# Supplementary material for: Putative Antimicrobial Peptides Within Bacterial Proteomes Affect Bacterial Predominance: A Network Analysis Perspective
Source: Front Microbiol. 2021 Nov 12;12:752674. doi: 10.3389/fmicb.2021.752674 (PMC8636115; doi:10.3389/fmicb.2021.752674)
Supplement: Supplementary file 2 [file Table_1.XLSX]

## Sheet: ProteinDesUniAMPs
Table S1. Frequency of protein categories found in the list of unique putative AMPs.
Protein Desciption	Frequency in protein list with Unique AMPs
Ribosomal_RNA_small_subunit methyltransferase	815
UvrABC_system_protein_C	496
Translation_initiation_factor_IF-2	462
DNA-directed_RNA_polymerase_subunit	455
Leucine--tRNA_ligase	432
Ribosomal_RNA_large_subunit methyltransferase	424
DNA-directed_RNA_polymerase_subunit_beta	332
Isoleucine--tRNA_ligase	327
UDP-N-acetylglucosamine--N-acetylmuramyl-(pentapeptide) pyrophosphoryl-undecaprenol N-acetylglucosamine transferase	306
Formamidopyrimidine-DNA_glycosylase	305
DNA_ligase	288
tRNA(Ile)-lysidine_synthase	278
GTPase_Der	251
phospho-n-acetylmuramoyl-pentapeptide-transferase	251
DNA_mismatch_repair_protein_MutS	250
Alanine--tRNA_ligase	249
Ribonuclease_P_protein_component	242
tRNA-2-methylthio-N(6)-dimethylallyladenosine synthase	240
Protein_translocase_subunit_SecA	238
ATP_synthase_gamma_chain	232
Phosphatidylglycerol--prolipoprotein diacylglyceryl transferase	230
tRNA_pseudouridine_synthase_B	230
Phenylalanine--tRNA_ligase_beta_subunit	229
Bifunctional_protein_GlmU	225
30S_ribosomal_protein_S20	224
tRNA_pseudouridine_synthase_A	221
tRNA_uridine_5-carboxymethylaminomethyl	213
DNA_replication_and_repair_protein_RecF	212
Valine--tRNA_ligase	212
Proline--tRNA_ligase	211
Arginine--tRNA_ligase	203
Exodeoxyribonuclease_7_large_subunit	202
Glycerol-3-phosphate_acyltransferase	197
UDP-N-acetylmuramate--L-alanine_ligase	196
50S_ribosomal_protein_L3	193
Cysteine--tRNA_ligase	193
50S_ribosomal_protein_L18	192
UDP-N-acetylmuramoylalanine--D-glutamate	192
Probable_potassium_transport_system	191
30S_ribosomal_protein_S3	189
SsrA-binding_protein	184
50S_ribosomal_protein_L2	178
Putative_membrane_protein_insertion	178
30S_ribosomal_protein_S17	177
50S_ribosomal_protein_L28	177
Chaperone_protein_DnaJ	177
tRNA_dimethylallyltransferase	176
50S_ribosomal_protein_L24	175
Acetyl-coenzyme_A_carboxylase_carboxyl	174
tRNA-specific_2-thiouridylase_MnmA	173
50S_ribosomal_protein_L15	170
50S_ribosomal_protein_L22	170
Lon_protease	170
GTPase_Obg	167
Tetraacyldisaccharide_4'-kinase	163
Undecaprenyl-diphosphatase	163
DNA_mismatch_repair_protein_MutL	162
Glutamate--tRNA_ligase	162
Polyribonucleotide	162
DNA_repair_protein_RecO	161
Membrane_protein_insertase_YidC	160
NAD_kinase	159
Tyrosine--tRNA_ligase	158
tRNA_modification_GTPase_MnmE	157
tRNA_(guanine-N(7)-)-methyltransferase	153
UDP-N-acetylenolpyruvoylglucosamine	153
50S_ribosomal_protein_L17	152
ATP_synthase_subunit_delta	152
Bifunctional_protein_FolD	151
Uncharacterized_HTH-type_transcriptional	151
ATP-dependent_helicase/deoxyribonuclease	148
Alanine_racemase	147
UDP-N-acetylglucosamine_1-	147
Chromosomal_replication_initiator_protein	145
Elongation_factor_4	145
1-deoxy-D-xylulose-5-phosphate_synthase	144
Ribosome_maturation_factor_RimM	144
Trigger_factor	141
Histidinol-phosphate_aminotransferase	138
Holliday_junction_ATP-dependent_DNA	138
Protoheme_IX_farnesyltransferase	138
3-isopropylmalate_dehydratase_large	137
Ribosomal_protein_S12	137
Histidine--tRNA_ligase	136
Ribosome_maturation_factor_RimP	135
50S_ribosomal_protein_L23	134
Probable_dual-specificity_RNA	134
Threonine--tRNA_ligase	134
30S_ribosomal_protein_S4	133
Lysine--tRNA_ligase	133
Aspartate--tRNA(Asp/Asn)_ligase	131
Probable_GTP-binding_protein_EngB	131
4-diphosphocytidyl-2-C-methyl-D-	130
Glycine--tRNA_ligase_beta_subunit	130
Phosphoglucosamine_mutase	130
Ribonuclease_HII	130
4-hydroxy-tetrahydrodipicolinate	128
Methionyl-tRNA_formyltransferase	126
30S_ribosomal_protein_S8	125
50S_ribosomal_protein_L35	125
CTP_synthase	125
Lipid-A-disaccharide_synthase	125
Phenylalanine--tRNA_ligase_alpha_subunit	125
Small_ribosomal_subunit_biogenesis_GTPase	125
Uncharacterized_RNA_methyltransferase	124
30S_ribosomal_protein_S12	123
Adenylosuccinate_synthetase	123
tRNA_(guanine-N(1)-)-methyltransferase	121
30S_ribosomal_protein_S2	118
30S_ribosomal_protein_S7	118
50S_ribosomal_protein_L20	118
50S_ribosomal_protein_L4	118
Endonuclease_MutS2	118
Methionine--tRNA_ligase	117
Phosphate_acyltransferase	117
Probable_cytosol_aminopeptidase	116
SPBc2_prophage-derived_uncharacterized	116
Glutamyl-tRNA_reductase	115
4-hydroxy-3-methylbut-2-en-1-yl	113
30S_ribosomal_protein_S11	112
50S_ribosomal_protein_L30	112
ATP-dependent_zinc_metalloprotease_FtsH	112
3-dehydroquinate_synthase	111
Glycogen_synthase	111
Heme_A_synthase	111
Leucyl/phenylalanyl-tRNA--protein	111
50S_ribosomal_protein_L1	110
tRNA_N6-adenosine	110
Cobyric_acid_synthase	109
50S_ribosomal_protein_L16	108
Bifunctional	107
Dual-specificity_RNA_methyltransferase	107
Phosphatidylserine_decarboxylase_beta	107
Serine--tRNA_ligase	106
50S_ribosomal_protein_L27	105
Lipoprotein_signal_peptidase	105
Queuine_tRNA-ribosyltransferase	105
3-phosphoshikimate_1-	104
Peptidyl-tRNA_hydrolase	104
Argininosuccinate_synthase	102
ATP-dependent_helicase/nuclease_subunit	102
Peptide_deformylase	102
Enolase	100
30S_ribosomal_protein_S18	99
50S_ribosomal_protein_L32	97
ATP_phosphoribosyltransferase	97
Probable_peptidoglycan	97
Ribosome-binding_factor_A	97
Endoribonuclease_YbeY	96
Lipid_A_export_ATP-binding/permease	96
Probable_nicotinate-nucleotide	96
DNA_gyrase_subunit_A	95
Glucose-6-phosphate_isomerase	95
S-adenosylmethionine:tRNA	95
50S_ribosomal_protein_L21	94
50S_ribosomal_protein_L25	94
Biotin_synthase	94
Glutamate_5-kinase	94
Lipoyl_synthase	94
Serine_hydroxymethyltransferase	94
3-methyl-2-oxobutanoate	93
DNA_topoisomerase_1	92
NADH-quinone_oxidoreductase_subunit_N	92
tRNA_5-methylaminomethyl-2-thiouridine	92
23S_rRNA_(uracil(1939)-C(5))-	91
Aspartate_carbamoyltransferase	91
Putative_sporulation_transcription	91
Adenylate_kinase	90
Ferrochelatase	90
Membrane-bound_lytic_murein	90
Probable_transcriptional_regulatory	90
Putative_ABC_transporter_ATP-binding	90
Type_III_pantothenate_kinase	89
2-isopropylmalate_synthase	88
Dihydroorotate_dehydrogenase_(quinone)	88
Octanoyltransferase	88
Recombination_protein_RecR	88
50S_ribosomal_protein_L13	87
ATP_synthase_subunit_a	87
D-alanine--D-alanine_ligase	87
Ion-translocating_oxidoreductase_complex	87
Shikimate_dehydrogenase_(NADP(+))	87
30S_ribosomal_protein_S14	86
Glycerol-3-phosphate_dehydrogenase	86
UDP-3-O-acylglucosamine_N-	86
30S_ribosomal_protein_S16	85
Apolipoprotein_N-acyltransferase	85
Chaperone_protein_HtpG	85
5'-nucleotidase_SurE	84
ATP-dependent_Clp_protease_ATP-binding	84
Imidazole_glycerol_phosphate_synthase	84
Phosphoribosylformylglycinamidine	84
Tol-Pal_system_protein_TolB	84
UDP-N-acetylmuramoyl-L-alanyl-D-	84
2-succinyl-5-enolpyruvyl-6-hydroxy-3-	83
Asparagine--tRNA_ligase	83
Crossover_junction_endodeoxyribonuclease	83
DNA_primase	83
Putative_pre-16S_rRNA_nuclease	83
1,4-alpha-glucan_branching_enzyme_GlgB	82
Ribonuclease_H	82
Acetylglutamate_kinase	81
Dihydroxy-acid_dehydratase	81
30S_ribosomal_protein_S15	80
Diaminopimelate_epimerase	80
50S_ribosomal_protein_L33	79
ATP-dependent_protease_ATPase_subunit	79
Pantothenate_synthetase	79
4-hydroxy-3-methylbut-2-enyl_diphosphate	78
50S_ribosomal_protein_L9	78
Elongation_factor_G	78
GTPase_Era	78
Ribosomal_large_subunit_pseudouridine	77
Sec-independent_protein_translocase	77
3-hydroxyacyl-[acyl-carrier-protein]	76
30S_ribosomal_protein_S6	76
Acetate_kinase	76
DNA_polymerase_III_subunit_alpha	76
50S_ribosomal_protein_L10	75
Gamma-glutamyl_phosphate_reductase	75
Primosomal_protein_N'	74
Probable_glycine_dehydrogenase	74
Ribonuclease_3	74
Urease_accessory_protein_UreD	73
UvrABC_system_protein_B	73
50S_ribosomal_protein_L14	72
Bifunctional_glutamine_synthetase	72
Chemotaxis_response_regulator_protein-	72
Formate--tetrahydrofolate_ligase	72
Large-conductance_mechanosensitive	72
Phosphomethylpyrimidine_synthase	72
RecBCD_enzyme_subunit_RecB	72
Transposase_for_insertion_sequence	72
50S_ribosomal_protein_L19	71
Regulatory_protein_RecX	71
Aspartyl/glutamyl-tRNA(Asn/Gln)	70
Bifunctional_purine_biosynthesis_protein	70
Shikimate_kinase	69
UvrABC_system_protein_A	69
5-methyltetrahydropteroyltriglutamate--	68
Phosphonates_import_ATP-binding_protein	68
Probable_tRNA_sulfurtransferase	68
RNA_pyrophosphohydrolase	68
Aspartate/glutamate_leucyltransferase	67
Biosynthetic_peptidoglycan	67
Chorismate_synthase	67
Dephospho-CoA_kinase	67
30S_ribosomal_protein_S5	66
DNA_translocase_FtsK	66
Probable_malate:quinone_oxidoreductase	66
Probable_septum_site-determining_protein	66
Tryptophan_synthase_alpha_chain	66
Tyrosine_recombinase_XerC	66
Uncharacterized_ABC_transporter_ATP-	66
Uracil_phosphoribosyltransferase	66
Uridylate_kinase	66
50S_ribosomal_protein_L6	65
Methylenetetrahydrofolate--tRNA-(uracil-	65
50S_ribosomal_protein_L31	64
Acylphosphatase	64
Argininosuccinate_lyase	64
Carbamoyl-phosphate_synthase_large_chain	64
Cytochrome_c-type_biogenesis_protein	64
Energy-coupling_factor_transporter_ATP-	64
Error-prone_DNA_polymerase	64
Succinyl-diaminopimelate_desuccinylase	64
3-oxoacyl-[acyl-carrier-protein]_synthase	63
DNA_gyrase_subunit_B	63
GMP_synthase_[glutamine-hydrolyzing]	63
Na(+)/H(+)_antiporter_NhaA	63
Phosphopantetheine_adenylyltransferase	63
Glutamine--fructose-6-phosphate	62
N-(5'-phosphoribosyl)anthranilate	62
Peptide_chain_release_factor_1	62
Phosphoglycerate_kinase	62
Triosephosphate_isomerase	62
Anthranilate_phosphoribosyltransferase	61
Glycine_dehydrogenase_(decarboxylating)	61
Putative_3-methyladenine_DNA_glycosylase	61
S-adenosylmethionine_synthase	61
50S_ribosomal_protein_L11	60
50S_ribosomal_protein_L34	60
ATP_phosphoribosyltransferase_regulatory	60
Glycerol_kinase	60
50S_ribosomal_protein_L29	59
Beta-galactosidase	59
LPS-assembly_protein_LptD	59
Porphobilinogen_deaminase	59
Acyl-[acyl-carrier-protein]--UDP-N-	58
Aspartate--tRNA_ligase	58
ATP-dependent_protease_subunit_HslV	58
2-C-methyl-D-erythritol_4-phosphate	57
DNA_polymerase_IV	57
Glucose-1-phosphate_adenylyltransferase	57
Probable_protein_kinase_UbiB	57
UDP-2,3-diacylglucosamine_hydrolase	57
Uroporphyrinogen_decarboxylase	57
30S_ribosomal_protein_S21	56
Aminomethyltransferase	56
CRISPR-associated_endoribonuclease	56
dITP/XTP_pyrophosphatase	56
Elongation_factor_Ts	56
Glutamate-1-semialdehyde_2,1-aminomutase	56
Guanylate_kinase	56
Urease_subunit_alpha	56
3-deoxy-manno-octulosonate	55
NADH-quinone_oxidoreductase_subunit_H	55
Cytidylate_kinase	54
D-aminoacyl-tRNA_deacylase	54
Homoserine_kinase	54
Translation_initiation_factor_IF-3	54
GTP_3',8-cyclase	53
Methionine_import_ATP-binding_protein	53
NH(3)-dependent_NAD(+)_synthetase	53
Phosphoenolpyruvate_carboxylase	53
Sugar_fermentation_stimulation_protein	53
Thymidylate_kinase	53
Uncharacterized_RNA_pseudouridine	53
1-deoxy-D-xylulose_5-phosphate	52
Cell_division_protein_DivIB	52
Elongation_factor_P	52
Holo-[acyl-carrier-protein]_synthase	52
RecBCD_enzyme_subunit_RecC	52
1-(5-phosphoribosyl)-5-[(5-	51
30S_ribosomal_protein_S13	51
CinA-like_protein	51
Glutamyl-tRNA(Gln)_amidotransferase	51
LexA_repressor	51
Probable_multidrug_resistance_protein	51
Protein_translocase_subunit_SecA_2	51
UDP-3-O-acyl-N-acetylglucosamine	51
DNA_polymerase_III_PolC-type	50
Glutamate_racemase	50
Putative_manganese_efflux_pump_MntP	50
Ribosomal_protein_L11_methyltransferase	50
Thymidylate_synthase	50
Zinc_import_ATP-binding_protein_ZnuC	50
ATP-dependent_dethiobiotin_synthetase	49
ATP_synthase_subunit_b	49
Dihydroorotase	49
Malonyl-[acyl-carrier_protein]_O-	49
N-acetyl-gamma-glutamyl-phosphate	49
Protein-L-isoaspartate_O-	49
Ribonuclease_R	49
Thiamine-phosphate_synthase	49
Transcriptional_repressor_NrdR	49
Adenine_phosphoribosyltransferase	48
Adenosylcobinamide-GDP	48
Cell_division_protein_FtsQ	48
Deoxyguanosinetriphosphate	48
Lipoprotein-releasing_system_ATP-binding	48
Phosphate_import_ATP-binding_protein	48
Protein_translocase_subunit_SecY	48
Ribonuclease_Z	48
Uncharacterized_MFS-type_transporter	48
Ornithine_carbamoyltransferase	47
Phosphoribosylformylglycinamidine_cyclo-	47
Protein_translocase_subunit_SecD	47
Transcription_antitermination_protein	47
ATP_synthase_subunit_alpha	46
Heat-inducible_transcription_repressor	46
Probable_intracellular_septation_protein	46
Ribonuclease_Y	46
ATP-dependent_6-phosphofructokinase	45
ATP_synthase_epsilon_chain	45
kDa_chaperonin	45
Outer_membrane_protein_assembly_factor	45
Transcription-repair-coupling_factor	45
Anthranilate_synthase_component_1	44
ATP_synthase_subunit_beta	44
CRISPR-associated_endonuclease_Cas9	44
Release_factor_glutamine	44
8-amino-7-oxononanoate_synthase	43
CCA-adding_enzyme	43
Imidazolonepropionase	43
Peptide_chain_release_factor_3	43
Phosphoribosylaminoimidazole-	43
2,3-bisphosphoglycerate-independent	42
30S_ribosomal_protein_S14_type_Z	42
Acetyl-coenzyme_A_synthetase	42
Adenine_deaminase	42
Putative_competence-damage_inducible	42
Putative_cysteine_ligase_BshC	42
Pyridoxine/pyridoxamine_5'-phosphate	42
Siroheme_synthase	42
tRNA_pseudouridine_synthase_D	42
Carbamoyl-phosphate_synthase_small_chain	41
Energy-coupling_factor_transporter	41
Ferredoxin--NADP_reductase	41
Isoprenyl_transferase	41
L-seryl-tRNA(Sec)_selenium_transferase	41
NADH-quinone_oxidoreductase_subunit_I	41
Orotidine_5'-phosphate_decarboxylase	41
Phosphate_acetyltransferase	41
Thymidine_kinase	41
50S_ribosomal_protein_L36	40
7-cyano-7-deazaguanine_synthase	40
Dihydroorotate_dehydrogenase_B_(NAD(+)),	40
Protein-methionine-sulfoxide_reductase	40
Pyruvate_kinase	40
50S_ribosomal_protein_L5	39
Signal_recognition_particle_protein	39
Anhydro-N-acetylmuramic_acid_kinase	38
Bifunctional_protein_HldE	38
Bis(5'-nucleosyl)-tetraphosphatase,	38
Cobalt-precorrin-5B_C(1)-	38
Imidazoleglycerol-phosphate_dehydratase	38
Protein_GrpE	38
Protein_SprT-like	38
Succinate--CoA_ligase_[ADP-forming]	38
Sulfite_reductase_[NADPH]_hemoprotein	38
Tyrosine_recombinase_XerD	38
3-isopropylmalate_dehydratase_small	37
30S_ribosomal_protein_S9	37
Chaperone_SurA	37
Exoribonuclease_2	37
HPr_kinase/phosphorylase	37
Isocitrate_dehydrogenase	37
Multidrug_resistance-like_ATP-binding	37
Peptide_methionine_sulfoxide_reductase	37
Probable_chorismate_pyruvate-lyase	37
Tryptophan--tRNA_ligase	37
4-hydroxybenzoate_octaprenyltransferase	36
Aspartate_1-decarboxylase_beta_chain	36
Bifunctional_enzyme_IspD/IspF	36
Epoxyqueuosine_reductase	36
Histidine_biosynthesis_bifunctional	36
Homoserine_O-acetyltransferase	36
Potassium-transporting_ATPase_potassium-	36
Probable_lipid_II_flippase_MurJ	36
Ribonuclease_PH	36
Threonylcarbamoyl-AMP_synthase	36
tRNA_U34_carboxymethyltransferase	36
Uncharacterized_protein_pXO2-	36
2,3,4,5-tetrahydropyridine-2,6-	35
Chromosome_partition_protein_Smc	35
Fructose-1,6-bisphosphatase_class_3	35
Histidinol_dehydrogenase	35
Na(+)-translocating_NADH-quinone	35
NADH-quinone_oxidoreductase_subunit_D	35
Pantothenate_kinase	35
Probable_chemoreceptor_glutamine	35
Ribonucleoside-diphosphate_reductase	35
Transaldolase	35
Ditrans,polycis-undecaprenyl-diphosphate	34
Glutamate--tRNA_ligase_2	34
Hydroxyacylglutathione_hydrolase	34
Ribonuclease_E	34
Tryptophan_biosynthesis_protein_TrpCF	34
Uracil-DNA_glycosylase	34
2-oxoglutarate_dehydrogenase_E1	33
2,3-bisphosphoglycerate-dependent	33
ATP-dependent_zinc_metalloprotease_FtsH	33
Demethylmenaquinone_methyltransferase	33
Glutamate--cysteine_ligase	33
High_frequency_lysogenization_protein	33
Ketol-acid_reductoisomerase_(NADP(+))	33
NADH-quinone_oxidoreductase_subunit_B	33
RecBCD_enzyme_subunit_RecD	33
Tryptophan_synthase_beta_chain	33
2-C-methyl-D-erythritol_2,4-	32
DNA_topoisomerase_4_subunit_A	32
NADPH-dependent_7-cyano-7-deazaguanine	32
Protein_RecA	32
Putative_nickel_insertion_protein	32
Redox-sensing_transcriptional_repressor	32
Ubiquinone/menaquinone_biosynthesis_C-	32
Uncharacterized_protein	32
Cytochrome_bo(3)_ubiquinol_oxidase	31
Dihydrolipoyl_dehydrogenase	31
Glutamate--tRNA_ligase_1	31
GTP_cyclohydrolase_FolE2	31
Na(+)/H(+)_antiporter_NhaA_1	31
Polyphosphate_kinase	31
tRNA/tmRNA_(uracil-C(5))-	31
Uncharacterized_glycosyltransferase	31
Undecaprenyl_phosphate-alpha-4-amino-4-	31
3-isopropylmalate_dehydrogenase	30
Arginine_repressor	30
Glucans_biosynthesis_glucosyltransferase	30
Glycine--tRNA_ligase	30
Nucleoside_diphosphate_kinase	30
Phosphoribosyl-AMP_cyclohydrolase	30
Putative_fluoride_ion_transporter_CrcB	30
Signal_recognition_particle_receptor	30
Spermidine/putrescine_import_ATP-binding	30
6,7-dimethyl-8-ribityllumazine_synthase	29
ATP-dependent_Clp_protease_proteolytic	29
Cobalt_transport_protein_CbiM	29
Cytadherence_high_molecular_weight	29
Deoxyribose-phosphate_aldolase	29
Macrolide_export_ATP-binding/permease	29
NADH-quinone_oxidoreductase_subunit_G	29
Phosphate_transport_system_permease	29
Probable_endonuclease_4	29
Quinolinate_synthase_A	29
tRNA-modifying_protein_YgfZ	29
Uncharacterized_ATP-dependent_helicase	29
Acetylornithine_aminotransferase	28
Beta_sliding_clamp	28
Catalase-peroxidase	28
Disulfide_bond_formation_protein_B	28
Divalent_metal_cation_transporter_MntH	28
Flagellar_biosynthesis_protein_FlhA	28
Fructose-1,6-bisphosphatase_class_1	28
Glycine--tRNA_ligase_alpha_subunit	28
Putative_pyruvate,_phosphate_dikinase	28
Transcriptional_regulator_MraZ	28
7-carboxy-7-deazaguanine_synthase	27
Chaperone_protein_ClpB	27
Deoxyuridine_5'-triphosphate	27
Elongation_factor_Tu	27
Fatty_acid_oxidation_complex_subunit	27
Glucose-6-phosphate_1-dehydrogenase	27
Na(+)/H(+)_antiporter_NhaA_2	27
Na(+)/H(+)_antiporter_NhaB	27
Non-homologous_end_joining_protein_Ku	27
Penicillin-binding_protein_1A	27
Peptide_chain_release_factor_2	27
Probable_replication-associated_protein	27
Transcription_elongation_factor_GreA	27
Uronate_isomerase	27
4-hydroxythreonine-4-phosphate	26
50S_ribosomal_protein_L31_type_B	26
ATP-dependent_DNA_helicase_RecG	26
Beta-hexosaminidase	26
C4-dicarboxylate_transport_protein	26
Carboxy-S-adenosyl-L-methionine_synthase	26
DNA_ligase_B	26
DNA_topoisomerase_4_subunit_B	26
Indole-3-glycerol_phosphate_synthase	26
Orotate_phosphoribosyltransferase	26
Penicillin-binding_protein_1B	26
Phosphoserine_aminotransferase	26
Protein_translocase_subunit_SecF	26
Putative_8-amino-7-oxononanoate_synthase	26
RNA_polymerase_sigma_factor_RpoD	26
Transcription_termination/antitermination	26
tRNA_sulfurtransferase	26
30S_ribosomal_protein_S19	25
Accessory_Sec_system_protein_translocase	25
Adenosylmethionine-8-amino-7-oxononanoate	25
Arginine_biosynthesis_bifunctional	25
Bifunctional_polymyxin_resistance_protein	25
Dihydrolipoyllysine-residue	25
Flagellar_biosynthetic_protein_FlhB	25
Polyamine_aminopropyltransferase	25
N-acetylmuramic_acid_6-phosphate	24
Phosphopentomutase	24
Putative_fluoride_ion_transporter_CrcB_1	24
tRNA-cytidine(32)_2-sulfurtransferase	24
Uncharacterized_ABC_transporter_permease	24
3-dehydroquinate_dehydratase	23
Bifunctional_riboflavin_kinase/FMN	23
Cardiolipin_synthase_A	23
Chaperone_protein_DnaK	23
D-inositol_3-phosphate	23
Diaminopimelate_decarboxylase	23
DNA_polymerase_I	23
Glutamine--tRNA_ligase	23
GTP_cyclohydrolase_1	23
Homoserine_O-succinyltransferase	23
Mannonate_dehydratase	23
Molybdenum_import_ATP-binding_protein	23
Multifunctional_CCA_protein	23
Mycothiol_acetyltransferase	23
NADH-quinone_oxidoreductase_subunit_C	23
Oligopeptide_transport_ATP-binding	23
Periplasmic_nitrate_reductase	23
Phosphoenolpyruvate_carboxykinase_(ATP)	23
Probable_DNA_ligase	23
Probable_Fe(2+)-trafficking_protein	23
Protease_HtpX_homolog	23
Putative_glutamate--cysteine_ligase_2	23
Ribonuclease_HIII	23
Sulfate/thiosulfate_import_ATP-binding	23
ATP-dependent_DNA_helicase_Rep	22
Bifunctional_DNA-directed_RNA_polymerase	22
Cell_division_protein_FtsA	22
Chaperone_protein_HscA_homolog	22
DNA_polymerase_III_subunit_delta	22
Erythronate-4-phosphate_dehydrogenase	22
Flagellar_assembly_factor_FliW	22
Glutamyl-Q_tRNA(Asp)_synthetase	22
GTP_cyclohydrolase-2	22
Holliday_junction_resolvase_RecU	22
Hydroxyethylthiazole_kinase	22
L-arabinose_isomerase	22
L-lactate_dehydrogenase	22
Malate_dehydrogenase	22
Methylthioribose-1-phosphate_isomerase	22
Nicotinate_phosphoribosyltransferase	22
Phosphatidylglycerol_lysyltransferase	22
Probable_ABC_transporter_permease_protein	22
Probable_phosphoketolase	22
Segregation_and_condensation_protein_A	22
tRNA_2-selenouridine_synthase	22
3-octaprenyl-4-hydroxybenzoate_carboxy-	21
Amino-acid_acetyltransferase	21
Capsular_polysaccharide_biosynthesis	21
Endolytic_peptidoglycan_transglycosylase	21
Endonuclease_III	21
Enoyl-[acyl-carrier-protein]_reductase	21
Glucosamine-6-phosphate_deaminase	21
NADH-quinone_oxidoreductase_subunit_C/D	21
p-hydroxybenzoic_acid_efflux_pump_subunit	21
Peptidoglycan_D,D-transpeptidase_FtsI	21
Probable_cyclic_di-GMP_phosphodiesterase	21
Pyridoxine_5'-phosphate_synthase	21
Ribosome-recycling_factor	21
Undecaprenyl-phosphate_4-deoxy-4-	21
50S_ribosomal_protein_L33_1	20
6-phosphogluconolactonase	20
ABC_transport_system_permease_protein	20
ATP-dependent_Clp_protease_adapter	20
Cytochrome_c_biogenesis_ATP-binding	20
Deoxyribodipyrimidine_photo-lyase	20
DNA_integrity_scanning_protein_DisA	20
Flagellar_brake_protein_YcgR	20
Flagellar_P-ring_protein	20
Outer-membrane_lipoprotein_carrier	20
Oxygen-independent_coproporphyrinogen-III	20
Putative_fluoride_ion_transporter_CrcB_2	20
Riboflavin_biosynthesis_protein_RibBA	20
tRNA(Met)_cytidine_acetyltransferase	20
Uncharacterized_protein_BU087	20
Urease_accessory_protein_UreE	20
Xanthine_phosphoribosyltransferase	20
3-deoxy-D-manno-octulosonic_acid	19
Adenine_DNA_glycosylase	19
Alpha-amylase	19
Arginine_deiminase	19
Bifunctional_aspartokinase/homoserine	19
Biosynthetic_arginine_decarboxylase	19
Cysteine_desulfurase_IscS	19
DNA_polymerase_III_subunit_delta'	19
Elongation_factor_G_2	19
Glutaminase	19
Glutathione_biosynthesis_bifunctional	19
Lon_protease_1	19
Nicotinate-nucleotide--	19
Probable_alpha-L-glutamate_ligase	19
Pyruvate_dehydrogenase_E1_component	19
Ribonuclease_D	19
Ribonuclease_T	19
Serine/threonine_transporter_SstT	19
Sulfite_reductase_[NADPH]_flavoprotein	19
tRNA_threonylcarbamoyladenosine	19
Uncharacterized_WD_repeat-containing	19
Urease_subunit_beta	19
Cell_division_protein_SepF	18
Cobalamin_biosynthesis_protein_CobD	18
Dihydrofolate_reductase	18
Endo-1,4-beta-xylanase_A	18
Glutamate_synthase_[NADPH]_large_chain	18
Glyceraldehyde-3-phosphate_dehydrogenase	18
Hydrogenase_maturation_factor_HypA	18
Light-independent_protochlorophyllide	18
Lipopolysaccharide_core_biosynthesis	18
Mannitol-1-phosphate_5-dehydrogenase	18
Multidrug_resistance_protein_MdtC	18
NADH-quinone_oxidoreductase_subunit_L	18
Nitrogenase_molybdenum-iron_protein_alpha	18
Phosphoenolpyruvate-protein	18
Potassium-transporting_ATPase_ATP-binding	18
Proton_extrusion_protein_PcxA	18
Ribonuclease_M5	18
Ribose_import_ATP-binding_protein_RbsA	18
Signal_peptidase_I	18
Translation_initiation_factor_IF-1	18
Transposon_Tn7_transposition_protein	18
30S_ribosomal_protein_S10	17
50S_ribosomal_protein_L7/L12	17
Adenylyl-sulfate_kinase	17
CRISPR-associated_endoribonuclease_Cas2	17
Cysteine_desulfurase	17
Endonuclease_V	17
Exodeoxyribonuclease_I	17
GTP_cyclohydrolase_1_type_2_homolog	17
GTPase_HflX	17
Hydroxylamine_reductase	17
Lon_protease_2	17
Low_affinity_potassium_transport_system	17
Modulator_protein_MzrA	17
Nitrogenase_iron-molybdenum_cofactor	17
Nuclease_SbcCD_subunit_C	17
Phosphate_import_ATP-binding_protein_PstB	17
Phosphoadenosine_phosphosulfate	17
Photosystem_I_assembly_protein_Ycf4	17
Probable_cysteine_desulfurase	17
Probable_serine/threonine-protein_kinase	17
Probable_transposase_for_insertion	17
Protein_rep	17
Putative_gluconeogenesis_factor	17
Pyridoxal_5'-phosphate_synthase_subunit	17
sn-glycerol-3-phosphate_import_ATP-	17
Teichoic_acids_export_ATP-binding_protein	17
Transcription_termination_factor_Rho	17
Type_4_prepilin-like_proteins_leader	17
Uncharacterized_membrane_protein	17
3-oxoacyl-[acyl-carrier-protein]	16
4-alpha-glucanotransferase	16
50S_ribosomal_protein_L33_2	16
Alanine_racemase_2	16
ATP-dependent_RNA_helicase_RhlB	16
Bifunctional_pantoate_ligase/cytidylate	16
CRISPR-associated_endonuclease_Cas1	16
Cytochrome_c_biogenesis_protein_CcsB	16
Elongation_factor_G_1	16
FAD:protein_FMN_transferase	16
Flagellar_M-ring_protein	16
Flagellar_transcriptional_regulator_FlhC	16
Formimidoylglutamase	16
Glutamine_synthetase	16
N-acetyldiaminopimelate_deacetylase	16
NAD-dependent_protein_deacetylase	16
Outer-membrane_lipoprotein_LolB	16
Peptidyl-prolyl_cis-trans_isomerase_D	16
Protein_NrdI	16
Protoheme_IX_farnesyltransferase_1	16
Pyridinium-3,5-bisthiocarboxylic_acid	16
Pyridoxal_phosphate_homeostasis_protein	16
Serine_acetyltransferase	16
Sulfur_carrier_protein_FdhD	16
Thiazole_synthase	16
Transketolase	16
tRNA1(Val)_(adenine(37)-N6)-	16
3',5'-cyclic_adenosine_monophosphate	15
6-carboxyhexanoate--CoA_ligase	15
Aliphatic_sulfonates_import_ATP-binding	15
Branched-chain_amino_acid_transport	15
Endonuclease-1	15
Foldase_protein_PrsA	15
Galactokinase	15
GMP_reductase	15
GTP-binding_protein_TypA/BipA_homolog	15
Probable_DNA_helicase_II_homolog	15
Probable_protease_SohB	15
Probable_RNA_2'-phosphotransferase	15
Putative_peptidyl-prolyl_cis-trans	15
Putative_transposase_for_insertion	15
Response_regulator_aspartate_phosphatase	15
Signal_transduction_histidine-protein	15
Sucrose_synthase	15
Sulfate_adenylyltransferase_subunit_1	15
Teichoic_acid_poly(glycerol_phosphate)	15
Threonylcarbamoyladenosine_tRNA	15
Tryptophan_2,3-dioxygenase	15
UDP-3-O-acylglucosamine_N-acyltransferase	15
Uncharacterized_metal-dependent_hydrolase	15
Uncharacterized_MscS_family_protein	15
2-succinylbenzoate--CoA_ligase	14
5'-3'_exonuclease	14
5'-methylthioadenosine/S-	14
Acetolactate_synthase_large_subunit	14
DNA-binding_protein_HU	14
DNA_repair_protein_RecN	14
Elongation_factor_P--(R)-beta-lysine	14
Endoglucanase_A	14
Exopolysaccharide_phosphotransferase	14
Flagellar_hook-length_control_protein	14
Flagellar_L-ring_protein	14
FMN-dependent_NADH-azoreductase	14
Glutathione_synthetase	14
Integration_host_factor_subunit_alpha	14
L-lysine_2,3-aminomutase	14
Lipoyl_synthase_2	14
Mini-ribonuclease_3	14
Nif-specific_regulatory_protein	14
Phosphoribosylamine--glycine_ligase	14
Protein_TonB	14
Pyrrolidone-carboxylate_peptidase	14
Replication_initiation_protein	14
Ribose-5-phosphate_isomerase_A	14
Ribose_import_ATP-binding_protein_RbsA_2	14
Segregation_and_condensation_protein_B	14
Single-stranded_DNA-binding_protein	14
Thiamine-monophosphate_kinase	14
Thiol:disulfide_interchange_protein_DsbD	14
Ubiquinone_biosynthesis_O-	14
UDP-N-acetylmuramoyl-tripeptide--D-	14
Uncharacterized_protein_BUsg_080	14
Uncharacterized_protein_MG422_homolog	14
Urease_accessory_protein_UreG	14
UV_DNA_damage_endonuclease	14
2-aminoethylphosphonate--pyruvate	13
3-hydroxydecanoyl-[acyl-carrier-protein]	13
ABC_transporter_ATP-binding_protein_uup	13
Adenosylhomocysteinase	13
Adenylate_cyclase	13
Alpha-1,4-glucan:maltose-1-phosphate	13
Bifunctional_NAD(P)H-hydrate_repair	13
Cobyrinate_a,c-diamide_synthase	13
Cytochrome_c-552	13
dCTP_deaminase	13
DNA_topoisomerase_3	13
Formate-dependent	13
Fumarate_hydratase_class_II	13
Galactose-1-phosphate	13
Glucans_biosynthesis_protein_G	13
Hemin_import_ATP-binding_protein_HmuV	13
Inorganic_pyrophosphatase	13
Inositol-1-monophosphatase	13
L-threonine_dehydratase_biosynthetic	13
Lipoprotein-releasing_system	13
Low-affinity_inorganic_phosphate	13
Methionine_aminopeptidase	13
Minor_teichoic_acid_biosynthesis_protein	13
NADH-quinone_oxidoreductase_subunit_N_2	13
Oligoendopeptidase_F_homolog	13
Oxoglutarate_dehydrogenase	13
Oxygen-dependent_coproporphyrinogen-III	13
Peptide_deformylase_2	13
Phosphoenolpyruvate_carboxykinase_[GTP]	13
Phosphoribosyl-ATP_pyrophosphatase	13
Probable_D-serine_dehydratase	13
Proteasome_subunit_alpha	13
Purine_nucleoside_phosphorylase_DeoD-	13
Putative_metabolite_transport_protein	13
Putative_N-acetylmuramoyl-L-alanine	13
Putative_ribose/galactose/methyl	13
Putative_type_II_secretion_system_protein	13
Riboflavin_biosynthesis_protein_RibD	13
RNA_polymerase_sigma_factor_SigA	13
Spermidine/putrescine_transport_system	13
Thioredoxin_reductase	13
Toxin_coregulated_pilus_biosynthesis	13
Vitamin_B12-dependent_ribonucleotide	13
5-methylthioadenosine/S-	12
Allantoinase	12
Anaerobic_glycerol-3-phosphate	12
Aspartate_carbamoyltransferase_regulatory	12
ATP_synthase_subunit_a_2	12
Bifunctional_protein_Aas	12
Bis(5'-nucleosyl)-tetraphosphatase_PrpE	12
Capsule_synthesis_positive_regulator	12
CDP-diacylglycerol--glycerol-3-phosphate	12
Cell_division_topological_specificity	12
DNA_polymerase_III_subunit_epsilon	12
Flagella_basal_body_P-ring_formation	12
Flap_endonuclease_Xni	12
Flavodoxin/ferredoxin--NADP_reductase	12
Fructose-bisphosphate_aldolase_class_2	12
GTP_pyrophosphokinase	12
L-threonine_3-dehydrogenase	12
Lactose_permease	12
Lipid_A_4'-phosphatase	12
LL-diaminopimelate_aminotransferase	12
Malate_synthase_G	12
Malonyl_CoA-acyl_carrier_protein	12
NADH_pyrophosphatase	12
Nodulation_protein_A	12
P-protein	12
Penicillin-binding_protein_activator	12
Phosphomannomutase	12
Pimeloyl-[acyl-carrier_protein]_methyl	12
Polyketide_synthase_PksL	12
Polyphenol_oxidase	12
Potassium-transporting_ATPase_KdpC	12
Probable_chromosome-partitioning_protein	12
Probable_metal_transport_system_membrane	12
Processive_diacylglycerol_beta-	12
Protein-arginine_kinase	12
Pseudouridine-5'-phosphate_glycosidase	12
Putative_O-antigen_transporter	12
Regulatory_protein_BlaR1	12
Ribosome-binding_ATPase_YchF	12
Sulfate_adenylyltransferase	12
tRNA-specific_2-thiouridylase_MnmA_2	12
Uncharacterized_tRNA/rRNA	12
Undecaprenyl-diphosphatase_2	12
UPF0173_metal-dependent_hydrolase	12
Urocanate_hydratase	12
Vi_polysaccharide_biosynthesis_protein	12
Xaa-Pro_dipeptidyl-peptidase	12
3,4-dihydroxy-2-butanone_4-phosphate	11
6-phosphogluconate_dehydrogenase,	11
Acyl-homoserine-lactone_synthase	11
Adenylosuccinate_lyase	11
ADP-L-glycero-D-manno-heptose-6-	11
Alpha-1,3-galactosidase_B	11
Amidophosphoribosyltransferase	11
Amino-acid_racemase	11
Aspartate--ammonia_ligase	11
ATP_synthase_subunit_b_2	11
Cell_division_protein_ZipA	11
CRISPR-associated_endoribonuclease_Cas2	11
Cyclic_pyranopterin_monophosphate	11
D-amino_acid_dehydrogenase	11
Dihydrofolate_synthase/folylpolyglutamate	11
DNA_polymerase_III_subunit_gamma	11
DNA_repair_protein_RadA	11
Flagellar_assembly_protein_FliH	11
Flagellar_biosynthetic_protein_FliP	11
Flavin-dependent_thymidylate_synthase	11
Flavohemoprotein	11
Glycogen_phosphorylase	11
Guanosine-3',5'-bis(diphosphate)_3'-	11
Lysylphosphatidylglycerol_biosynthesis	11
Magnesium-protoporphyrin_IX_monomethyl	11
Magnesium_transport_protein_CorA	11
Multidrug_resistance_protein_MdtH	11
Nitrogenase-stabilizing/protective	11
Oligopeptide_transport_system_permease	11
Polyketide_synthase_PksJ	11
Polyketide_synthase_PksN	11
Probable_guanosine-3',5'-bis(diphosphate)	11
Protease_PrsW	11
Putative_HTH-type_transcriptional	11
Putative_phosphoenolpyruvate_synthase	11
Pyrophosphate--fructose_6-phosphate_1-	11
Reverse_gyrase	11
RNA-binding_protein_Hfq	11
RNA-directed_DNA_polymerase_from_retron	11
Thiol:disulfide_interchange_protein_DsbA	11
Threonine_synthase	11
Toxin_PAU_02230	11
Translational_regulator_CsrA	11
tRNA-specific_adenosine_deaminase	11
UDP-glucose_4-epimerase	11
Uncharacterized_protein_bbp_081	11
V-type_ATP_synthase_alpha_chain	11
Xylose_isomerase	11
3'-5'_exonuclease_DinG	10
Anti-sigma_F_factor	10
ATP-dependent_DNA_helicase_pif1	10
ATP-dependent_RNA_helicase_DeaD	10
ATP-dependent_RNA_helicase_HrpA	10
ATP_synthase_subunit_alpha_2	10
Bacitracin_synthase_3	10
Baeyer-Villiger_monooxygenase	10
Beta-lactamase	10
Bifunctional_protein_PyrR	10
Catalase	10
CDP-diacylglycerol--serine_O-	10
Cell_division_protein_FtsL	10
Chaperone_protein_HscA	10
DEAD-box_ATP-dependent_RNA_helicase_CshA	10
DEAD-box_ATP-dependent_RNA_helicase_CshB	10
DNA_recombination_protein_RmuC_homolog	10
FAD_assembly_factor_SdhE	10
FeMo_cofactor_biosynthesis_protein_NifB	10
Flagellar_biosynthesis_protein_FlhF	10
Galactose/methyl_galactoside_import_ATP-	10
Glucokinase	10
Glycerol-3-phosphate_acyltransferase_2	10
Heparin-sulfate_lyase	10
Histidine_ammonia-lyase	10
Inosine-5'-monophosphate_dehydrogenase	10
Isocitrate_dehydrogenase_[NADP]	10
Isopentenyl-diphosphate_delta-isomerase	10
L-alanine_exporter_AlaE	10
L-aspartate_oxidase	10
Lipid_II_flippase_MurJ	10
Metalloprotease_PmbA_homolog	10
Mycosubtilin_synthase_subunit_B	10
N-acetylglucosaminyltransferase	10
N5-carboxyaminoimidazole_ribonucleotide	10
NAD-dependent_malic_enzyme	10
NAD-specific_glutamate_dehydrogenase	10
NAD_kinase_1	10
NADH-quinone_oxidoreductase_subunit_K	10
Oligoribonuclease	10
Peptidase_T	10
Peptide_transporter_CstA	10
Petrobactin_import_system_permease	10
Phospholipase_C	10
Probable_molybdenum_cofactor	10
Probable_periplasmic_serine_endoprotease	10
Probable_transaldolase	10
Protein_HflC	10
Protein_SprT	10
Protein_TsgA_homolog	10
Protoheme_IX_farnesyltransferase_2	10
Putative_phosphoethanolamine_transferase	10
Pyrroloquinoline-quinone_synthase	10
Replication_protein	10
Replicative_DNA_helicase,_1st_part	10
Ribose-phosphate_pyrophosphokinase	10
Ribosome_hibernation_promotion_factor	10
RNA_chaperone_ProQ	10
RNA_polymerase_sigma-54_factor	10
Sensor_protein_KdpD	10
Sensor_protein_LytS	10
Septation_ring_formation_regulator_EzrA	10
Succinylglutamate_desuccinylase	10
tRNA_dimethylallyltransferase_1	10
UDP-3-O-(3-hydroxymyristoyl)glucosamine	10
UDP-N-acetylmuramyl-tripeptide	10
Uncharacterized_response_regulatory	10
Undecaprenyl-diphosphatase_1	10
V-type_ATP_synthase_subunit_I	10
Vitamin_B12_import_system_permease	10
3-ketoacyl-CoA_thiolase	9
30S_ribosomal_protein_S1	9
Aconitate_hydratase_A	9
Alpha-1,3-galactosidase_A	9
Anthranilate_synthase_component_2	9
ATP_synthase_subunit_b_1	9
Bifunctional_enzyme_MurC/Ddl	9
Capsular_polysaccharide	9
Cell_division_protein_FtsZ	9
Chaperone_protein_DnaJ_2	9
Citrate_synthase	9
Coenzyme_A_biosynthesis_bifunctional	9
CRISPR-associated_endonuclease_Cas1_1	9
Cryptochrome_DASH	9
D-ribose_pyranase	9
Farnesyl_diphosphate_synthase	9
Fe/S_biogenesis_protein_NfuA	9
Flagellar_hook-associated_protein_2	9
Flagellar_motor_switch_protein_FliM	9
Glutathione-regulated_potassium-efflux	9
Glycine_dehydrogenase_(decarboxylating)	9
Inner_membrane_ABC_transporter_permease	9
kDa_protein	9
Kynureninase	9
Long-chain-fatty-acid--luciferin-	9
Maltogenic_alpha-amylase	9
Methylamine_utilization_ferredoxin-type	9
Molybdenum_cofactor_guanylyltransferase	9
Multidrug_resistance_protein_MdtG	9
Multidrug_resistance_protein_NorM	9
N-succinylglutamate_5-semialdehyde	9
NADH-quinone_oxidoreductase_subunit_A	9
NADH-quinone_oxidoreductase_subunit_F	9
NADH-quinone_oxidoreductase_subunit_M	9
NADH-quinone_oxidoreductase_subunit_N_1	9
O-antigen_polymerase	9
Oxygen-dependent_choline_dehydrogenase	9
Peptide_deformylase_1	9
Phosphate_propanoyltransferase	9
Phosphoenolpyruvate_synthase	9
Phycoerythrobilin:ferredoxin	9
Plipastatin_synthase_subunit_D	9
Probable_endolytic_peptidoglycan	9
Probable_membrane_transporter_protein	9
Probable_sugar_efflux_transporter	9
PTS_system_mannitol-specific_EIICBA	9
Pup--protein_ligase	9
Putative_AgrB-like_protein	9
Putative_colanic_acid_biosynthesis	9
Putative_pterin-4-alpha-carbinolamine	9
Riboflavin_synthase	9
Ribonuclease_J	9
S-layer_protein	9
Serine/threonine-protein_kinase_PknD	9
Sialidase	9
Thiopurine_S-methyltransferase	9
tRNA-dihydrouridine(20/20a)_synthase	9
Type_III_restriction-modification_system	9
Uncharacterized_adenine-specific	9
Uncharacterized_fimbrial-like_protein	9
Uncharacterized_methyltransferase	9
Uncharacterized_protein_BB_0208	9
Uncharacterized_sodium-dependent	9
UPF0176_protein_BUsg_353	9
UPF0182_protein_Csac_0864	9
Uridine_kinase	9
1-acyl-sn-glycerol-3-phosphate	8
1,4-dihydroxy-2-naphthoyl-CoA_hydrolase	8
3-oxosteroid_1-dehydrogenase	8
3D-(3,5/4)-trihydroxycyclohexane-1,2-	8
Accessory_gene_regulator_protein_B	8
Alpha-galactosidase	8
Anaerobic_sulfatase-maturating_enzyme	8
Arabinose_import_ATP-binding_protein	8
Botulinum_neurotoxin_F_light_chain	8
Carbamoyltransferase_HypF	8
Cardiolipin_synthase	8
Cell_division_protein_FtsX	8
Cellulose_synthase_catalytic_subunit	8
Chondramide_synthase_cmdD	8
CRISPR-associated_endonuclease_Cas12a	8
Cyclic_di-GMP_phosphodiesterase_PdeF	8
Cytochrome_c_biogenesis_protein_CcsA	8
Cytochrome_c_oxidase_subunit_2	8
Delta-aminolevulinic_acid_dehydratase	8
DNA_helicase_IV	8
DNA_polymerase_IV_1	8
Flagellar_basal-body_rod_protein_FlgF	8
Flagellar_basal_body_rod_protein_FlgB	8
Flagellar_FliJ_protein	8
Flavodoxin	8
Glutamine-dependent_NAD(+)_synthetase	8
Guanosine-5'-triphosphate,3'-diphosphate	8
Hemoglobin_and_hemoglobin-haptoglobin-	8
Histidinol-phosphate_aminotransferase_2	8
Histidinol_dehydrogenase_1	8
Histone_H1-like_protein_HC2	8
HTH-type_transcriptional_regulator_GalR	8
Hyaluronate_lyase	8
kDa_chaperonin_2	8
Lactate_utilization_protein_B	8
Lipid_A_palmitoyltransferase_PagP	8
Lipooligosaccharide_biosynthesis_protein	8
Lipopolysaccharide_core_heptose(I)_kinase	8
Membrane_protein_insertase_YidC_2	8
Na(+)/H(+)_antiporter_subunit_A	8
NAD(P)H-hydrate_epimerase	8
NAD(P)H-quinone_oxidoreductase_subunit_O	8
Nitrogenase_iron_protein	8
Nitrogenase_molybdenum-iron_protein_beta	8
Pesticidal_crystal_protein_Cry26Aa	8
Phosphatidylcholine_synthase	8
Phycobiliprotein_ApcE	8
Phytoene_synthase	8
Probable_5-dehydro-4-deoxyglucarate	8
Probable_ABC_transporter_ATP-binding	8
Probable_ATP-dependent_6-	8
Probable_ECA_polymerase	8
Probable_glucarate_transporter	8
Protease_HtpX	8
Protein_ApaG	8
Protein_translocase_subunit_SecA_1	8
Protein_translocase_subunit_SecE	8
Putative_antiporter_subunit_mnhA2	8
Putative_multidrug_resistance_protein	8
Putative_nicotine_oxidoreductase	8
Pyridoxal_kinase_PdxY	8
Ribulokinase	8
rRNA_adenine_N-6-methyltransferase	8
Serine/threonine-protein_kinase_PrkC	8
Sodium,_potassium,_lithium_and	8
TDP-N-acetylfucosamine:lipid_II_N-	8
Telomere_resolvase_ResT	8
Thymidine_phosphorylase	8
Toxin_A	8
Transcription_factor_FapR	8
Translocation_and_assembly_module_subunit	8
Trehalose-6-phosphate_synthase	8
Trk_system_potassium_uptake_protein_TrkH	8
tRNA-specific_2-thiouridylase_MnmA_1	8
Tryptophan_2-monooxygenase	8
Type-2_restriction_enzyme_BsuMI_component	8
Uncharacterized_acyl-CoA_thioester	8
Uncharacterized_protein_bbp_498	8
Uncharacterized_protein_HI_1163	8
Uncharacterized_protein_MPN_110	8
Uncharacterized_protein_RP255	8
Uncharacterized_protein_TP_0793	8
Uncharacterized_transcriptional	8
Uncharacterized_zinc-type_alcohol	8
UPF0182_protein_CKL_0015	8
UPF0182_protein_Tery_0938	8
Xaa-Pro_dipeptidase	8
2-phospho-L-lactate_guanylyltransferase	7
30S_ribosomal_protein_S4_B	7
Acetaldehyde_dehydrogenase	7
Adenosine_deaminase	7
Adhesion_and_penetration_protein	7
Alginate_lyase	7
Alpha,alpha-trehalose_phosphorylase	7
Apolipoprotein_N-acyltransferase_1	7
Asp/Glu-specific_dipeptidyl-peptidase	7
ATP-binding/permease_protein_CydC	7
ATP-dependent_DNA_helicase_RecQ	7
ATP_synthase_subunit_a_1	7
ATP_synthase_subunit_beta_2	7
Bacitracin_synthase_1	7
Bifunctional_protein_FolD_1	7
Capsule_polysaccharide_export_protein	7
Chemotaxis_protein_methyltransferase	7
Chloramphenicol_acetyltransferase	7
Co-chaperone_protein_DjlA	7
CRISPR-associated_endonuclease_Cas1_2	7
CRISPR-associated_endonuclease_Cas9_1	7
Cyclic_beta-(1,2)-glucan_synthase_NdvB	7
Cytochrome_b	7
Cytochrome_c-550	7
Cytochrome_f	7
dCTP_deaminase,_dUMP-forming	7
Diaminobutyrate--2-oxoglutarate	7
Dipeptidyl-peptidase_7	7
DNA_gyrase_inhibitor_YacG	7
DNA_ligase_2	7
DNA_mismatch_repair_protein_MutH	7
DNA_polymerase_IV_2	7
Endolytic_murein_transglycosylase	7
Extracellular_endo-alpha-(1-5)-L-	7
Ferredoxin-dependent_glutamate_synthase	7
FMN-dependent_NADH-azoreductase_1	7
Fumarate_reductase_subunit_C	7
GABA_permease	7
Heptaprenylglyceryl_phosphate_synthase	7
Histidinol-phosphate_aminotransferase_1	7
Homocitrate_synthase	7
Hydrogenase_expression/formation_protein	7
Iota-carrageenase._{ECO:0000255}	7
Iron-sulfur_cluster_assembly_protein	7
Iron-sulfur_cluster_carrier_protein	7
Isopenicillin_N_synthase	7
Ktr_system_potassium_uptake_protein_B	7
Lacticin_481/lactococcin_biosynthesis	7
Lipopolysaccharide_core	7
Lipopolysaccharide_core_heptose(II)	7
Molybdopterin_molybdenumtransferase	7
Multidrug_resistance_protein_MdtK	7
N-acetylglucosamine-6-phosphate	7
NAD(+)--arginine_ADP-ribosyltransferase	7
NAD(P)H-quinone_oxidoreductase_subunit_K	7
NAD_kinase_2	7
NADH-quinone_oxidoreductase_subunit_D_1	7
NADH-quinone_oxidoreductase_subunit_H_1	7
NADH-quinone_oxidoreductase_subunit_H_2	7
NADH-quinone_oxidoreductase_subunit_I_2	7
NADH_dehydrogenase	7
Negative_modulator_of_initiation_of	7
Octanoyl-[GcvH]:protein_N-	7
Ornithine_carbamoyltransferase,	7
Oxygen-independent_coproporphyrinogen_III	7
Phenolic_acid_decarboxylase	7
Phosphatidate_cytidylyltransferase	7
Phosphoheptose_isomerase	7
Polyketide_synthase_PksM	7
Probable_4-amino-4-deoxy-L-arabinose-	7
Probable_ATP-dependent_RNA_helicase	7
Probable_HTH-type_transcriptional	7
Probable_low-affinity_inorganic_phosphate	7
Probable_TonB-dependent_receptor_NMB1497	7
Probable_transport_protein_MmpL11	7
Protein_LicA_homolog	7
Protein_NlpD/LppB_homolog	7
Protein_Syd	7
Putative_glycosyltransferase_HI_0258	7
Putative_N-acetylmannosamine-6-phosphate	7
Putative_nickel-responsive_regulator	7
Putative_surface_cell_antigen_sca1	7
Putative_surface_cell_antigen_sca2	7
Recombination-associated_protein_RdgC	7
Replicative_DNA_helicase	7
Rhamnulokinase	7
Ribose_1,5-bisphosphate_phosphokinase	7
Ribulose-phosphate_3-epimerase	7
RNA_polymerase-associated_protein_RapA	7
Sec_translocon_accessory_complex_subunit	7
Septum_site-determining_protein_MinD	7
Soluble_pyridine_nucleotide	7
SPBc2_prophage-derived_putative_HNH	7
Spermidine_export_protein_MdtJ	7
Teichuronic_acid_biosynthesis_protein	7
TonB-dependent_receptor_SusC	7
Trans-2-enoyl-CoA_reductase_[NADH]	7
tRNA-dihydrouridine(16)_synthase	7
tRNA-dihydrouridine_synthase_B	7
tRNA_pseudouridine_synthase_A_2	7
Type_2_topoisomerase_subunit_A	7
UDP-galactopyranose_mutase	7
Uncharacterized_ferredoxin-like_protein	7
Uncharacterized_metallophosphoesterase	7
Uncharacterized_metalloprotease_bbp_296	7
Uncharacterized_protein_HI_1369	7
Uncharacterized_protein_MG241	7
Uncharacterized_protein_MG259	7
Uncharacterized_protein_MG415	7
Uncharacterized_protein_MG422	7
Uncharacterized_protein_pXO1-	7
Universal_stress_protein_B	7
UPF0176_protein_bbp_330	7
UPF0182_protein_Tery_4385	7
UPF0753_protein_SULAZ_0653	7
Uptake_hydrogenase_large_subunit	7
Uroporphyrinogen-III_C-methyltransferase	7
3'-5'_exoribonuclease_YhaM	6
3-hydroxybutyryl-CoA_dehydrogenase	6
5-formyltetrahydrofolate_cyclo-ligase	6
6-carboxy-5,6,7,8-tetrahydropterin	6
8-oxo-dGTP_diphosphatase	6
Acireductone_dioxygenase	6
Acyl_transferase	6
ADP,ATP_carrier_protein_2	6
Alanine_racemase_1	6
Alpha-acetolactate_decarboxylase	6
Amylovoran_biosynthesis	6
Anti-sigma-W_factor_RsiW	6
Antilisterial_bacteriocin_subtilosin	6
Arginine/ornithine_antiporter	6
Aspartate-semialdehyde_dehydrogenase	6
ATP-dependent_RNA_helicase_CshA	6
ATP_synthase_protein_I	6
Bacitracin_synthase_2	6
Beta-(1--2)glucan_export_ATP-	6
Beta-xylosidase	6
Botulinum_neurotoxin_C1_light_chain	6
Calcium-transporting_ATPase	6
Calcium-transporting_ATPase_1	6
Carboxy-terminal_processing_protease	6
Cell_division_protein_ZapD	6
Chromosome_partition_protein_MukB	6
Citrolysin_protein_1	6
ComP-specific_O-	6
Copper-exporting_P-type_ATPase	6
CRISPR-associated_endonuclease/helicase	6
Cyanate_hydratase	6
Cyclic_di-GMP-binding_protein	6
Cyclic_di-GMP_phosphodiesterase_PdeA	6
Cysteine_synthase	6
Cytochrome_c1	6
Cytotoxicity-associated_immunodominant	6
Dipeptide_and_tripeptide_permease_B	6
Dipeptide_transport_system_permease	6
DNA_adenine_methylase	6
DNA_ligase_1	6
dTDP-4-amino-4,6-dideoxy-D-glucose	6
Electron_transfer_flavoprotein_subunit	6
Endoglucanase	6
Endoglucanase/exoglucanase_B	6
ESX_secretion_system_protein_EccC	6
Ethanolamine_ammonia-lyase_light_chain	6
Ferric_uptake_regulation_protein	6
Flagellar_motor_switch_protein_FliG	6
Flagellar_P-ring_protein_1	6
Flagellum-specific_ATP_synthase	6
FMN-dependent_NADH-azoreductase_2	6
Formyltetrahydrofolate_deformylase	6
Glucose-6-phosphate_isomerase_2	6
Glutamate-1-semialdehyde_2,1-aminomutase	6
Glycerol-1-phosphate_dehydrogenase	6
Glycerol-3-phosphate_acyltransferase_1	6
Glycogen_synthase_1	6
Hemolysin_transporter_protein_HpmB	6
Homoserine_dehydrogenase	6
Inner_membrane_ABC_transporter_ATP-	6
Inositol_2-dehydrogenase	6
Inosose_dehydratase	6
Isopentenyl-diphosphate_Delta-isomerase	6
KaiC-like_protein_1	6
Kynurenine_3-monooxygenase	6
L-Ala-D/L-Glu_epimerase	6
L-lactate_permease	6
L-rhamnose_isomerase	6
Long-chain-fatty-acid--CoA_ligase	6
Magnesium-chelatase_subunit_H	6
Maltose_phosphorylase	6
Mannan_endo-1,4-beta-mannosidase	6
Membrane-associated_protein_TcaA	6
Methylglyoxal_synthase	6
Molybdopterin_synthase_catalytic_subunit	6
NAD/NADP-dependent_betaine_aldehyde	6
NADH-quinone_oxidoreductase_subunit_C/D	6
Narbonolide/10-deoxymethynolide_synthase	6
Nodulation_protein_NolL	6
O-antigen_biosynthesis	6
Octanoyltransferase_LipM	6
Outer_membrane_usher_protein_FimD	6
Peptidase_B	6
Photosystem_I_reaction_center_subunit_IV	6
Phytochrome-like_protein_cph2	6
Polyamine_aminopropyltransferase_2	6
Polyisoprenyl-teichoic_acid--	6
Polyketide_synthase_PksR	6
Probable_4-deoxy-4-formamido-L-arabinose-	6
Probable_metal_transport_system_ATP-	6
Probable_multidrug_resistance_ABC	6
Probable_tRNA-dihydrouridine_synthase	6
Probable_xanthine_dehydrogenase_subunit	6
Proteasome-associated_ATPase	6
Protein-export_membrane_protein_SecG	6
Protein_CapE	6
Protein_DltB	6
Protein_DltD	6
Protein_FdhE_homolog	6
Protein_GrpE_2	6
Protein_HelA	6
Protein_HflK	6
Protein_TraI	6
Protein_ViaA	6
PTS_system_beta-glucoside-specific_EIIBCA	6
Putative_2-dehydropantoate_2-reductase	6
Putative_fatty_acid_oxidation_complex	6
Putative_imidazole_glycerol_phosphate	6
Putative_peptidoglycan_O-	6
Putative_protease_SohB	6
Putative_S-adenosyl-L-methionine-	6
Putative_transporter_AmpG_1	6
Putative_transposase_in_snaA-snaB	6
Putative_transposase_y4bL/y4kJ/y4tB	6
Putative_type_I_restriction_enzyme	6
Pyruvate-flavodoxin_oxidoreductase	6
Riboflavin_transporter_RibU	6
S-adenosylmethionine_decarboxylase_beta	6
S-ribosylhomocysteine_lyase	6
Selenide,_water_dikinase	6
Siroheme_synthase_1	6
Small-conductance_mechanosensitive	6
Spore_germination_protein_XB	6
Spore_photoproduct_lyase	6
Sulfur_carrier_protein_TusA	6
SURF1-like_protein	6
Tail-specific_protease	6
Toxin_Afp18	6
Transcriptional_activator_NprA	6
Trk_system_potassium_uptake_protein_TrkA	6
tRNA_dimethylallyltransferase_2	6
Type_I_restriction_enzyme_EcoKI_R	6
Tyrosine_recombinase_XerD-like	6
Tyrosine_recombinase_XerH	6
UDP-Glc:alpha-D-GlcNAc-	6
UDP-glucose:undecaprenyl-phosphate	6
Uncharacterized_lipoprotein	6
Uncharacterized_lipoprotein_MG439_homolog	6
Uncharacterized_metalloprotease_BUsg_310	6
Uncharacterized_protein_aq_1909	6
Uncharacterized_protein_CA_C1301	6
Uncharacterized_protein_MG414	6
Uncharacterized_protein_RP092	6
Uncharacterized_protein_RP855	6
Uncharacterized_protein_TP_0763	6
Uncharacterized_protein_YloA	6
Uncharacterized_protein_YqbO	6
Undecaprenyl-phosphate_alpha-N-	6
UPF0164_protein_TP_0865	6
UPF0176_protein_SAR11_1074	6
UPF0182_protein_CTC_00086	6
UPF0182_protein_NT01CX_0852	6
UPF0182_protein_sll1060	6
UPF0699_transmembrane_protein_YdbT	6
V-type_ATP_synthase_subunit_D	6
Xylose_import_ATP-binding_protein_XylG	6
[Citrate_[pro-3S]-lyase]_ligase	5
1-phosphatidylinositol_phosphodiesterase	5
2-dehydro-3-deoxyphosphooctonate	5
2-epi-5-epi-valiolone_synthase	5
2,3-dihydroxyphenylpropionate/2,3-	5
23S_rRNA_(uracil(747)-C(5))-	5
3-deoxy-D-manno-octulosonic_acid_kinase	5
3-ketosteroid-9-alpha-monooxygenase,	5
3-phenylpropionate/cinnamic_acid	5
4-hydroxybenzoate_transporter_PcaK	5
Acetaldehyde_dehydrogenase_1	5
Acetolactate_synthase	5
Acetylornithine_deacetylase	5
Adaptive-response_sensory-kinase_SasA	5
Adenine_deaminase_2	5
Adenosine_monophosphate-protein	5
Adenosylcobalamin_biosynthesis	5
ADP-dependent_(S)-NAD(P)H-hydrate	5
ADP,ATP_carrier_protein_4	5
ADP,ATP_carrier_protein_5	5
Aerobic_glycerol-3-phosphate	5
Alginate_biosynthesis_protein_AlgX	5
Aminopeptidase_N	5
Anaerobic_ribonucleoside-triphosphate	5
Anti-adapter_protein_IraM	5
Anti-sigma-I_factor_RsgI9	5
ATP-binding/permease_protein_CydD	5
ATP_synthase_subunit_alpha_1	5
Autoinducer_2_import_system_permease	5
Autoinducer_2_sensor_kinase/phosphatase	5
Bacillolysin	5
Bacillopeptidase_F	5
Beta-galactosidase_BgaA	5
Beta-glucanase	5
Bifunctional_cytochrome_P450/NADPH--P450	5
Bifunctional_IPC_transferase_and_DIPP	5
Bifunctional_protein_FolD_2	5
Carbamoyl-phosphate_synthase_arginine-	5
Carbazole_1,9a-dioxygenase,_terminal	5
CDP-abequose_synthase	5
Cell_division_protein_FtsP	5
Cellulose_synthase_2	5
Chondroitin_synthase	5
Chorionicgonadotropic_hormone-like	5
Chorismate_pyruvate-lyase	5
Citrolysin_protein_2	5
Co-chaperone_protein_HscB	5
Coenzyme_PQQ_synthesis_protein_B	5
Coenzyme_PQQ_synthesis_protein_E	5
ComE_operon_protein_3	5
CRISPR-associated_endonuclease_Cas1_3	5
CRISPR-associated_exonuclease	5
Cyclo(L-leucyl-L-leucyl)_synthase	5
Cytochrome_c_oxidase_subunit_1	5
Cytochrome_c_oxidase_subunit_3	5
D-(-)-3-hydroxybutyrate_oligomer	5
D-alanine_aminotransferase	5
D-alanyl-D-alanine_carboxypeptidase_DacA	5
D-galactonate_dehydratase_family_member	5
D-glycero-beta-D-manno-heptose-1,7-	5
D-lactate_dehydrogenase	5
Di-/tripeptide_transporter	5
DNA_polymerase_III_subunit_alpha,_1st	5
DNA_topoisomerase_I,_plasmid	5
Endo-1,4-beta-xylanase_B	5
Endonuclease_8	5
Epidermin_biosynthesis_protein_EpiB	5
Epoxyqueuosine_reductase_QueH	5
Exo-glucosaminidase_LytG	5
Exodeoxyribonuclease_7_small_subunit	5
Fe(3+)_ions_import_ATP-binding_protein	5
Ferredoxin--NADP_reductase_1	5
Ferredoxin-type_protein_NapH	5
Flagellar_hook-length_control_protein	5
Fructan_beta-fructosidase	5
Ftsk_domain-containing_protein_YdcQ	5
Fused_isobutyryl-CoA_mutase	5
GDP-mannose_4,6-dehydratase	5
Glutamate_synthase_[NADPH]_small_chain	5
Glutaminase_2	5
Glutathione_reductase	5
Glycogen_debranching_enzyme	5
Glycosyltransferase-stabilizing_protein	5
Glycosyltransferase_alg8	5
GTP-sensing_transcriptional_pleiotropic	5
Heparin_lyase_I	5
High-affinity_zinc_uptake_system_protein	5
Histidinol-phosphate_aminotransferase_3	5
Histone_H1-like_protein_HC1	5
HTH-type_transcriptional_regulator_AlkS	5
HTH-type_transcriptional_regulator_MalT	5
HTH-type_transcriptional_regulator_SgrR	5
HTH-type_transcriptional_regulatory	5
Hypersensitivity_response_secretion	5
Hypoxanthine_phosphoribosyltransferase	5
Inositol_2-dehydrogenase/D-chiro-inositol	5
Internalin_B	5
Intracellular_exo-alpha-(1-5)-L-	5
Iron-sulfur_cluster_insertion_protein	5
Isochorismate_synthase_MenF	5
Isocitrate_lyase	5
Isoleucine--tRNA_ligase_2	5
kDa_chaperonin_1	5
kDa_chaperonin_3	5
Kojibiose_phosphorylase	5
L-cysteine:1D-myo-inositol_2-amino-2-	5
Levansucrase	5
Lipopolysaccharide_1,2-N-	5
Lon_protease_3	5
Long-chain_acyl-protein_thioester	5
Major_facilitator_superfamily_transporter	5
Maltoporin	5
Maltose_transport_system_permease_protein	5
Mannuronan_C5-epimerase	5
Methylamine_utilization_protein_MauL	5
Methylmalonyl-CoA_mutase_large_subunit	5
Mgp-operon_protein_3	5
Microbial_collagenase	5
Minor_fimbrial_subunit_HifE	5
Modification_methylase_HpaI	5
Modification_methylase_NspV	5
Mu-like_prophage_FluMu_protein_gp16	5
Multidrug_resistance_protein_MdtB	5
Murein_DD-endopeptidase_MepH	5
Mycosubtilin_synthase_subunit_A	5
Mycosubtilin_synthase_subunit_C	5
N-(5-amino-5-carboxypentanoyl)-L-	5
N-acetyllactosaminide_alpha-2,3-	5
N,N'-diacetyllegionaminic_acid_synthase	5
Na(+)-translocating_ferredoxin:NAD(+)	5
NAD-dependent_protein_deacylase	5
NAD-dependent_protein_deacylase_1	5
NAD(P)H-quinone_oxidoreductase_subunit_N	5
NADH-quinone_oxidoreductase_subunit_E	5
NADH-quinone_oxidoreductase_subunit_J	5
NADPH_dehydrogenase	5
Neutral_ceramidase	5
Nicotinamide_riboside_transporter_PnuC	5
Nitrate_reductase	5
Nitrate_reductase_alpha_chain	5
Nitrous-oxide_reductase	5
Nucleoid_occlusion_factor_SlmA	5
Nucleoid_occlusion_protein	5
o-succinylbenzoate_synthase	5
Pediocin_PA-1_transport/processing_ATP-	5
Pentalenolactone_F_synthase	5
Pesticidal_crystal_protein_Cry28Aa	5
Phage-like_element_PBSX_protein_XkdO	5
Phosphate_regulon_sensor_protein_PhoR	5
Phosphatidylserine_decarboxylase_2_beta	5
Phosphoglucomutase	5
Phosphoglycolate_phosphatase	5
Phthiodiolone/phenolphthiodiolone	5
Phytoene_dehydrogenase	5
Porin_AaxA	5
Potassium/sodium_uptake_protein_NtpJ	5
Primosomal_replication_protein_N	5
Probable_CtpA-like_serine_protease	5
Probable_cytochrome_c_oxidase_subunit_2	5
Probable_DNA-directed_RNA_polymerase	5
Probable_lipid_kinase_YegS-like	5
Probable_Ni/Fe-hydrogenase_B-type	5
Probable_outer_membrane_protein_PmpF	5
Probable_ribosome_biogenesis_GTPase_A	5
Probable_transposase_for_insertion-like	5
Prodigiosin_synthesizing_transferase	5
Prolipoprotein_diacylglyceryl_transferase	5
Protease_2	5
Protease_PrtH	5
Protein_CapK	5
Protein_glycosylation_K	5
Protein_NirL	5
Protein_PyrBI	5
Protein_RepA	5
Protein_RnfH	5
Protein_Thf1	5
Protein_TraJ	5
Protein_TraL	5
Protein_transport_protein_HofB_homolog	5
Proton-translocating_ferredoxin:NAD(+)	5
PTS_system_glucose-specific_EIICB	5
Putative_4-hydroxy-3-methylbut-2-enyl	5
Putative_aminoacrylate_hydrolase_RutD	5
Putative_beta-xylosidase	5
Putative_branched-chain_amino_acid	5
Putative_carbohydrate_transport_ATP-	5
Putative_cytochrome_bd_menaquinol_oxidase	5
Putative_esterase/lipase_1	5
Putative_esterase/lipase_2	5
Putative_esterase/lipase_3	5
Putative_flagella_synthesis_protein_FlgN	5
Putative_general_secretion_pathway	5
Putative_glutamate--cysteine_ligase_2-1	5
Putative_histidine_permease	5
Putative_membrane-bound_acyltransferase	5
Putative_phosphotransferase_enzyme_IIB	5
Putative_serine/threonine-protein_kinase	5
Putative_SPBc2_prophage-derived_single-	5
Putative_sulfite_reductase_[NADPH]	5
Putative_teichuronic_acid_biosynthesis	5
Putative_thymidine_phosphorylase	5
Putative_type-1_restriction_enzyme	5
Putative_type_III_restriction-	5
Putative_zinc_metalloprotease_TP_0600	5
Pyrimidine/purine_nucleoside	5
Regulatory_protein_NosR	5
Retron_EC67_protein	5
Ribonuclease_Y_2	5
RNA_2',3'-cyclic_phosphodiesterase	5
RNA_3'-terminal_phosphate_cyclase	5
RNA_polymerase_sigma-B_factor	5
RNA_polymerase_sigma_factor_SigY	5
Rubredoxin	5
S-layer-related_protein	5
Sensor_histidine_kinase_AruS	5
Sensor_protein_GtcS	5
Serine/alanine_racemase	5
Shikimate_kinase_2	5
Single-stranded-DNA-specific_exonuclease	5
Sphingomyelinase_C	5
Spore_protein_YabQ	5
Spore_protein_YkvP	5
Sporulenol_synthase	5
Superoxide_dismutase_[Mn]	5
Surface_presentation_of_antigens_protein	5
Teichoic_acid_ribitol-phosphate	5
Tetanus_toxin_light_chain	5
Trans-3-hydroxy-L-proline_dehydratase	5
Transcriptional_regulator_CtsR	5
Transferrin-binding_protein_2	5
Transposase_for_transposon_Tn3	5
Transposase_for_transposon_Tn4430	5
Transposase_for_transposon_Tn552	5
tRNA_pseudouridine_synthase_A_1	5
Type_4_fimbrial_assembly_protein_PilC	5
Type_II_secretion_system_protein_L	5
Type_IIS_restriction_enzyme_Eco57I	5
Type_IV_pilus_biogenesis_factor_PilY1	5
Tyrocidine_synthase_3	5
Tyrosine_recombinase_UU222	5
Ubiquinol-cytochrome_c_reductase_iron-	5
UDP-Gal:alpha-D-GlcNAc-	5
Uncharacterized_66.3_kDa_protein_in_hag2	5
Uncharacterized_glycosyltransferase_MG060	5
Uncharacterized_lipoprotein_MG338	5
Uncharacterized_membrane_protein_in_cps	5
Uncharacterized_membrane_protein_YkoS	5
Uncharacterized_membrane_protein_YobI	5
Uncharacterized_protein_aq_555	5
Uncharacterized_protein_CBU_0041	5
Uncharacterized_protein_HI_1672	5
Uncharacterized_protein_in_fibril_gene	5
Uncharacterized_protein_MG011	5
Uncharacterized_protein_MG120	5
Uncharacterized_protein_MG123_homolog	5
Uncharacterized_protein_MG133	5
Uncharacterized_protein_MG223_homolog	5
Uncharacterized_protein_MG306	5
Uncharacterized_protein_MG306_homolog	5
Uncharacterized_protein_MG360	5
Uncharacterized_protein_MG366_homolog	5
Uncharacterized_protein_MG449	5
Uncharacterized_protein_pXO2-29/pXO2-	5
Uncharacterized_protein_TP_0484	5
Uncharacterized_protein_TP_0572	5
Uncharacterized_protein_TP_0813	5
Uncharacterized_protein_UU112	5
Uncharacterized_protein_UU173	5
Uncharacterized_protein_y4bA/y4pH	5
Uncharacterized_protein_y4gI	5
Uncharacterized_protein_YdiJ	5
Uncharacterized_protein_YkoP	5
Uncharacterized_protein_YlaA	5
Uncharacterized_protein_YvnB	5
Uncharacterized_transporter_FTT_0829c	5
UPF0176_protein_BCI_0454	5
UPF0182_protein_SUN_1015	5
UPF0348_protein_Hore_10190	5
UPF0348_protein_Kole_1544	5
UPF0348_protein_MS53_0162	5
UPF0753_protein_HY04AAS1_0547	5
V-type_ATP_synthase_beta_chain	5
Xylan_alpha-(1-2)-glucuronosidase	5
[LysW]-L-2-aminoadipate_6-phosphate	4
1,3-beta-galactosyl-N-acetylhexosamine	4
2-hydroxy-3-keto-5-methylthiopentenyl-1-	4
2-nonaprenyl-3-methyl-6-methoxy-1,4-	4
23S_rRNA_(guanosine-2'-O-)-	4
2Fe-2S_ferredoxin	4
30S_ribosomal_protein_S18_2	4
30S_ribosomal_protein_S4_A	4
4''-mycarosyl_isovaleryl-CoA_transferase	4
4-deoxy-L-threo-5-hexosulose-uronate	4
4-hydroxybenzoyl-CoA_reductase_subunit	4
4-hydroxyproline_2-epimerase	4
4,4'-diapolycopene-4,4'-dial	4
5-aminolevulinate_synthase	4
5-deoxy-glucuronate_isomerase	4
5-methyl-1-naphthoate_synthase	4
5-methylcytosine-specific_restriction	4
5,10-methylenetetrahydrofolate_reductase	4
50S_ribosomal_protein_L36_2	4
6-methylpretetramide_4-monooxygenase	4
6-phospho-beta-galactosidase	4
6-phospho-beta-glucosidase	4
ABC_transporter_ATP-binding/permease	4
Accessory_Sec_system_protein_Asp2	4
Acetolactate_synthase_small_subunit	4
Acetyl-CoA_acetyltransferase	4
Acetyl_esterase_Axe7A	4
Acid_shock_protein	4
ADP,ATP_carrier_protein_3	4
Aerobactin_synthase	4
Alanine_racemase,_catabolic	4
Alkanesulfonate_monooxygenase	4
Alpha-(1-6)-mannopyranosyltransferase_A	4
Alpha-glucosidase	4
Alternative_cytochrome_c_oxidase_subunit	4
Aminodeoxychorismate_lyase	4
Amylopullulanase	4
Anaerobic_sulfatase-maturating_enzyme	4
Anthranilate_1,2-dioxygenase_large	4
Anthrax_toxin_expression_trans-acting	4
Antiholin-like_protein_LrgB	4
Arginine/agmatine_antiporter	4
Arp2/3_complex-activating_protein_rickA	4
Arsenical_pump_membrane_protein	4
Arsenite_oxidase_subunit_AioA	4
Aspartokinase	4
ATP-dependent_protease	4
ATP-dependent_RNA_helicase_DbpA	4
ATP-dependent_RNA_helicase_SrmB	4
Bacillus_thuringiensis_subsp._israelensis. ?_393_S-layer_protein	4
Benzylsuccinate_synthase_alpha_subunit	4
Beta-amylase	4
Beta-carotene_ketolase	4
Beta-galactosidase_BgaB	4
Beta-galactosidase_BglY	4
Beta-L-arabinobiosidase	4
Beta-mannanase/endoglucanase_A	4
Beta-N-acetylglucosaminidase	4
Bifunctional_(p)ppGpp_synthase/hydrolase	4
Bifunctional_methyltransferase	4
Bifunctional_NAD_biosynthesis_protein	4
Bifunctional_protein_TrpGD	4
Bifunctional_transcriptional	4
Botulinum_neurotoxin_type_C1_non-toxic	4
C4-dicarboxylate_transport_protein_1	4
C4-dicarboxylate_transport_protein_2	4
C4-dicarboxylate_transport_sensor_protein	4
Cadmium_resistance_transcriptional	4
CAI-1_autoinducer_sensor	4
Capsule_biosynthesis_protein_CapB	4
Carbamoyl-phosphate_synthase_pyrimidine-	4
Carbonic_anhydrase	4
Cbb3-type_cytochrome_c_oxidase_subunit	4
Cell_division_protein_ZapC	4
CFA/I_fimbrial_subunit_C	4
Chaperone_protein_TorD	4
Choloylglycine_hydrolase	4
Chondroitinase-AC	4
Chromophore_lyase_CpcT/CpeT	4
Chromosome-anchoring_protein_RacA	4
Circadian_clock_protein_kinase_KaiC	4
Cobalt_transport_protein_CbiQ	4
Colicin_V_production_protein_homolog	4
Collagen_adhesin	4
ComF_operon_protein_1	4
Competence_protein_ComA	4
Copy_number_protein	4
CRISPR-associated_endonuclease_Cas12b	4
CRISPR-associated_endonuclease_Cas9/Csn1	4
CRISPR-associated_protein_Csn2	4
Cyanobacterial_phytochrome_B	4
Cyclic-di-AMP_phosphodiesterase_PgpH	4
Cycloisomaltooligosaccharide	4
Cyclomaltodextrin_glucanotransferase	4
Cyclomaltodextrinase	4
Cytochrome_bd-II_ubiquinol_oxidase	4
Cytochrome_c_oxidase_assembly_protein	4
Cytochrome_c2	4
D-3-phosphoglycerate_dehydrogenase	4
D-alanine--D-alanine_ligase_A	4
D-alanine--D-alanyl_carrier_protein	4
D-alanyl-D-alanine_endopeptidase	4
D-galactonate_dehydratase	4
D-glycero-alpha-D-manno-heptose-1,7-	4
D-ornithine_4,5-aminomutase_subunit_beta	4
Delta(1)-pyrroline-2-carboxylate	4
Deoxyribonuclease	4
Dermonecrotic_toxin	4
Dihydroneopterin_aldolase	4
Disulfide_bond_formation_protein_B_2	4
DNA_gyrase_subunit_A,_1st_part	4
DNA_helicase_II	4
dTDP-rhamnosyl_transferase_RfbF	4
Epidermal_cell_differentiation_inhibitor	4
Epidermin_biosynthesis_protein_EpiC	4
Evolved_beta-galactosidase_subunit_alpha	4
F1_capsule-anchoring_protein	4
Fatty_acid_metabolism_regulator_protein	4
Fe(2+)_transporter_FeoB	4
Fe(3+)-transport_system_permease_protein	4
Ferredoxin-3	4
FKBP-type_peptidyl-prolyl_cis-trans	4
Flagellar_operon_control_protein_UmoB	4
Flagellar_protein_FliT	4
FO_synthase	4
FO_synthase_subunit_1	4
Formate--tetrahydrofolate_ligase_2	4
G/U_mismatch-specific_DNA_glycosylase	4
Gallate_dioxygenase	4
GDP-perosamine_synthase	4
Gluconate_permease	4
Glucosyltransferase-S	4
Glycerol-3-phosphate_dehydrogenase	4
Glycerol_dehydrogenase	4
Glycerol_phosphate_lipoteichoic_acid	4
Glycerol_uptake_facilitator_protein	4
Glycosyl-4,4'-diaponeurosporenoate	4
Glycosyl_hydrolase_family_109_protein	4
Glycosyltransferase_Gtf1	4
Heat_shock_protein_HspQ	4
Heme_response_regulator_HssR	4
High-affinity_branched-chain_amino_acid	4
High-affinity_nickel_transport_protein	4
High-molecular-weight_protein_2	4
Histidine_permease_HisP	4
Histidinol-phosphatase	4
Histidinol_dehydrogenase_2	4
HTH-type_transcriptional_activator_RamA	4
HTH-type_transcriptional_regulator	4
HTH-type_transcriptional_regulator_MetR	4
HTH-type_transcriptional_regulator_YesS	4
Hydrogenobyrinate_a,c-diamide_synthase	4
Hydroxyneurosporene_desaturase	4
Hypoxanthine-guanine	4
IgA-specific_serine_endopeptidase	4
Inner_membrane_protein_YbhI	4
Inner_membrane_protein_YbhN	4
Integrase	4
Integration_host_factor_subunit_beta	4
Intracellular_exo-alpha-L-	4
Isoprenyl_transferase_1	4
Isoprimeverose_transporter	4
K(+)-insensitive_pyrophosphate-energized	4
kDa_outer_membrane_protein	4
L-2,4-diaminobutyric_acid	4
L-arabinose_transport_system_permease	4
L-cystine_transport_system_permease	4
L-lysine_6-oxidase	4
L-sorbose_1-dehydrogenase	4
Lactate_racemase	4
Lactate_racemization_regulatory_protein	4
Lactate_utilization_protein_A	4
Large_cysteine-rich_periplasmic_protein	4
Leukotoxin	4
Light-dependent_protochlorophyllide	4
Limited_host_range_VirA_protein	4
Limonene_hydroxylase	4
Linear_gramicidin_synthase_subunit_C	4
Lipoate-protein_ligase_A	4
Lipopolysaccharide_1,2-	4
Lipopolysaccharide_1,6-	4
Lipoprotein_LpqB	4
Lipoyl_synthase_1	4
Low_affinity_tryptophan_permease	4
Low_molecular_weight_protein-tyrosine-	4
Lsg_locus_putative_protein_1	4
Lysine-specific_permease	4
Lysine_permease_LysP	4
Lysophospholipid_transporter_LplT	4
Magnesium_and_cobalt_efflux_protein_CorC	4
Manganese_transport_system_membrane	4
Mannosylglucosylglycerate_synthase	4
Metalloprotease_StcE	4
Metalloprotease_TldD_homolog	4
Methionine--tRNA_ligase_1	4
Methionine_synthase	4
Methyl-accepting_chemotaxis_protein_McpA	4
Methyl-accepting_chemotaxis_protein_TlpC	4
Methylamine_dehydrogenase_light_chain	4
Methylthioribose_kinase	4
Microcin-J25_export_ATP-binding/permease	4
Mini-ribonuclease_3-like_protein	4
Minor_cardiolipin_synthase_ClsB	4
Minor_fimbrium_subunit_Mfa1	4
Modification_methylase_AccI	4
Modification_methylase_BepI	4
Modification_methylase_BslI	4
Modification_methylase_FokI	4
Modification_methylase_Sau3AI	4
Modification_methylase_SfiI	4
Motility_protein_A	4
Mu-like_prophage_FluMu_defective_tail	4
Muconate_cycloisomerase_1	4
Multidrug_resistance_protein_MdtA	4
Multifunctional-autoprocessing_repeats-	4
Multiple_sugar-binding_transport_system	4
Muramidase-released_protein	4
Mycolipanoate_synthase	4
N-acetylneuraminate_epimerase	4
N-acetylneuraminate_lyase	4
N,N'-diacetylbacillosaminyl-diphospho-	4
Na(+)/H(+)_antiporter_NhaA_3	4
Na(+)/H(+)_antiporter_NhaD	4
NAD-dependent_protein_deacetylase_1	4
NAD(P)H-quinone_oxidoreductase_subunit_K	4
NAD(P)H-quinone_oxidoreductase_subunit_M	4
NAD(P)H_dehydrogenase_(quinone)	4
NADH-dependent_phenylglyoxylate	4
NADH-quinone_oxidoreductase_subunit_D_2	4
NADH-quinone_oxidoreductase_subunit_I_1	4
NADH-quinone_oxidoreductase_subunit_K_2	4
NADPH-dependent_curcumin_reductase	4
Nitrate_reductase._{ECO:0000255|HAMAP-	4
Nitrite_reductase_[NAD(P)H]_large	4
Nod_factor_export_ATP-binding_protein_I	4
Nodulation_protein_T	4
Non-canonical_purine_NTP_phosphatase	4
Non-hemolytic_phospholipase_C	4
Nucleoside_permease_NupC	4
O-antigen_ligase	4
Oligo-1,6-glucosidase	4
Ornithine_cyclodeaminase	4
Outer_membrane_usher_protein_PapC	4
Oxidoreductase_PigB	4
Penicillin-binding_protein_H	4
Peptide_deformylase-like	4
Peptide_transport_system_ATP-binding	4
Peptidoglycan_D,D-transpeptidase_MrdA	4
Pesticidal_crystal_protein_Cry21Aa	4
Phage_T7_exclusion_protein	4
PhoP/PhoQ_regulator_MgrB	4
Phosphatidylglycerophosphatase_B	4
Phosphoethanolamine_transferase_EptA	4
Phosphoglycerate_transport_system	4
Phosphonoacetaldehyde_hydrolase	4
Photosynthetic_reaction_center_cytochrome	4
Photosystem_I_P700_chlorophyll_a	4
Plasmid_recombination_enzyme	4
Poly(3-hydroxyalkanoate)_polymerase	4
Polyphosphate:ADP_phosphotransferase	4
Polyphosphate:AMP_phosphotransferase	4
Polysialic_acid_O-acetyltransferase	4
Probable_2-phosphosulfolactate	4
Probable_2,3-bisphosphoglycerate-	4
Probable_3-hydroxyacyl-CoA_dehydrogenase	4
Probable_3-phenylpropionic_acid	4
Probable_adenosine_monophosphate-protein	4
Probable_alginate_O-acetylase_AlgI	4
Probable_amino-acid_ABC_transporter	4
Probable_arabinosyltransferase_A	4
Probable_aspartoacylase	4
Probable_ATP-dependent_RNA_helicase_MG308	4
Probable_bifunctional_SAT/APS_kinase	4
Probable_cell_wall_amidase_LytH	4
Probable_coniferyl_aldehyde	4
Probable_D,D-dipeptide_transport_system	4
Probable_diguanylate_cyclase_DgcT	4
Probable_disulfide_formation_protein	4
Probable_DNA_polymerase_YorL	4
Probable_endopeptidase_NlpC_homolog	4
Probable_FMN/FAD_exporter_YeeO	4
Probable_glycolipid_permease_LtaA	4
Probable_hemoglobin_and_hemoglobin-	4
Probable_L-aspartate_dehydrogenase	4
Probable_lysophospholipase_L2	4
Probable_methyl-accepting_chemotaxis	4
Probable_N-acetylmuramoyl-L-alanine	4
Probable_outer_membrane_protein_PmpC	4
Probable_polyamine_aminopropyl	4
Probable_protein-export_membrane_protein	4
Probable_replication_endonuclease_from	4
Probable_riboflavin_import_permease	4
Probable_ribosomal_RNA_small_subunit	4
Probable_starch_degradation_products	4
Probable_transferrin-binding_protein_1	4
Probable_transport_protein_HsrA	4
[truncated: 9,730 more rows]
