# Supplementary material for: Putative Antimicrobial Peptides Within Bacterial Proteomes Affect Bacterial Predominance: A Network Analysis Perspective
Source: Front Microbiol. 2021 Nov 12;12:752674. doi: 10.3389/fmicb.2021.752674 (PMC8636115; doi:10.3389/fmicb.2021.752674)
Supplement: Supplementary file 3 [file Table_2.XLSX]

## Sheet: TableS2
Table S2. Edgelist representation of the BW database showinig a pairwise comparisons of all species from UNIPROT and protein IDs with common AMPs
Species1	Species2	Common Proetin IDs
Acaryochloris_marina_(strain_MBIC_11017).	Acholeplasma_laidlawii_(strain_PG-8A).	>AC_B0C1D4 >AC_A9NED4
Acholeplasma_laidlawii.	Acholeplasma_laidlawii_(strain_PG-8A).	>AC_P29222 >AC_A9NED8
Acaryochloris_marina_(strain_MBIC_11017).	Acidiphilium_cryptum_(strain_JF-5).	>AC_B0CCD3 >AC_A5FZW9
Acetobacter_aceti.	Acidiphilium_cryptum_(strain_JF-5).	>AC_Q08784 >AC_A5FXB8
Acetobacter_pasteurianus_(strain_NBRC_3283_/_LMG_1513_/_CCTM_1153).	Acidiphilium_cryptum_(strain_JF-5).	>AC_Q8GBD2 >AC_A5G1G2
Acholeplasma_laidlawii_(strain_PG-8A).	Acidiphilium_cryptum_(strain_JF-5).	>AC_A9NEL8 >AC_A5FZX0 >AC_A9NE64 >AC_A5G0F5 >AC_A9NEF2 >AC_A5FZU6
Acaryochloris_marina_(strain_MBIC_11017).	Acidithiobacillus_ferrooxidans_(strain_ATCC_23270_/_DSM_14882_/_CIP	>AC_B0CCD3 >AC_B7J462 >AC_B0C1D4 >AC_B7J468
Acholeplasma_laidlawii_(strain_PG-8A).	Acidithiobacillus_ferrooxidans_(strain_ATCC_23270_/_DSM_14882_/_CIP	>AC_A9NED4 >AC_B7J468
Acidiphilium_cryptum_(strain_JF-5).	Acidithiobacillus_ferrooxidans_(strain_ATCC_23270_/_DSM_14882_/_CIP	>AC_A5FZW9 >AC_B7J462 >AC_A5FZX1 >AC_B7J460 >AC_A5FZV5 >AC_B7J477 >AC_A5G0Q9 >AC_B7J3W9 >AC_A5FX09 >AC_B7J6H2 >AC_A5FYN3 >AC_B7J7X4
Acaryochloris_marina_(strain_MBIC_11017).	Acidithiobacillus_ferrooxidans_(strain_ATCC_53993)_(Leptospirillum	>AC_B0CCD3 >AC_B5ELX4 >AC_B0C1D4 >AC_B5ELY0
Acholeplasma_laidlawii_(strain_PG-8A).	Acidithiobacillus_ferrooxidans_(strain_ATCC_53993)_(Leptospirillum	>AC_A9NED4 >AC_B5ELY0
Acidiphilium_cryptum_(strain_JF-5).	Acidithiobacillus_ferrooxidans_(strain_ATCC_53993)_(Leptospirillum	>AC_A5FZW9 >AC_B5ELX4 >AC_A5FZX1 >AC_B5ELX2 >AC_A5FZV5 >AC_B5ELY9 >AC_A5G0Q9 >AC_B5ELD9 >AC_A5FX09 >AC_B5EN70 >AC_A5FYN3 >AC_B5EN98
Acidithiobacillus_ferrooxidans_(strain_ATCC_23270_/_DSM_14882_/_CIP	Acidithiobacillus_ferrooxidans_(strain_ATCC_53993)_(Leptospirillum	>AC_B7J462 >AC_B5ELX4 >AC_B7J468 >AC_B5ELY0 >AC_B7J460 >AC_B5ELX2 >AC_B7J4A1 >AC_B5EM96 >AC_B7J9J8 >AC_B5EQB5 >AC_B7J7A9 >AC_B5EQ47 >AC_B7J477 >AC_B5ELY9 >AC_B7J3W9 >AC_B5ELD9 >AC_B7J6H2 >AC_B5EN70 >AC_B7J7X4 >AC_B5EN98 >AC_B7J7S7 >AC_B5EN54 >AC_B7J472 >AC_B5ELY4 >AC_B7J470 >AC_B5ELY2 >AC_B7J474 >AC_B5ELY6 >AC_B7J4A5 >AC_B5EMA0 >AC_B7J3D6 >AC_B5EJJ2 >AC_B7J462 >AC_B5ELX4 >AC_B7JB86 >AC_B5ER44 >AC…
Acidithiobacillus_ferrooxidans_(strain_ATCC_23270_/_DSM_14882_/_CIP	Acidithiobacillus_ferrooxidans_(Thiobacillus_ferrooxidans).	>AC_B7JB86 >AC_P41167 >AC_B7JB30 >AC_P0C916
Acidithiobacillus_ferrooxidans_(strain_ATCC_53993)_(Leptospirillum	Acidithiobacillus_ferrooxidans_(Thiobacillus_ferrooxidans).	>AC_B5ER44 >AC_P41167
Acaryochloris_marina_(strain_MBIC_11017).	Acidobacterium_capsulatum_(strain_ATCC_51196_/_DSM_11244_/_JCM_7670_/	>AC_B0CCD3 >AC_C1F647
Acholeplasma_laidlawii_(strain_PG-8A).	Acidobacterium_capsulatum_(strain_ATCC_51196_/_DSM_11244_/_JCM_7670_/	>AC_A9NGW4 >AC_C1F3N8
Acidiphilium_cryptum_(strain_JF-5).	Acidobacterium_capsulatum_(strain_ATCC_51196_/_DSM_11244_/_JCM_7670_/	>AC_A5FZW9 >AC_C1F647 >AC_A5FYN3 >AC_C1F6A5 >AC_A5FZU3 >AC_C1F617 >AC_A5FZM1 >AC_C1F960
Acidithiobacillus_ferrooxidans_(strain_ATCC_23270_/_DSM_14882_/_CIP	Acidobacterium_capsulatum_(strain_ATCC_51196_/_DSM_11244_/_JCM_7670_/	>AC_B7J462 >AC_C1F647 >AC_B7J7X4 >AC_C1F6A5 >AC_B7J462 >AC_C1F647
Acidithiobacillus_ferrooxidans_(strain_ATCC_53993)_(Leptospirillum	Acidobacterium_capsulatum_(strain_ATCC_51196_/_DSM_11244_/_JCM_7670_/	>AC_B5ELX4 >AC_C1F647 >AC_B5EN98 >AC_C1F6A5 >AC_B5ELX4 >AC_C1F647
Acaryochloris_marina_(strain_MBIC_11017).	Acidothermus_cellulolyticus_(strain_ATCC_43068_/_11B).	>AC_B0CCD3 >AC_A0LRL5 >AC_B0C2D1 >AC_A0LRL4 >AC_B0C2D1 >AC_A0LRL4
Acholeplasma_laidlawii_(strain_PG-8A).	Acidothermus_cellulolyticus_(strain_ATCC_43068_/_11B).	>AC_A9NEL8 >AC_A0LRL4 >AC_A9NGL9 >AC_A0LV02
Acidimicrobium_ferrooxidans_(strain_DSM_10331_/_JCM_15462_/_NBRC	Acidothermus_cellulolyticus_(strain_ATCC_43068_/_11B).	>AC_C7LYP9 >AC_A0LU53
Acidiphilium_cryptum_(strain_JF-5).	Acidothermus_cellulolyticus_(strain_ATCC_43068_/_11B).	>AC_A5FZX0 >AC_A0LRL4 >AC_A5FZW9 >AC_A0LRL5
Acidithiobacillus_ferrooxidans_(strain_ATCC_23270_/_DSM_14882_/_CIP	Acidothermus_cellulolyticus_(strain_ATCC_43068_/_11B).	>AC_B7J462 >AC_A0LRL5 >AC_B7J4A1 >AC_A0LRP5 >AC_B7J462 >AC_A0LRL5
Acidithiobacillus_ferrooxidans_(strain_ATCC_53993)_(Leptospirillum	Acidothermus_cellulolyticus_(strain_ATCC_43068_/_11B).	>AC_B5ELX4 >AC_A0LRL5 >AC_B5EM96 >AC_A0LRP5 >AC_B5ELX4 >AC_A0LRL5
Acidobacterium_capsulatum_(strain_ATCC_51196_/_DSM_11244_/_JCM_7670_/	Acidothermus_cellulolyticus_(strain_ATCC_43068_/_11B).	>AC_C1F647 >AC_A0LRL5 >AC_C1F647 >AC_A0LRL5 >AC_C1F4W9 >AC_A0LTX2
Acaryochloris_marina_(strain_MBIC_11017).	Acidovorax_citrulli_(strain_AAC00-1)_(Acidovorax_avenae_subsp.	>AC_B0CCD3 >AC_A1TJ02 >AC_B0CEK4 >AC_A1TUY3 >AC_B0C1E5 >AC_A1TJS9
Acholeplasma_laidlawii_(strain_PG-8A).	Acidovorax_citrulli_(strain_AAC00-1)_(Acidovorax_avenae_subsp.	>AC_A9NEL8 >AC_A1TVS9
Acidiphilium_cryptum_(strain_JF-5).	Acidovorax_citrulli_(strain_AAC00-1)_(Acidovorax_avenae_subsp.	>AC_A5FZX0 >AC_A1TVS9 >AC_A5FZW9 >AC_A1TJ02 >AC_A5FZX1 >AC_A1TVT0 >AC_A5FX09 >AC_A1TLL7 >AC_A5G0G7 >AC_A1TND3 >AC_A5FYN3 >AC_A1TL98 >AC_A5FZW9 >AC_A1TJ02 >AC_A5FZU2 >AC_A1TJU0 >AC_A5FZX5 >AC_A1TVT4
Acidithiobacillus_ferrooxidans_(strain_ATCC_23270_/_DSM_14882_/_CIP	Acidovorax_citrulli_(strain_AAC00-1)_(Acidovorax_avenae_subsp.	>AC_B7J462 >AC_A1TJ02 >AC_B7J460 >AC_A1TVT0 >AC_B7J9J8 >AC_A1TLE7 >AC_B7J6H2 >AC_A1TLL7 >AC_B7J7X4 >AC_A1TL98 >AC_B7J474 >AC_A1TJ14 >AC_B7J6H2 >AC_A1TLL7
Acidithiobacillus_ferrooxidans_(strain_ATCC_53993)_(Leptospirillum	Acidovorax_citrulli_(strain_AAC00-1)_(Acidovorax_avenae_subsp.	>AC_B5ELX4 >AC_A1TJ02 >AC_B5ELX2 >AC_A1TVT0 >AC_B5EQB5 >AC_A1TLE7 >AC_B5EN70 >AC_A1TLL7 >AC_B5EN98 >AC_A1TL98 >AC_B5ELY6 >AC_A1TJ14 >AC_B5EN70 >AC_A1TLL7
Acidobacterium_capsulatum_(strain_ATCC_51196_/_DSM_11244_/_JCM_7670_/	Acidovorax_citrulli_(strain_AAC00-1)_(Acidovorax_avenae_subsp.	>AC_C1F647 >AC_A1TJ02 >AC_C1F6A5 >AC_A1TL98 >AC_C1F510 >AC_A1TNA2
Acidothermus_cellulolyticus_(strain_ATCC_43068_/_11B).	Acidovorax_citrulli_(strain_AAC00-1)_(Acidovorax_avenae_subsp.	>AC_A0LRL4 >AC_A1TVS9 >AC_A0LRL5 >AC_A1TJ02 >AC_A0LUK5 >AC_A1TUY9 >AC_A0LRN0 >AC_A1TJS7
Acaryochloris_marina_(strain_MBIC_11017).	Acidovorax_ebreus_(strain_TPSY)_(Diaphorobacter_sp._(strain_TPSY)).	>AC_B0CCD3 >AC_B9MB68 >AC_B0C1E5 >AC_B9MBU9
Acholeplasma_laidlawii_(strain_PG-8A).	Acidovorax_ebreus_(strain_TPSY)_(Diaphorobacter_sp._(strain_TPSY)).	>AC_A9NEL8 >AC_B9MH46
Acidiphilium_cryptum_(strain_JF-5).	Acidovorax_ebreus_(strain_TPSY)_(Diaphorobacter_sp._(strain_TPSY)).	>AC_A5FZX0 >AC_B9MH46 >AC_A5FZW9 >AC_B9MB68 >AC_A5FZX1 >AC_B9MH47 >AC_A5FX09 >AC_B9MEL5 >AC_A5G0G7 >AC_B9ME96 >AC_A5FX05 >AC_B9MG15 >AC_A5FYN3 >AC_B9MFG4 >AC_A5FZW9 >AC_B9MB68 >AC_A5FZU2 >AC_B9MBW0 >AC_A5FZX5 >AC_B9MH51
Acidithiobacillus_ferrooxidans_(strain_ATCC_23270_/_DSM_14882_/_CIP	Acidovorax_ebreus_(strain_TPSY)_(Diaphorobacter_sp._(strain_TPSY)).	>AC_B7J462 >AC_B9MB68 >AC_B7J460 >AC_B9MH47 >AC_B7J9J8 >AC_B9MDP9 >AC_B7J6H2 >AC_B9MEL5 >AC_B7J7X4 >AC_B9MFG4 >AC_B7J474 >AC_B9MB80
Acidithiobacillus_ferrooxidans_(strain_ATCC_53993)_(Leptospirillum	Acidovorax_ebreus_(strain_TPSY)_(Diaphorobacter_sp._(strain_TPSY)).	>AC_B5ELX4 >AC_B9MB68 >AC_B5ELX2 >AC_B9MH47 >AC_B5EQB5 >AC_B9MDP9 >AC_B5EN70 >AC_B9MEL5 >AC_B5EN98 >AC_B9MFG4 >AC_B5ELY6 >AC_B9MB80
Acidobacterium_capsulatum_(strain_ATCC_51196_/_DSM_11244_/_JCM_7670_/	Acidovorax_ebreus_(strain_TPSY)_(Diaphorobacter_sp._(strain_TPSY)).	>AC_C1F647 >AC_B9MB68 >AC_C1F6A5 >AC_B9MFG4 >AC_C1F510 >AC_B9MBJ2
Acidothermus_cellulolyticus_(strain_ATCC_43068_/_11B).	Acidovorax_ebreus_(strain_TPSY)_(Diaphorobacter_sp._(strain_TPSY)).	>AC_A0LRL4 >AC_B9MH46 >AC_A0LRL5 >AC_B9MB68 >AC_A0LRN0 >AC_B9MBU7
Acidovorax_citrulli_(strain_AAC00-1)_(Acidovorax_avenae_subsp.	Acidovorax_ebreus_(strain_TPSY)_(Diaphorobacter_sp._(strain_TPSY)).	>AC_A1TVS9 >AC_B9MH46 >AC_A1TJ02 >AC_B9MB68 >AC_A1TVT0 >AC_B9MH47 >AC_A1TLE7 >AC_B9MDP9 >AC_A1TLL7 >AC_B9MEL5 >AC_A1TND3 >AC_B9ME96 >AC_A1TVT0 >AC_B9MH47 >AC_A1TL98 >AC_B9MFG4 >AC_A1TQ21 >AC_B9MJK9 >AC_A1TTE9 >AC_B9MDY4 >AC_A1TJ02 >AC_B9MB68 >AC_A1TR36 >AC_B9MHY1 >AC_A1TJT9 >AC_B9MBV9 >AC_A1TJS7 >AC_B9MBU7 >AC_A1TVT0 >AC_B9MH47 >AC_A1TR36 >AC_B9MHY1 >AC_A1TLH5 >AC_B9MDL1 >AC_A1TJ02 >AC_B9MB68 >AC…
Acaryochloris_marina_(strain_MBIC_11017).	Acidovorax_sp._(strain_JS42).	>AC_B0CCD3 >AC_A1W2Q2 >AC_B0C1E5 >AC_A1W320
Acholeplasma_laidlawii_(strain_PG-8A).	Acidovorax_sp._(strain_JS42).	>AC_A9NEL8 >AC_A1WCM8
Acidiphilium_cryptum_(strain_JF-5).	Acidovorax_sp._(strain_JS42).	>AC_A5FZX0 >AC_A1WCM8 >AC_A5FZW9 >AC_A1W2Q2 >AC_A5FZX1 >AC_A1WCM9 >AC_A5FX09 >AC_A1W4M3 >AC_A5G0G7 >AC_A1WB49 >AC_A5FX05 >AC_A1W5B7 >AC_A5FYN3 >AC_A1W538 >AC_A5FZW9 >AC_A1W2Q2 >AC_A5FZU2 >AC_A1W331 >AC_A5FZX5 >AC_A1WCN3
Acidithiobacillus_ferrooxidans_(strain_ATCC_23270_/_DSM_14882_/_CIP	Acidovorax_sp._(strain_JS42).	>AC_B7J462 >AC_A1W2Q2 >AC_B7J460 >AC_A1WCM9 >AC_B7J9J8 >AC_A1WAW8 >AC_B7J6H2 >AC_A1W4M3 >AC_B7J7X4 >AC_A1W538 >AC_B7J474 >AC_A1W2R4
Acidithiobacillus_ferrooxidans_(strain_ATCC_53993)_(Leptospirillum	Acidovorax_sp._(strain_JS42).	>AC_B5ELX4 >AC_A1W2Q2 >AC_B5ELX2 >AC_A1WCM9 >AC_B5EQB5 >AC_A1WAW8 >AC_B5EN70 >AC_A1W4M3 >AC_B5EN98 >AC_A1W538 >AC_B5ELY6 >AC_A1W2R4 >AC_B5EN68 >AC_A1W4M5
Acidobacterium_capsulatum_(strain_ATCC_51196_/_DSM_11244_/_JCM_7670_/	Acidovorax_sp._(strain_JS42).	>AC_C1F647 >AC_A1W2Q2 >AC_C1F6A5 >AC_A1W538 >AC_C1F510 >AC_A1W9F9
Acidothermus_cellulolyticus_(strain_ATCC_43068_/_11B).	Acidovorax_sp._(strain_JS42).	>AC_A0LRL4 >AC_A1WCM8 >AC_A0LRL5 >AC_A1W2Q2 >AC_A0LUK5 >AC_A1WC30 >AC_A0LRN0 >AC_A1W318
Acidovorax_citrulli_(strain_AAC00-1)_(Acidovorax_avenae_subsp.	Acidovorax_sp._(strain_JS42).	>AC_A1TVS9 >AC_A1WCM8 >AC_A1TJ02 >AC_A1W2Q2 >AC_A1TUY9 >AC_A1WC30 >AC_A1TVT0 >AC_A1WCM9 >AC_A1TLE7 >AC_A1WAW8 >AC_A1TLL7 >AC_A1W4M3 >AC_A1TND3 >AC_A1WB49 >AC_A1TVT0 >AC_A1WCM9 >AC_A1TL98 >AC_A1W538 >AC_A1TQ21 >AC_A1W7L8 >AC_A1TTE9 >AC_A1W465 >AC_A1TJ02 >AC_A1W2Q2 >AC_A1TR36 >AC_A1W8I3 >AC_A1TJT9 >AC_A1W330 >AC_A1TJS7 >AC_A1W318 >AC_A1TVT0 >AC_A1WCM9 >AC_A1TR36 >AC_A1W8I3 >AC_A1TLH5 >AC_A1WAT0 >AC…
Acidovorax_ebreus_(strain_TPSY)_(Diaphorobacter_sp._(strain_TPSY)).	Acidovorax_sp._(strain_JS42).	>AC_B9MH46 >AC_A1WCM8 >AC_B9MB68 >AC_A1W2Q2 >AC_B9MH47 >AC_A1WCM9 >AC_B9MDP9 >AC_A1WAW8 >AC_B9MEL5 >AC_A1W4M3 >AC_B9ME96 >AC_A1WB49 >AC_B9MG15 >AC_A1W5B7 >AC_B9MH47 >AC_A1WCM9 >AC_B9MFG4 >AC_A1W538 >AC_B9MJK9 >AC_A1W7L8 >AC_B9MDY4 >AC_A1W465 >AC_B9MB68 >AC_A1W2Q2 >AC_B9MHY1 >AC_A1W8I3 >AC_B9MBV9 >AC_A1W330 >AC_B9MBU7 >AC_A1W318 >AC_B9MH47 >AC_A1WCM9 >AC_B9MHY1 >AC_A1W8I3 >AC_B9MDL1 >AC_A1WAT0 >AC…
Acaryochloris_marina_(strain_MBIC_11017).	Acinetobacter_baumannii_(strain_AB0057).	>AC_B0CCD3 >AC_B7I7R9 >AC_B0C1D4 >AC_B7IA38
Acholeplasma_laidlawii_(strain_PG-8A).	Acinetobacter_baumannii_(strain_AB0057).	>AC_A9NED4 >AC_B7IA38
Acidiphilium_cryptum_(strain_JF-5).	Acinetobacter_baumannii_(strain_AB0057).	>AC_A5FZW9 >AC_B7I7R9 >AC_A5FZV5 >AC_B7IA29 >AC_A5FYN3 >AC_B7I774 >AC_A5FZM1 >AC_B7I4D5
Acidithiobacillus_ferrooxidans_(strain_ATCC_23270_/_DSM_14882_/_CIP	Acinetobacter_baumannii_(strain_AB0057).	>AC_B7J462 >AC_B7I7R9 >AC_B7J468 >AC_B7IA38 >AC_B7J4A1 >AC_B7IA17 >AC_B7J9J8 >AC_B7I580 >AC_B7J7A9 >AC_B7I9U0 >AC_B7J477 >AC_B7IA29 >AC_B7J7X4 >AC_B7I774 >AC_B7J470 >AC_B7IA36 >AC_B7J7C4 >AC_B7I331 >AC_B7J945 >AC_B7IAS9
Acidithiobacillus_ferrooxidans_(strain_ATCC_53993)_(Leptospirillum	Acinetobacter_baumannii_(strain_AB0057).	>AC_B5ELX4 >AC_B7I7R9 >AC_B5ELY0 >AC_B7IA38 >AC_B5EM96 >AC_B7IA17 >AC_B5EQB5 >AC_B7I580 >AC_B5EQ47 >AC_B7I9U0 >AC_B5ELY9 >AC_B7IA29 >AC_B5EN98 >AC_B7I774 >AC_B5ELY2 >AC_B7IA36 >AC_B5EQ61 >AC_B7I331 >AC_B5EPC7 >AC_B7IAS9
Acidobacterium_capsulatum_(strain_ATCC_51196_/_DSM_11244_/_JCM_7670_/	Acinetobacter_baumannii_(strain_AB0057).	>AC_C1F647 >AC_B7I7R9 >AC_C1F6A5 >AC_B7I774 >AC_C1F4E1 >AC_B7I8J5 >AC_C1F960 >AC_B7I4D5
Acidothermus_cellulolyticus_(strain_ATCC_43068_/_11B).	Acinetobacter_baumannii_(strain_AB0057).	>AC_A0LRL5 >AC_B7I7R9 >AC_A0LUK5 >AC_B7I5A9 >AC_A0LRP5 >AC_B7IA17
Acidovorax_citrulli_(strain_AAC00-1)_(Acidovorax_avenae_subsp.	Acinetobacter_baumannii_(strain_AB0057).	>AC_A1TJ02 >AC_B7I7R9 >AC_A1TUY9 >AC_B7I5A9 >AC_A1TLE7 >AC_B7I580 >AC_A1TVT0 >AC_B7I360 >AC_A1TL98 >AC_B7I774 >AC_A1TVT0 >AC_B7I360 >AC_A1TLH5 >AC_B7I4E2 >AC_A1TTE9 >AC_B7I8J5 >AC_A1TJ04 >AC_B7I7S1
Acidovorax_ebreus_(strain_TPSY)_(Diaphorobacter_sp._(strain_TPSY)).	Acinetobacter_baumannii_(strain_AB0057).	>AC_B9MB68 >AC_B7I7R9 >AC_B9MDP9 >AC_B7I580 >AC_B9MH47 >AC_B7I360 >AC_B9MFG4 >AC_B7I774 >AC_B9MBA3 >AC_B7I1W4 >AC_B9MH47 >AC_B7I360 >AC_B9MDL1 >AC_B7I4E2 >AC_B9MDY4 >AC_B7I8J5 >AC_B9MB70 >AC_B7I7S1
Acidovorax_sp._(strain_JS42).	Acinetobacter_baumannii_(strain_AB0057).	>AC_A1W2Q2 >AC_B7I7R9 >AC_A1WC30 >AC_B7I5A9 >AC_A1WAW8 >AC_B7I580 >AC_A1WCM9 >AC_B7I360 >AC_A1W538 >AC_B7I774 >AC_A1WCM9 >AC_B7I360 >AC_A1WAT0 >AC_B7I4E2 >AC_A1W465 >AC_B7I8J5 >AC_A1W2Q4 >AC_B7I7S1
Acaryochloris_marina_(strain_MBIC_11017).	Acinetobacter_baumannii_(strain_AB307-0294).	>AC_B0CCD3 >AC_B7GYN0 >AC_B0C1D4 >AC_B7GW03
Acholeplasma_laidlawii_(strain_PG-8A).	Acinetobacter_baumannii_(strain_AB307-0294).	>AC_A9NED4 >AC_B7GW03
Acidiphilium_cryptum_(strain_JF-5).	Acinetobacter_baumannii_(strain_AB307-0294).	>AC_A5FZW9 >AC_B7GYN0 >AC_A5FZV5 >AC_B7GW12 >AC_A5FYN3 >AC_B7GZ86
Acidithiobacillus_ferrooxidans_(strain_ATCC_23270_/_DSM_14882_/_CIP	Acinetobacter_baumannii_(strain_AB307-0294).	>AC_B7J462 >AC_B7GYN0 >AC_B7J468 >AC_B7GW03 >AC_B7J4A1 >AC_B7GW24 >AC_B7J9J8 >AC_B7GYS7 >AC_B7J7A9 >AC_B7H1V4 >AC_B7J477 >AC_B7GW12 >AC_B7J7X4 >AC_B7GZ86 >AC_B7J470 >AC_B7GW05 >AC_B7J7C4 >AC_B7H1M6 >AC_B7J945 >AC_B7GVS1
Acidithiobacillus_ferrooxidans_(strain_ATCC_53993)_(Leptospirillum	Acinetobacter_baumannii_(strain_AB307-0294).	>AC_B5ELX4 >AC_B7GYN0 >AC_B5ELY0 >AC_B7GW03 >AC_B5EM96 >AC_B7GW24 >AC_B5EQB5 >AC_B7GYS7 >AC_B5EQ47 >AC_B7H1V4 >AC_B5ELY9 >AC_B7GW12 >AC_B5EN98 >AC_B7GZ86 >AC_B5ELY2 >AC_B7GW05 >AC_B5EQ61 >AC_B7H1M6 >AC_B5EPC7 >AC_B7GVS1
Acidobacterium_capsulatum_(strain_ATCC_51196_/_DSM_11244_/_JCM_7670_/	Acinetobacter_baumannii_(strain_AB307-0294).	>AC_C1F647 >AC_B7GYN0 >AC_C1F6A5 >AC_B7GZ86 >AC_C1F4E1 >AC_B7GWR2
Acidothermus_cellulolyticus_(strain_ATCC_43068_/_11B).	Acinetobacter_baumannii_(strain_AB307-0294).	>AC_A0LRL5 >AC_B7GYN0 >AC_A0LUK5 >AC_B7GYB5 >AC_A0LRP5 >AC_B7GW24
Acidovorax_citrulli_(strain_AAC00-1)_(Acidovorax_avenae_subsp.	Acinetobacter_baumannii_(strain_AB307-0294).	>AC_A1TJ02 >AC_B7GYN0 >AC_A1TUY9 >AC_B7GYB5 >AC_A1TLE7 >AC_B7GYS7 >AC_A1TVT0 >AC_B7H1J8 >AC_A1TL98 >AC_B7GZ86 >AC_A1TVT0 >AC_B7H1J8 >AC_A1TLH5 >AC_B7H0T6 >AC_A1TTE9 >AC_B7GWR2 >AC_A1TJ04 >AC_B7GYM8
Acidovorax_ebreus_(strain_TPSY)_(Diaphorobacter_sp._(strain_TPSY)).	Acinetobacter_baumannii_(strain_AB307-0294).	>AC_B9MB68 >AC_B7GYN0 >AC_B9MDP9 >AC_B7GYS7 >AC_B9MH47 >AC_B7H1J8 >AC_B9MFG4 >AC_B7GZ86 >AC_B9MBA3 >AC_B7H294 >AC_B9MH47 >AC_B7H1J8 >AC_B9MDL1 >AC_B7H0T6 >AC_B9MDY4 >AC_B7GWR2 >AC_B9MB70 >AC_B7GYM8
Acidovorax_sp._(strain_JS42).	Acinetobacter_baumannii_(strain_AB307-0294).	>AC_A1W2Q2 >AC_B7GYN0 >AC_A1WC30 >AC_B7GYB5 >AC_A1WAW8 >AC_B7GYS7 >AC_A1WCM9 >AC_B7H1J8 >AC_A1W538 >AC_B7GZ86 >AC_A1WCM9 >AC_B7H1J8 >AC_A1WAT0 >AC_B7H0T6 >AC_A1W465 >AC_B7GWR2 >AC_A1W2Q4 >AC_B7GYM8
Acinetobacter_baumannii_(strain_AB0057).	Acinetobacter_baumannii_(strain_AB307-0294).	>AC_B7I7R9 >AC_B7GYN0 >AC_B7I5A9 >AC_B7GYB5 >AC_B7IA38 >AC_B7GW03 >AC_B7IA17 >AC_B7GW24 >AC_B7I580 >AC_B7GYS7 >AC_B7I9U0 >AC_B7H1V4 >AC_B7IA29 >AC_B7GW12 >AC_B7I360 >AC_B7H1J8 >AC_B7I774 >AC_B7GZ86 >AC_B7I5N9 >AC_B7H3I4 >AC_B7I9N8 >AC_B7GWX6 >AC_B7I1W4 >AC_B7H294 >AC_B7IA36 >AC_B7GW05 >AC_B7IA33 >AC_B7GW08 >AC_B7IAT2 >AC_B7GVR8 >AC_B7I360 >AC_B7H1J8 >AC_B7IA23 >AC_B7GW18 >AC_B7I4E2 >AC_B7H0T6 >AC…
Acaryochloris_marina_(strain_MBIC_11017).	Acinetobacter_baumannii_(strain_ACICU).	>AC_B0CCD3 >AC_B2HUQ2 >AC_B0C1D4 >AC_B2HZM1 >AC_B0C2D1 >AC_B2I1Z2
Acholeplasma_laidlawii_(strain_PG-8A).	Acinetobacter_baumannii_(strain_ACICU).	>AC_A9NEL8 >AC_B2I1Z2 >AC_A9NED4 >AC_B2HZM1
Acidiphilium_cryptum_(strain_JF-5).	Acinetobacter_baumannii_(strain_ACICU).	>AC_A5FZX0 >AC_B2I1Z2 >AC_A5FZW9 >AC_B2HUQ2 >AC_A5FZV5 >AC_B2HZ98 >AC_A5FYN3 >AC_B2HUI0
Acidithiobacillus_ferrooxidans_(strain_ATCC_23270_/_DSM_14882_/_CIP	Acinetobacter_baumannii_(strain_ACICU).	>AC_B7J462 >AC_B2HUQ2 >AC_B7J468 >AC_B2HZM1 >AC_B7J4A1 >AC_B2HZ86 >AC_B7J9J8 >AC_B2HWQ2 >AC_B7J7A9 >AC_B2I316 >AC_B7J477 >AC_B2HZ98 >AC_B7J7X4 >AC_B2HUI0 >AC_B7J7C4 >AC_B2I1W2 >AC_B7J945 >AC_B2HZV2
Acidithiobacillus_ferrooxidans_(strain_ATCC_53993)_(Leptospirillum	Acinetobacter_baumannii_(strain_ACICU).	>AC_B5ELX4 >AC_B2HUQ2 >AC_B5ELY0 >AC_B2HZM1 >AC_B5EM96 >AC_B2HZ86 >AC_B5EQB5 >AC_B2HWQ2 >AC_B5EQ47 >AC_B2I316 >AC_B5ELY9 >AC_B2HZ98 >AC_B5EN98 >AC_B2HUI0 >AC_B5EQ61 >AC_B2I1W2 >AC_B5EPC7 >AC_B2HZV2
Acidobacterium_capsulatum_(strain_ATCC_51196_/_DSM_11244_/_JCM_7670_/	Acinetobacter_baumannii_(strain_ACICU).	>AC_C1F647 >AC_B2HUQ2 >AC_C1F6A5 >AC_B2HUI0 >AC_C1F4E1 >AC_B2HYI3
Acidothermus_cellulolyticus_(strain_ATCC_43068_/_11B).	Acinetobacter_baumannii_(strain_ACICU).	>AC_A0LRL4 >AC_B2I1Z2 >AC_A0LRL5 >AC_B2HUQ2 >AC_A0LUK5 >AC_B2HWT3 >AC_A0LRL4 >AC_B2I1Z2 >AC_A0LRP5 >AC_B2HZ86
Acidovorax_citrulli_(strain_AAC00-1)_(Acidovorax_avenae_subsp.	Acinetobacter_baumannii_(strain_ACICU).	>AC_A1TVS9 >AC_B2I1Z2 >AC_A1TJ02 >AC_B2HUQ2 >AC_A1TUY9 >AC_B2HWT3 >AC_A1TLE7 >AC_B2HWQ2 >AC_A1TVT0 >AC_B2I1Z1 >AC_A1TL98 >AC_B2HUI0 >AC_A1TVT0 >AC_B2I1Z1 >AC_A1TLH5 >AC_B2I360 >AC_A1TTE9 >AC_B2HYI3 >AC_A1TJ04 >AC_B2HUQ4
Acidovorax_ebreus_(strain_TPSY)_(Diaphorobacter_sp._(strain_TPSY)).	Acinetobacter_baumannii_(strain_ACICU).	>AC_B9MH46 >AC_B2I1Z2 >AC_B9MB68 >AC_B2HUQ2 >AC_B9MDP9 >AC_B2HWQ2 >AC_B9MH47 >AC_B2I1Z1 >AC_B9MFG4 >AC_B2HUI0 >AC_B9MBA3 >AC_B2I102 >AC_B9MH47 >AC_B2I1Z1 >AC_B9MDL1 >AC_B2I360 >AC_B9MH46 >AC_B2I1Z2 >AC_B9MDY4 >AC_B2HYI3 >AC_B9MB70 >AC_B2HUQ4
Acidovorax_sp._(strain_JS42).	Acinetobacter_baumannii_(strain_ACICU).	>AC_A1WCM8 >AC_B2I1Z2 >AC_A1W2Q2 >AC_B2HUQ2 >AC_A1WC30 >AC_B2HWT3 >AC_A1WAW8 >AC_B2HWQ2 >AC_A1WCM9 >AC_B2I1Z1 >AC_A1W538 >AC_B2HUI0 >AC_A1WCM9 >AC_B2I1Z1 >AC_A1WAT0 >AC_B2I360 >AC_A1W465 >AC_B2HYI3 >AC_A1W2Q4 >AC_B2HUQ4
Acinetobacter_baumannii_(strain_AB0057).	Acinetobacter_baumannii_(strain_ACICU).	>AC_B7I7R9 >AC_B2HUQ2 >AC_B7I5A9 >AC_B2HWT3 >AC_B7IA38 >AC_B2HZM1 >AC_B7IA17 >AC_B2HZ86 >AC_B7I580 >AC_B2HWQ2 >AC_B7I9U0 >AC_B2I316 >AC_B7IA29 >AC_B2HZ98 >AC_B7I360 >AC_B2I1Z1 >AC_B7I774 >AC_B2HUI0 >AC_B7I5N9 >AC_B2HZH0 >AC_B7I9N8 >AC_B2HWK5 >AC_B7I1W4 >AC_B2I102 >AC_B7IA33 >AC_B2HZA2 >AC_B7IAT2 >AC_B2HZV5 >AC_B7I360 >AC_B2I1Z1 >AC_B7I4E2 >AC_B2I360 >AC_B7I331 >AC_B2I1W2 >AC_B7I7R9 >AC_B2HUQ2 >AC…
Acinetobacter_baumannii_(strain_AB307-0294).	Acinetobacter_baumannii_(strain_ACICU).	>AC_B7GYN0 >AC_B2HUQ2 >AC_B7GYB5 >AC_B2HWT3 >AC_B7GW03 >AC_B2HZM1 >AC_B7GW24 >AC_B2HZ86 >AC_B7GYS7 >AC_B2HWQ2 >AC_B7H1V4 >AC_B2I316 >AC_B7GW12 >AC_B2HZ98 >AC_B7H1J8 >AC_B2I1Z1 >AC_B7GZ86 >AC_B2HUI0 >AC_B7H3I4 >AC_B2HZH0 >AC_B7GWX6 >AC_B2HWK5 >AC_B7H294 >AC_B2I102 >AC_B7GW08 >AC_B2HZA2 >AC_B7GVR8 >AC_B2HZV5 >AC_B7H1J8 >AC_B2I1Z1 >AC_B7H0T6 >AC_B2I360 >AC_B7H1M6 >AC_B2I1W2 >AC_B7GYN0 >AC_B2HUQ2 >AC…
Acaryochloris_marina_(strain_MBIC_11017).	Acinetobacter_baumannii_(strain_ATCC_17978_/_CIP_53.77_/_LMG_1025_/	>AC_B0CCD3 >AC_A3M304 >AC_B0C1D4 >AC_A3M982 >AC_B0C2D1 >AC_A3M1G4
Acholeplasma_laidlawii_(strain_PG-8A).	Acinetobacter_baumannii_(strain_ATCC_17978_/_CIP_53.77_/_LMG_1025_/	>AC_A9NEL8 >AC_A3M1G4 >AC_A9NED4 >AC_A3M982
Acidiphilium_cryptum_(strain_JF-5).	Acinetobacter_baumannii_(strain_ATCC_17978_/_CIP_53.77_/_LMG_1025_/	>AC_A5FZX0 >AC_A3M1G4 >AC_A5FZW9 >AC_A3M304 >AC_A5FZV5 >AC_A3M974 >AC_A5FYN3 >AC_A3M2T0
Acidithiobacillus_ferrooxidans_(strain_ATCC_23270_/_DSM_14882_/_CIP	Acinetobacter_baumannii_(strain_ATCC_17978_/_CIP_53.77_/_LMG_1025_/	>AC_B7J462 >AC_A3M304 >AC_B7J468 >AC_A3M982 >AC_B7J4A1 >AC_A3M962 >AC_B7J9J8 >AC_A3M7P5 >AC_B7J7A9 >AC_A3M645 >AC_B7J477 >AC_A3M974 >AC_B7J7X4 >AC_A3M2T0 >AC_B7J470 >AC_A3M980 >AC_B7J7C4 >AC_A3M1D2 >AC_B7J945 >AC_A3M9G4
Acidithiobacillus_ferrooxidans_(strain_ATCC_53993)_(Leptospirillum	Acinetobacter_baumannii_(strain_ATCC_17978_/_CIP_53.77_/_LMG_1025_/	>AC_B5ELX4 >AC_A3M304 >AC_B5ELY0 >AC_A3M982 >AC_B5EM96 >AC_A3M962 >AC_B5EQB5 >AC_A3M7P5 >AC_B5EQ47 >AC_A3M645 >AC_B5ELY9 >AC_A3M974 >AC_B5EN98 >AC_A3M2T0 >AC_B5ELY2 >AC_A3M980 >AC_B5EQ61 >AC_A3M1D2 >AC_B5EPC7 >AC_A3M9G4
Acidobacterium_capsulatum_(strain_ATCC_51196_/_DSM_11244_/_JCM_7670_/	Acinetobacter_baumannii_(strain_ATCC_17978_/_CIP_53.77_/_LMG_1025_/	>AC_C1F647 >AC_A3M304 >AC_C1F6A5 >AC_A3M2T0 >AC_C1F510 >AC_A3M3K6 >AC_C1F4E1 >AC_A3M8M4
Acidothermus_cellulolyticus_(strain_ATCC_43068_/_11B).	Acinetobacter_baumannii_(strain_ATCC_17978_/_CIP_53.77_/_LMG_1025_/	>AC_A0LRL4 >AC_A3M1G4 >AC_A0LRL5 >AC_A3M304 >AC_A0LUK5 >AC_A3M7W1 >AC_A0LRL4 >AC_A3M1G4 >AC_A0LRP5 >AC_A3M962
Acidovorax_citrulli_(strain_AAC00-1)_(Acidovorax_avenae_subsp.	Acinetobacter_baumannii_(strain_ATCC_17978_/_CIP_53.77_/_LMG_1025_/	>AC_A1TVS9 >AC_A3M1G4 >AC_A1TJ02 >AC_A3M304 >AC_A1TUY9 >AC_A3M7W1 >AC_A1TLE7 >AC_A3M7P5 >AC_A1TVT0 >AC_A3M1G3 >AC_A1TL98 >AC_A3M2T0 >AC_A1TVT0 >AC_A3M1G3 >AC_A1TLH5 >AC_A3M1S9 >AC_A1TNA2 >AC_A3M3K6 >AC_A1TTE9 >AC_A3M8M4 >AC_A1TJ04 >AC_A3M306
Acidovorax_ebreus_(strain_TPSY)_(Diaphorobacter_sp._(strain_TPSY)).	Acinetobacter_baumannii_(strain_ATCC_17978_/_CIP_53.77_/_LMG_1025_/	>AC_B9MH46 >AC_A3M1G4 >AC_B9MB68 >AC_A3M304 >AC_B9MDP9 >AC_A3M7P5 >AC_B9MH47 >AC_A3M1G3 >AC_B9MFG4 >AC_A3M2T0 >AC_B9MBA3 >AC_A3M144 >AC_B9MH47 >AC_A3M1G3 >AC_B9MDL1 >AC_A3M1S9 >AC_B9MH46 >AC_A3M1G4 >AC_B9MBJ2 >AC_A3M3K6 >AC_B9MDY4 >AC_A3M8M4 >AC_B9MB70 >AC_A3M306
Acidovorax_sp._(strain_JS42).	Acinetobacter_baumannii_(strain_ATCC_17978_/_CIP_53.77_/_LMG_1025_/	>AC_A1WCM8 >AC_A3M1G4 >AC_A1W2Q2 >AC_A3M304 >AC_A1WC30 >AC_A3M7W1 >AC_A1WAW8 >AC_A3M7P5 >AC_A1WCM9 >AC_A3M1G3 >AC_A1W538 >AC_A3M2T0 >AC_A1WCM9 >AC_A3M1G3 >AC_A1WAT0 >AC_A3M1S9 >AC_A1W9F9 >AC_A3M3K6 >AC_A1W465 >AC_A3M8M4 >AC_A1W2Q4 >AC_A3M306
Acinetobacter_baumannii_(strain_AB0057).	Acinetobacter_baumannii_(strain_ATCC_17978_/_CIP_53.77_/_LMG_1025_/	>AC_B7I7R9 >AC_A3M304 >AC_B7I5A9 >AC_A3M7W1 >AC_B7IA38 >AC_A3M982 >AC_B7IA17 >AC_A3M962 >AC_B7I580 >AC_A3M7P5 >AC_B7I9U0 >AC_A3M645 >AC_B7IA29 >AC_A3M974 >AC_B7I360 >AC_A3M1G3 >AC_B7I774 >AC_A3M2T0 >AC_B7I5N9 >AC_A3M550 >AC_B7I9N8 >AC_A3M3S7 >AC_B7I1W4 >AC_A3M144 >AC_B7IA36 >AC_A3M980 >AC_B7IA33 >AC_A3M978 >AC_B7IAT2 >AC_A3M9G7 >AC_B7I360 >AC_A3M1G3 >AC_B7IA23 >AC_A3M968 >AC_B7I4E2 >AC_A3M1S9 >AC…
Acinetobacter_baumannii_(strain_AB307-0294).	Acinetobacter_baumannii_(strain_ATCC_17978_/_CIP_53.77_/_LMG_1025_/	>AC_B7GYN0 >AC_A3M304 >AC_B7GYB5 >AC_A3M7W1 >AC_B7GW03 >AC_A3M982 >AC_B7GW24 >AC_A3M962 >AC_B7GYS7 >AC_A3M7P5 >AC_B7H1V4 >AC_A3M645 >AC_B7GW12 >AC_A3M974 >AC_B7H1J8 >AC_A3M1G3 >AC_B7GZ86 >AC_A3M2T0 >AC_B7H3I4 >AC_A3M550 >AC_B7GWX6 >AC_A3M3S7 >AC_B7H294 >AC_A3M144 >AC_B7GW05 >AC_A3M980 >AC_B7GW08 >AC_A3M978 >AC_B7GVR8 >AC_A3M9G7 >AC_B7H1J8 >AC_A3M1G3 >AC_B7GW18 >AC_A3M968 >AC_B7H0T6 >AC_A3M1S9 >AC…
Acinetobacter_baumannii_(strain_ACICU).	Acinetobacter_baumannii_(strain_ATCC_17978_/_CIP_53.77_/_LMG_1025_/	>AC_B2I1Z2 >AC_A3M1G4 >AC_B2HUQ2 >AC_A3M304 >AC_B2HWT3 >AC_A3M7W1 >AC_B2HZM1 >AC_A3M982 >AC_B2I1Z2 >AC_A3M1G4 >AC_B2HZ86 >AC_A3M962 >AC_B2HWQ2 >AC_A3M7P5 >AC_B2I316 >AC_A3M645 >AC_B2HZ98 >AC_A3M974 >AC_B2I1Z1 >AC_A3M1G3 >AC_B2HUI0 >AC_A3M2T0 >AC_B2HZH0 >AC_A3M550 >AC_B2HWK5 >AC_A3M3S7 >AC_B2I102 >AC_A3M144 >AC_B2HZA2 >AC_A3M978 >AC_B2HZV5 >AC_A3M9G7 >AC_B2I1Z1 >AC_A3M1G3 >AC_B2HWK7 >AC_A3M3W2 >AC…
Acaryochloris_marina_(strain_MBIC_11017).	Acinetobacter_baumannii_(strain_AYE).	>AC_B0CCD3 >AC_B0V8W3 >AC_B0C1D4 >AC_B0V6W9 >AC_B0C2D1 >AC_B0VDH9
Acholeplasma_laidlawii_(strain_PG-8A).	Acinetobacter_baumannii_(strain_AYE).	>AC_A9NEL8 >AC_B0VDH9 >AC_A9NED4 >AC_B0V6W9
Acidiphilium_cryptum_(strain_JF-5).	Acinetobacter_baumannii_(strain_AYE).	>AC_A5FZX0 >AC_B0VDH9 >AC_A5FZW9 >AC_B0V8W3 >AC_A5FZV5 >AC_B0V6V5 >AC_A5FYN3 >AC_B0V8B3
Acidithiobacillus_ferrooxidans_(strain_ATCC_23270_/_DSM_14882_/_CIP	Acinetobacter_baumannii_(strain_AYE).	>AC_B7J462 >AC_B0V8W3 >AC_B7J468 >AC_B0V6W9 >AC_B7J4A1 >AC_B0V6U4 >AC_B7J9J8 >AC_B0VCT7 >AC_B7J7A9 >AC_B0V6E0 >AC_B7J477 >AC_B0V6V5 >AC_B7J7X4 >AC_B0V8B3 >AC_B7J470 >AC_B0V6X1 >AC_B7J7C4 >AC_B0VDF1 >AC_B7J945 >AC_B0V8J2
Acidithiobacillus_ferrooxidans_(strain_ATCC_53993)_(Leptospirillum	Acinetobacter_baumannii_(strain_AYE).	>AC_B5ELX4 >AC_B0V8W3 >AC_B5ELY0 >AC_B0V6W9 >AC_B5EM96 >AC_B0V6U4 >AC_B5EQB5 >AC_B0VCT7 >AC_B5EQ47 >AC_B0V6E0 >AC_B5ELY9 >AC_B0V6V5 >AC_B5EN98 >AC_B0V8B3 >AC_B5ELY2 >AC_B0V6X1 >AC_B5EQ61 >AC_B0VDF1 >AC_B5EPC7 >AC_B0V8J2
Acidobacterium_capsulatum_(strain_ATCC_51196_/_DSM_11244_/_JCM_7670_/	Acinetobacter_baumannii_(strain_AYE).	>AC_C1F647 >AC_B0V8W3 >AC_C1F6A5 >AC_B0V8B3 >AC_C1F4E1 >AC_B0V514
Acidothermus_cellulolyticus_(strain_ATCC_43068_/_11B).	Acinetobacter_baumannii_(strain_AYE).	>AC_A0LRL4 >AC_B0VDH9 >AC_A0LRL5 >AC_B0V8W3 >AC_A0LUK5 >AC_B0VDI5 >AC_A0LRL4 >AC_B0VDH9 >AC_A0LRP5 >AC_B0V6U4
Acidovorax_citrulli_(strain_AAC00-1)_(Acidovorax_avenae_subsp.	Acinetobacter_baumannii_(strain_AYE).	>AC_A1TVS9 >AC_B0VDH9 >AC_A1TJ02 >AC_B0V8W3 >AC_A1TUY9 >AC_B0VDI5 >AC_A1TLE7 >AC_B0VCT7 >AC_A1TVT0 >AC_B0VDI0 >AC_A1TL98 >AC_B0V8B3 >AC_A1TVT0 >AC_B0VDI0 >AC_A1TLH5 >AC_B0V4L7 >AC_A1TTE9 >AC_B0V514 >AC_A1TJ04 >AC_B0V8Y3
Acidovorax_ebreus_(strain_TPSY)_(Diaphorobacter_sp._(strain_TPSY)).	Acinetobacter_baumannii_(strain_AYE).	>AC_B9MH46 >AC_B0VDH9 >AC_B9MB68 >AC_B0V8W3 >AC_B9MDP9 >AC_B0VCT7 >AC_B9MH47 >AC_B0VDI0 >AC_B9MFG4 >AC_B0V8B3 >AC_B9MBA3 >AC_B0VBP3 >AC_B9MH47 >AC_B0VDI0 >AC_B9MDL1 >AC_B0V4L7 >AC_B9MH46 >AC_B0VDH9 >AC_B9MDY4 >AC_B0V514 >AC_B9MB70 >AC_B0V8Y3
Acidovorax_sp._(strain_JS42).	Acinetobacter_baumannii_(strain_AYE).	>AC_A1WCM8 >AC_B0VDH9 >AC_A1W2Q2 >AC_B0V8W3 >AC_A1WC30 >AC_B0VDI5 >AC_A1WAW8 >AC_B0VCT7 >AC_A1WCM9 >AC_B0VDI0 >AC_A1W538 >AC_B0V8B3 >AC_A1WCM9 >AC_B0VDI0 >AC_A1WAT0 >AC_B0V4L7 >AC_A1W465 >AC_B0V514 >AC_A1W2Q4 >AC_B0V8Y3
Acinetobacter_baumannii_(strain_AB0057).	Acinetobacter_baumannii_(strain_AYE).	>AC_B7I7R9 >AC_B0V8W3 >AC_B7I5A9 >AC_B0VDI5 >AC_B7IA38 >AC_B0V6W9 >AC_B7IA17 >AC_B0V6U4 >AC_B7I580 >AC_B0VCT7 >AC_B7I9U0 >AC_B0V6E0 >AC_B7IA29 >AC_B0V6V5 >AC_B7I360 >AC_B0VDI0 >AC_B7I774 >AC_B0V8B3 >AC_B7I5N9 >AC_B0VD42 >AC_B7I9N8 >AC_B0VAI5 >AC_B7I1W4 >AC_B0VBP3 >AC_B7IA36 >AC_B0V6X1 >AC_B7IA33 >AC_B0V6X4 >AC_B7IAT2 >AC_B0V8L2 >AC_B7I360 >AC_B0VDI0 >AC_B7IA23 >AC_B0V6W1 >AC_B7I4E2 >AC_B0V4L7 >AC…
Acinetobacter_baumannii_(strain_AB307-0294).	Acinetobacter_baumannii_(strain_AYE).	>AC_B7GYN0 >AC_B0V8W3 >AC_B7GYB5 >AC_B0VDI5 >AC_B7GW03 >AC_B0V6W9 >AC_B7GW24 >AC_B0V6U4 >AC_B7GYS7 >AC_B0VCT7 >AC_B7H1V4 >AC_B0V6E0 >AC_B7GW12 >AC_B0V6V5 >AC_B7H1J8 >AC_B0VDI0 >AC_B7GZ86 >AC_B0V8B3 >AC_B7H3I4 >AC_B0VD42 >AC_B7GWX6 >AC_B0VAI5 >AC_B7H294 >AC_B0VBP3 >AC_B7GW05 >AC_B0V6X1 >AC_B7GW08 >AC_B0V6X4 >AC_B7GVR8 >AC_B0V8L2 >AC_B7H1J8 >AC_B0VDI0 >AC_B7GW18 >AC_B0V6W1 >AC_B7H0T6 >AC_B0V4L7 >AC…
Acinetobacter_baumannii_(strain_ACICU).	Acinetobacter_baumannii_(strain_AYE).	>AC_B2I1Z2 >AC_B0VDH9 >AC_B2HUQ2 >AC_B0V8W3 >AC_B2HWT3 >AC_B0VDI5 >AC_B2HZM1 >AC_B0V6W9 >AC_B2I1Z2 >AC_B0VDH9 >AC_B2HZ86 >AC_B0V6U4 >AC_B2HWQ2 >AC_B0VCT7 >AC_B2I316 >AC_B0V6E0 >AC_B2HZ98 >AC_B0V6V5 >AC_B2I1Z1 >AC_B0VDI0 >AC_B2HUI0 >AC_B0V8B3 >AC_B2HZH0 >AC_B0VD42 >AC_B2HWK5 >AC_B0VAI5 >AC_B2I102 >AC_B0VBP3 >AC_B2HZA2 >AC_B0V6X4 >AC_B2HZV5 >AC_B0V8L2 >AC_B2I1Z1 >AC_B0VDI0 >AC_B2HWK7 >AC_B0VAI3 >AC…
Acinetobacter_baumannii_(strain_ATCC_17978_/_CIP_53.77_/_LMG_1025_/	Acinetobacter_baumannii_(strain_AYE).	>AC_A3M1G4 >AC_B0VDH9 >AC_A3M304 >AC_B0V8W3 >AC_A3M7W1 >AC_B0VDI5 >AC_A3M982 >AC_B0V6W9 >AC_A3M1G4 >AC_B0VDH9 >AC_A3M962 >AC_B0V6U4 >AC_A3M7P5 >AC_B0VCT7 >AC_A3M645 >AC_B0V6E0 >AC_A3M974 >AC_B0V6V5 >AC_A3M1G3 >AC_B0VDI0 >AC_A3M2T0 >AC_B0V8B3 >AC_A3M550 >AC_B0VD42 >AC_A3M3S7 >AC_B0VAI5 >AC_A3M144 >AC_B0VBP3 >AC_A3M980 >AC_B0V6X1 >AC_A3M978 >AC_B0V6X4 >AC_A3M9G7 >AC_B0V8L2 >AC_A3M1G3 >AC_B0VDI0 >AC…
Acaryochloris_marina_(strain_MBIC_11017).	Acinetobacter_baumannii_(strain_SDF).	>AC_B0CCD3 >AC_B0VTG5 >AC_B0C1D4 >AC_B0VQR9 >AC_B0C2D1 >AC_B0VLZ5
Acholeplasma_laidlawii_(strain_PG-8A).	Acinetobacter_baumannii_(strain_SDF).	>AC_A9NEL8 >AC_B0VLZ5 >AC_A9NED4 >AC_B0VQR9
Acidiphilium_cryptum_(strain_JF-5).	Acinetobacter_baumannii_(strain_SDF).	>AC_A5FZX0 >AC_B0VLZ5 >AC_A5FZW9 >AC_B0VTG5 >AC_A5FZV5 >AC_B0VQS8 >AC_A5FYN3 >AC_B0VU22
Acidithiobacillus_ferrooxidans_(strain_ATCC_23270_/_DSM_14882_/_CIP	Acinetobacter_baumannii_(strain_SDF).	>AC_B7J462 >AC_B0VTG5 >AC_B7J468 >AC_B0VQR9 >AC_B7J4A1 >AC_B0VQU0 >AC_B7J9J8 >AC_B0VTM2 >AC_B7J7A9 >AC_B0VMV7 >AC_B7J477 >AC_B0VQS8 >AC_B7J7X4 >AC_B0VU22 >AC_B7J470 >AC_B0VQS1 >AC_B7J7C4 >AC_B0VMD7 >AC_B7J945 >AC_B0VQ59
Acidithiobacillus_ferrooxidans_(strain_ATCC_53993)_(Leptospirillum	Acinetobacter_baumannii_(strain_SDF).	>AC_B5ELX4 >AC_B0VTG5 >AC_B5ELY0 >AC_B0VQR9 >AC_B5EM96 >AC_B0VQU0 >AC_B5EQB5 >AC_B0VTM2 >AC_B5EQ47 >AC_B0VMV7 >AC_B5ELY9 >AC_B0VQS8 >AC_B5EN98 >AC_B0VU22 >AC_B5ELY2 >AC_B0VQS1 >AC_B5EQ61 >AC_B0VMD7 >AC_B5EPC7 >AC_B0VQ59
Acidobacterium_capsulatum_(strain_ATCC_51196_/_DSM_11244_/_JCM_7670_/	Acinetobacter_baumannii_(strain_SDF).	>AC_C1F647 >AC_B0VTG5 >AC_C1F6A5 >AC_B0VU22
Acidothermus_cellulolyticus_(strain_ATCC_43068_/_11B).	Acinetobacter_baumannii_(strain_SDF).	>AC_A0LRL4 >AC_B0VLZ5 >AC_A0LRL5 >AC_B0VTG5 >AC_A0LUK5 >AC_B0VT89 >AC_A0LRL4 >AC_B0VLZ5 >AC_A0LRP5 >AC_B0VQU0
Acidovorax_citrulli_(strain_AAC00-1)_(Acidovorax_avenae_subsp.	Acinetobacter_baumannii_(strain_SDF).	>AC_A1TVS9 >AC_B0VLZ5 >AC_A1TJ02 >AC_B0VTG5 >AC_A1TUY9 >AC_B0VT89 >AC_A1TLE7 >AC_B0VTM2 >AC_A1TVT0 >AC_B0VLZ6 >AC_A1TL98 >AC_B0VU22 >AC_A1TVT0 >AC_B0VLZ6 >AC_A1TLH5 >AC_B0VLB1 >AC_A1TTE9 >AC_B0VRG7 >AC_A1TJ04 >AC_B0VTG3
Acidovorax_ebreus_(strain_TPSY)_(Diaphorobacter_sp._(strain_TPSY)).	Acinetobacter_baumannii_(strain_SDF).	>AC_B9MH46 >AC_B0VLZ5 >AC_B9MB68 >AC_B0VTG5 >AC_B9MDP9 >AC_B0VTM2 >AC_B9MH47 >AC_B0VLZ6 >AC_B9MFG4 >AC_B0VU22 >AC_B9MBA3 >AC_B0VNK4 >AC_B9MH47 >AC_B0VLZ6 >AC_B9MDL1 >AC_B0VLB1 >AC_B9MH46 >AC_B0VLZ5 >AC_B9MDY4 >AC_B0VRG7 >AC_B9MB70 >AC_B0VTG3
Acidovorax_sp._(strain_JS42).	Acinetobacter_baumannii_(strain_SDF).	>AC_A1WCM8 >AC_B0VLZ5 >AC_A1W2Q2 >AC_B0VTG5 >AC_A1WC30 >AC_B0VT89 >AC_A1WAW8 >AC_B0VTM2 >AC_A1WCM9 >AC_B0VLZ6 >AC_A1W538 >AC_B0VU22 >AC_A1WCM9 >AC_B0VLZ6 >AC_A1WAT0 >AC_B0VLB1 >AC_A1W465 >AC_B0VRG7 >AC_A1W2Q4 >AC_B0VTG3
Acinetobacter_baumannii_(strain_AB0057).	Acinetobacter_baumannii_(strain_SDF).	>AC_B7I7R9 >AC_B0VTG5 >AC_B7I5A9 >AC_B0VT89 >AC_B7IA38 >AC_B0VQR9 >AC_B7IA17 >AC_B0VQU0 >AC_B7I580 >AC_B0VTM2 >AC_B7I9U0 >AC_B0VMV7 >AC_B7IA29 >AC_B0VQS8 >AC_B7I360 >AC_B0VLZ6 >AC_B7I774 >AC_B0VU22 >AC_B7I5N9 >AC_B0VNU2 >AC_B7I9N8 >AC_B0VL27 >AC_B7I1W4 >AC_B0VNK4 >AC_B7IA36 >AC_B0VQS1 >AC_B7IA33 >AC_B0VQS4 >AC_B7IAT2 >AC_B0VQ56 >AC_B7I360 >AC_B0VLZ6 >AC_B7IA23 >AC_B0VQT4 >AC_B7I4E2 >AC_B0VLB1 >AC…
Acinetobacter_baumannii_(strain_AB307-0294).	Acinetobacter_baumannii_(strain_SDF).	>AC_B7GYN0 >AC_B0VTG5 >AC_B7GYB5 >AC_B0VT89 >AC_B7GW03 >AC_B0VQR9 >AC_B7GW24 >AC_B0VQU0 >AC_B7GYS7 >AC_B0VTM2 >AC_B7H1V4 >AC_B0VMV7 >AC_B7GW12 >AC_B0VQS8 >AC_B7H1J8 >AC_B0VLZ6 >AC_B7GZ86 >AC_B0VU22 >AC_B7H3I4 >AC_B0VNU2 >AC_B7GWX6 >AC_B0VL27 >AC_B7H294 >AC_B0VNK4 >AC_B7GW05 >AC_B0VQS1 >AC_B7GW08 >AC_B0VQS4 >AC_B7GVR8 >AC_B0VQ56 >AC_B7H1J8 >AC_B0VLZ6 >AC_B7GW18 >AC_B0VQT4 >AC_B7H0T6 >AC_B0VLB1 >AC…
Acinetobacter_baumannii_(strain_ACICU).	Acinetobacter_baumannii_(strain_SDF).	>AC_B2I1Z2 >AC_B0VLZ5 >AC_B2HUQ2 >AC_B0VTG5 >AC_B2HWT3 >AC_B0VT89 >AC_B2HZM1 >AC_B0VQR9 >AC_B2I1Z2 >AC_B0VLZ5 >AC_B2HZ86 >AC_B0VQU0 >AC_B2HWQ2 >AC_B0VTM2 >AC_B2I316 >AC_B0VMV7 >AC_B2HZ98 >AC_B0VQS8 >AC_B2I1Z1 >AC_B0VLZ6 >AC_B2HUI0 >AC_B0VU22 >AC_B2HZH0 >AC_B0VNU2 >AC_B2HWK5 >AC_B0VL27 >AC_B2I102 >AC_B0VNK4 >AC_B2HZA2 >AC_B0VQS4 >AC_B2HZV5 >AC_B0VQ56 >AC_B2I1Z1 >AC_B0VLZ6 >AC_B2I360 >AC_B0VLB1 >AC…
Acinetobacter_baumannii_(strain_ATCC_17978_/_CIP_53.77_/_LMG_1025_/	Acinetobacter_baumannii_(strain_SDF).	>AC_A3M1G4 >AC_B0VLZ5 >AC_A3M304 >AC_B0VTG5 >AC_A3M7W1 >AC_B0VT89 >AC_A3M982 >AC_B0VQR9 >AC_A3M1G4 >AC_B0VLZ5 >AC_A3M962 >AC_B0VQU0 >AC_A3M7P5 >AC_B0VTM2 >AC_A3M645 >AC_B0VMV7 >AC_A3M974 >AC_B0VQS8 >AC_A3M1G3 >AC_B0VLZ6 >AC_A3M2T0 >AC_B0VU22 >AC_A3M550 >AC_B0VNU2 >AC_A3M3S7 >AC_B0VL27 >AC_A3M144 >AC_B0VNK4 >AC_A3M980 >AC_B0VQS1 >AC_A3M978 >AC_B0VQS4 >AC_A3M9G7 >AC_B0VQ56 >AC_A3M1G3 >AC_B0VLZ6 >AC…
Acinetobacter_baumannii_(strain_AYE).	Acinetobacter_baumannii_(strain_SDF).	>AC_B0VDH9 >AC_B0VLZ5 >AC_B0V8W3 >AC_B0VTG5 >AC_B0VDI5 >AC_B0VT89 >AC_B0V6W9 >AC_B0VQR9 >AC_B0VDH9 >AC_B0VLZ5 >AC_B0V6U4 >AC_B0VQU0 >AC_B0VCT7 >AC_B0VTM2 >AC_B0V6E0 >AC_B0VMV7 >AC_B0V6V5 >AC_B0VQS8 >AC_B0VDI0 >AC_B0VLZ6 >AC_B0V8B3 >AC_B0VU22 >AC_B0VD42 >AC_B0VNU2 >AC_B0VAI5 >AC_B0VL27 >AC_B0VBP3 >AC_B0VNK4 >AC_B0V6X1 >AC_B0VQS1 >AC_B0V6X4 >AC_B0VQS4 >AC_B0V8L2 >AC_B0VQ56 >AC_B0VDI0 >AC_B0VLZ6 >AC…
Acaryochloris_marina_(strain_MBIC_11017).	Acinetobacter_baylyi_(strain_ATCC_33305_/_BD413_/_ADP1).	>AC_B0CCD3 >AC_Q6FDS8 >AC_B0C1D4 >AC_Q6F7R3 >AC_B0C2D1 >AC_Q6FF89
Acholeplasma_laidlawii_(strain_PG-8A).	Acinetobacter_baylyi_(strain_ATCC_33305_/_BD413_/_ADP1).	>AC_A9NEL8 >AC_Q6FF89 >AC_A9NED4 >AC_Q6F7R3
Acidiphilium_cryptum_(strain_JF-5).	Acinetobacter_baylyi_(strain_ATCC_33305_/_BD413_/_ADP1).	>AC_A5FZX0 >AC_Q6FF89 >AC_A5FZW9 >AC_Q6FDS8 >AC_A5FZV5 >AC_Q6F7S2 >AC_A5FYN3 >AC_Q6FE29
Acidithiobacillus_ferrooxidans_(strain_ATCC_23270_/_DSM_14882_/_CIP	Acinetobacter_baylyi_(strain_ATCC_33305_/_BD413_/_ADP1).	>AC_B7J462 >AC_Q6FDS8 >AC_B7J468 >AC_Q6F7R3 >AC_B7J4A1 >AC_Q6F7T4 >AC_B7J9J8 >AC_Q6F9B9 >AC_B7J7A9 >AC_P42438 >AC_B7J477 >AC_Q6F7S2 >AC_B7J7X4 >AC_Q6FE29 >AC_B7J470 >AC_Q6F7R5 >AC_B7J7C4 >AC_Q6FFB6 >AC_B7J945 >AC_Q6F7I2
Acidithiobacillus_ferrooxidans_(strain_ATCC_53993)_(Leptospirillum	Acinetobacter_baylyi_(strain_ATCC_33305_/_BD413_/_ADP1).	>AC_B5ELX4 >AC_Q6FDS8 >AC_B5ELY0 >AC_Q6F7R3 >AC_B5EM96 >AC_Q6F7T4 >AC_B5EQB5 >AC_Q6F9B9 >AC_B5EQ47 >AC_P42438 >AC_B5ELY9 >AC_Q6F7S2 >AC_B5EN98 >AC_Q6FE29 >AC_B5ELY2 >AC_Q6F7R5 >AC_B5EQ61 >AC_Q6FFB6 >AC_B5EPC7 >AC_Q6F7I2
Acidobacterium_capsulatum_(strain_ATCC_51196_/_DSM_11244_/_JCM_7670_/	Acinetobacter_baylyi_(strain_ATCC_33305_/_BD413_/_ADP1).	>AC_C1F647 >AC_Q6FDS8 >AC_C1F6A5 >AC_Q6FE29 >AC_C1F4E1 >AC_Q6FEE0
Acidothermus_cellulolyticus_(strain_ATCC_43068_/_11B).	Acinetobacter_baylyi_(strain_ATCC_33305_/_BD413_/_ADP1).	>AC_A0LRL4 >AC_Q6FF89 >AC_A0LRL5 >AC_Q6FDS8 >AC_A0LUK5 >AC_Q6F991 >AC_A0LRL4 >AC_Q6FF89 >AC_A0LRP5 >AC_Q6F7T4
Acidovorax_citrulli_(strain_AAC00-1)_(Acidovorax_avenae_subsp.	Acinetobacter_baylyi_(strain_ATCC_33305_/_BD413_/_ADP1).	>AC_A1TVS9 >AC_Q6FF89 >AC_A1TJ02 >AC_Q6FDS8 >AC_A1TUY9 >AC_Q6F991 >AC_A1TLE7 >AC_Q6F9B9 >AC_A1TVT0 >AC_Q6FF90 >AC_A1TL98 >AC_Q6FE29 >AC_A1TVT0 >AC_Q6FF90 >AC_A1TLH5 >AC_Q6FEV8 >AC_A1TJ04 >AC_Q6FDS6
Acidovorax_ebreus_(strain_TPSY)_(Diaphorobacter_sp._(strain_TPSY)).	Acinetobacter_baylyi_(strain_ATCC_33305_/_BD413_/_ADP1).	>AC_B9MH46 >AC_Q6FF89 >AC_B9MB68 >AC_Q6FDS8 >AC_B9MDP9 >AC_Q6F9B9 >AC_B9MH47 >AC_Q6FF90 >AC_B9MFG4 >AC_Q6FE29 >AC_B9MBA3 >AC_Q6FFK0 >AC_B9MH47 >AC_Q6FF90 >AC_B9MDL1 >AC_Q6FEV8 >AC_B9MH46 >AC_Q6FF89 >AC_B9MB70 >AC_Q6FDS6
Acidovorax_sp._(strain_JS42).	Acinetobacter_baylyi_(strain_ATCC_33305_/_BD413_/_ADP1).	>AC_A1WCM8 >AC_Q6FF89 >AC_A1W2Q2 >AC_Q6FDS8 >AC_A1WC30 >AC_Q6F991 >AC_A1WAW8 >AC_Q6F9B9 >AC_A1WCM9 >AC_Q6FF90 >AC_A1W538 >AC_Q6FE29 >AC_A1WCM9 >AC_Q6FF90 >AC_A1WAT0 >AC_Q6FEV8 >AC_A1W2Q4 >AC_Q6FDS6
Acinetobacter_baumannii_(strain_AB0057).	Acinetobacter_baylyi_(strain_ATCC_33305_/_BD413_/_ADP1).	>AC_B7I7R9 >AC_Q6FDS8 >AC_B7I5A9 >AC_Q6F991 >AC_B7IA38 >AC_Q6F7R3 >AC_B7IA17 >AC_Q6F7T4 >AC_B7I580 >AC_Q6F9B9 >AC_B7I9U0 >AC_P42438 >AC_B7IA29 >AC_Q6F7S2 >AC_B7I360 >AC_Q6FF90 >AC_B7I774 >AC_Q6FE29 >AC_B7I5N9 >AC_Q6FCF6 >AC_B7I9N8 >AC_Q6FCT4 >AC_B7I1W4 >AC_Q6FFK0 >AC_B7IA36 >AC_Q6F7R5 >AC_B7IA33 >AC_Q6F7R8 >AC_B7IAT2 >AC_Q6F7H9 >AC_B7I360 >AC_Q6FF90 >AC_B7IA23 >AC_Q6F7S8 >AC_B7I4E2 >AC_Q6FEV8 >AC…
Acinetobacter_baumannii_(strain_AB307-0294).	Acinetobacter_baylyi_(strain_ATCC_33305_/_BD413_/_ADP1).	>AC_B7GYN0 >AC_Q6FDS8 >AC_B7GYB5 >AC_Q6F991 >AC_B7GW03 >AC_Q6F7R3 >AC_B7GW24 >AC_Q6F7T4 >AC_B7GYS7 >AC_Q6F9B9 >AC_B7H1V4 >AC_P42438 >AC_B7GW12 >AC_Q6F7S2 >AC_B7H1J8 >AC_Q6FF90 >AC_B7GZ86 >AC_Q6FE29 >AC_B7H3I4 >AC_Q6FCF6 >AC_B7GWX6 >AC_Q6FCT4 >AC_B7H294 >AC_Q6FFK0 >AC_B7GW05 >AC_Q6F7R5 >AC_B7GW08 >AC_Q6F7R8 >AC_B7GVR8 >AC_Q6F7H9 >AC_B7H1J8 >AC_Q6FF90 >AC_B7GW18 >AC_Q6F7S8 >AC_B7H0T6 >AC_Q6FEV8 >AC…
Acinetobacter_baumannii_(strain_ACICU).	Acinetobacter_baylyi_(strain_ATCC_33305_/_BD413_/_ADP1).	>AC_B2I1Z2 >AC_Q6FF89 >AC_B2HUQ2 >AC_Q6FDS8 >AC_B2HWT3 >AC_Q6F991 >AC_B2HZM1 >AC_Q6F7R3 >AC_B2I1Z2 >AC_Q6FF89 >AC_B2HZ86 >AC_Q6F7T4 >AC_B2HWQ2 >AC_Q6F9B9 >AC_B2I316 >AC_P42438 >AC_B2HZ98 >AC_Q6F7S2 >AC_B2I1Z1 >AC_Q6FF90 >AC_B2HUI0 >AC_Q6FE29 >AC_B2HZH0 >AC_Q6FCF6 >AC_B2HWK5 >AC_Q6FCT4 >AC_B2I102 >AC_Q6FFK0 >AC_B2HZA2 >AC_Q6F7R8 >AC_B2HZV5 >AC_Q6F7H9 >AC_B2I1Z1 >AC_Q6FF90 >AC_B2HWK7 >AC_Q6FCT2 >AC…
Acinetobacter_baumannii_(strain_ATCC_17978_/_CIP_53.77_/_LMG_1025_/	Acinetobacter_baylyi_(strain_ATCC_33305_/_BD413_/_ADP1).	>AC_A3M1G4 >AC_Q6FF89 >AC_A3M304 >AC_Q6FDS8 >AC_A3M7W1 >AC_Q6F991 >AC_A3M982 >AC_Q6F7R3 >AC_A3M1G4 >AC_Q6FF89 >AC_A3M962 >AC_Q6F7T4 >AC_A3M7P5 >AC_Q6F9B9 >AC_A3M645 >AC_P42438 >AC_A3M974 >AC_Q6F7S2 >AC_A3M1G3 >AC_Q6FF90 >AC_A3M2T0 >AC_Q6FE29 >AC_A3M550 >AC_Q6FCF6 >AC_A3M3S7 >AC_Q6FCT4 >AC_A3M144 >AC_Q6FFK0 >AC_A3M980 >AC_Q6F7R5 >AC_A3M978 >AC_Q6F7R8 >AC_A3M9G7 >AC_Q6F7H9 >AC_A3M1G3 >AC_Q6FF90 >AC…
Acinetobacter_baumannii_(strain_AYE).	Acinetobacter_baylyi_(strain_ATCC_33305_/_BD413_/_ADP1).	>AC_B0VDH9 >AC_Q6FF89 >AC_B0V8W3 >AC_Q6FDS8 >AC_B0VDI5 >AC_Q6F991 >AC_B0V6W9 >AC_Q6F7R3 >AC_B0VDH9 >AC_Q6FF89 >AC_B0V6U4 >AC_Q6F7T4 >AC_B0VCT7 >AC_Q6F9B9 >AC_B0V6E0 >AC_P42438 >AC_B0V6V5 >AC_Q6F7S2 >AC_B0VDI0 >AC_Q6FF90 >AC_B0V8B3 >AC_Q6FE29 >AC_B0VD42 >AC_Q6FCF6 >AC_B0VAI5 >AC_Q6FCT4 >AC_B0VBP3 >AC_Q6FFK0 >AC_B0V6X1 >AC_Q6F7R5 >AC_B0V6X4 >AC_Q6F7R8 >AC_B0V8L2 >AC_Q6F7H9 >AC_B0VDI0 >AC_Q6FF90 >AC…
Acinetobacter_baumannii_(strain_SDF).	Acinetobacter_baylyi_(strain_ATCC_33305_/_BD413_/_ADP1).	>AC_B0VLZ5 >AC_Q6FF89 >AC_B0VTG5 >AC_Q6FDS8 >AC_B0VT89 >AC_Q6F991 >AC_B0VQR9 >AC_Q6F7R3 >AC_B0VLZ5 >AC_Q6FF89 >AC_B0VQU0 >AC_Q6F7T4 >AC_B0VTM2 >AC_Q6F9B9 >AC_B0VMV7 >AC_P42438 >AC_B0VQS8 >AC_Q6F7S2 >AC_B0VLZ6 >AC_Q6FF90 >AC_B0VU22 >AC_Q6FE29 >AC_B0VNU2 >AC_Q6FCF6 >AC_B0VL27 >AC_Q6FCT4 >AC_B0VNK4 >AC_Q6FFK0 >AC_B0VQS1 >AC_Q6F7R5 >AC_B0VQS4 >AC_Q6F7R8 >AC_B0VQ56 >AC_Q6F7H9 >AC_B0VLZ6 >AC_Q6FF90 >AC…
Acaryochloris_marina_(strain_MBIC_11017).	Actinobacillus_pleuropneumoniae_(Haemophilus_pleuropneumoniae).	>AC_B0CCD3 >AC_O31194
Acidiphilium_cryptum_(strain_JF-5).	Actinobacillus_pleuropneumoniae_(Haemophilus_pleuropneumoniae).	>AC_A5FZW9 >AC_O31194
Acidithiobacillus_ferrooxidans_(strain_ATCC_23270_/_DSM_14882_/_CIP	Actinobacillus_pleuropneumoniae_(Haemophilus_pleuropneumoniae).	>AC_B7J462 >AC_O31194
Acidithiobacillus_ferrooxidans_(strain_ATCC_53993)_(Leptospirillum	Actinobacillus_pleuropneumoniae_(Haemophilus_pleuropneumoniae).	>AC_B5ELX4 >AC_O31194
Acidobacterium_capsulatum_(strain_ATCC_51196_/_DSM_11244_/_JCM_7670_/	Actinobacillus_pleuropneumoniae_(Haemophilus_pleuropneumoniae).	>AC_C1F647 >AC_O31194
Acidothermus_cellulolyticus_(strain_ATCC_43068_/_11B).	Actinobacillus_pleuropneumoniae_(Haemophilus_pleuropneumoniae).	>AC_A0LRL5 >AC_O31194
Acidovorax_citrulli_(strain_AAC00-1)_(Acidovorax_avenae_subsp.	Actinobacillus_pleuropneumoniae_(Haemophilus_pleuropneumoniae).	>AC_A1TJ02 >AC_O31194 >AC_A1TQ21 >AC_P41396
Acidovorax_ebreus_(strain_TPSY)_(Diaphorobacter_sp._(strain_TPSY)).	Actinobacillus_pleuropneumoniae_(Haemophilus_pleuropneumoniae).	>AC_B9MB68 >AC_O31194 >AC_B9MJK9 >AC_P41396
Acidovorax_sp._(strain_JS42).	Actinobacillus_pleuropneumoniae_(Haemophilus_pleuropneumoniae).	>AC_A1W2Q2 >AC_O31194 >AC_A1W7L8 >AC_P41396
Acinetobacter_baumannii_(strain_AB0057).	Actinobacillus_pleuropneumoniae_(Haemophilus_pleuropneumoniae).	>AC_B7I7R9 >AC_O31194
Acinetobacter_baumannii_(strain_AB307-0294).	Actinobacillus_pleuropneumoniae_(Haemophilus_pleuropneumoniae).	>AC_B7GYN0 >AC_O31194
Acinetobacter_baumannii_(strain_ACICU).	Actinobacillus_pleuropneumoniae_(Haemophilus_pleuropneumoniae).	>AC_B2HUQ2 >AC_O31194
Acinetobacter_baumannii_(strain_ATCC_17978_/_CIP_53.77_/_LMG_1025_/	Actinobacillus_pleuropneumoniae_(Haemophilus_pleuropneumoniae).	>AC_A3M304 >AC_O31194
Acinetobacter_baumannii_(strain_AYE).	Actinobacillus_pleuropneumoniae_(Haemophilus_pleuropneumoniae).	>AC_B0V8W3 >AC_O31194
Acinetobacter_baumannii_(strain_SDF).	Actinobacillus_pleuropneumoniae_(Haemophilus_pleuropneumoniae).	>AC_B0VTG5 >AC_O31194
Acinetobacter_baylyi_(strain_ATCC_33305_/_BD413_/_ADP1).	Actinobacillus_pleuropneumoniae_(Haemophilus_pleuropneumoniae).	>AC_Q6FDS8 >AC_O31194
Acaryochloris_marina_(strain_MBIC_11017).	Actinobacillus_pleuropneumoniae_serotype_3_(strain_JL03).	>AC_B0CCD3 >AC_B0BQZ5 >AC_B0C1D4 >AC_B0BST2 >AC_B0C2D1 >AC_B0BSF6 >AC_B0CEK4 >AC_B0BPR8
Acholeplasma_laidlawii_(strain_PG-8A).	Actinobacillus_pleuropneumoniae_serotype_3_(strain_JL03).	>AC_A9NEL8 >AC_B0BSF6 >AC_A9NED4 >AC_B0BST2 >AC_A9NEL7 >AC_B0BSF5 >AC_A9NE64 >AC_B0BTL8
Acidiphilium_cryptum_(strain_JF-5).	Actinobacillus_pleuropneumoniae_serotype_3_(strain_JL03).	>AC_A5FZX0 >AC_B0BSF6 >AC_A5FZW9 >AC_B0BQZ5 >AC_A5FZV5 >AC_B0BSU1 >AC_A5G0Q9 >AC_B0BSP6
Acidithiobacillus_ferrooxidans_(strain_ATCC_23270_/_DSM_14882_/_CIP	Actinobacillus_pleuropneumoniae_serotype_3_(strain_JL03).	>AC_B7J462 >AC_B0BQZ5 >AC_B7J468 >AC_B0BST2 >AC_B7J477 >AC_B0BSU1 >AC_B7J3W9 >AC_B0BSP6 >AC_B7J472 >AC_B0BST6 >AC_B7J470 >AC_B0BST4 >AC_B7J4A5 >AC_B0BSV7 >AC_B7J3D6 >AC_B0BTL8
Acidithiobacillus_ferrooxidans_(strain_ATCC_53993)_(Leptospirillum	Actinobacillus_pleuropneumoniae_serotype_3_(strain_JL03).	>AC_B5ELX4 >AC_B0BQZ5 >AC_B5ELY0 >AC_B0BST2 >AC_B5ELY9 >AC_B0BSU1 >AC_B5ELD9 >AC_B0BSP6 >AC_B5ELY4 >AC_B0BST6 >AC_B5ELY2 >AC_B0BST4 >AC_B5EMA0 >AC_B0BSV7 >AC_B5EJJ2 >AC_B0BTL8
Acidobacterium_capsulatum_(strain_ATCC_51196_/_DSM_11244_/_JCM_7670_/	Actinobacillus_pleuropneumoniae_serotype_3_(strain_JL03).	>AC_C1F647 >AC_B0BQZ5
Acidothermus_cellulolyticus_(strain_ATCC_43068_/_11B).	Actinobacillus_pleuropneumoniae_serotype_3_(strain_JL03).	>AC_A0LRL4 >AC_B0BSF6 >AC_A0LRL5 >AC_B0BQZ5 >AC_A0LRL4 >AC_B0BSF6
Acidovorax_citrulli_(strain_AAC00-1)_(Acidovorax_avenae_subsp.	Actinobacillus_pleuropneumoniae_serotype_3_(strain_JL03).	>AC_A1TVS9 >AC_B0BSF6 >AC_A1TJ02 >AC_B0BQZ5 >AC_A1TR36 >AC_B0BSM8 >AC_A1TVT0 >AC_B0BSF5 >AC_A1TUY3 >AC_B0BPR8 >AC_A1TLL1 >AC_B0BPU4 >AC_A1TM37 >AC_B0BQ12 >AC_A1TUF5 >AC_B0BUG0
Acidovorax_ebreus_(strain_TPSY)_(Diaphorobacter_sp._(strain_TPSY)).	Actinobacillus_pleuropneumoniae_serotype_3_(strain_JL03).	>AC_B9MH46 >AC_B0BSF6 >AC_B9MB68 >AC_B0BQZ5 >AC_B9MHY1 >AC_B0BSM8 >AC_B9MH47 >AC_B0BSF5 >AC_B9MCW1 >AC_B0BTY5 >AC_B9MEK9 >AC_B0BPU4 >AC_B9MFY7 >AC_B0BQ12 >AC_B9MD53 >AC_B0BUG0
Acidovorax_sp._(strain_JS42).	Actinobacillus_pleuropneumoniae_serotype_3_(strain_JL03).	>AC_A1WCM8 >AC_B0BSF6 >AC_A1W2Q2 >AC_B0BQZ5 >AC_A1W8I3 >AC_B0BSM8 >AC_A1WCM9 >AC_B0BSF5 >AC_A1WAG1 >AC_B0BTY5 >AC_A1W4L7 >AC_B0BPU4 >AC_A1W588 >AC_B0BQ12 >AC_A1W3P8 >AC_B0BUG0
Acinetobacter_baumannii_(strain_AB0057).	Actinobacillus_pleuropneumoniae_serotype_3_(strain_JL03).	>AC_B7I7R9 >AC_B0BQZ5 >AC_B7IA38 >AC_B0BST2 >AC_B7IA29 >AC_B0BSU1 >AC_B7IA36 >AC_B0BST4 >AC_B7I360 >AC_B0BSF5 >AC_B7IA23 >AC_B0BSU7 >AC_B7I7A4 >AC_B0BQX5
Acinetobacter_baumannii_(strain_AB307-0294).	Actinobacillus_pleuropneumoniae_serotype_3_(strain_JL03).	>AC_B7GYN0 >AC_B0BQZ5 >AC_B7GW03 >AC_B0BST2 >AC_B7GW12 >AC_B0BSU1 >AC_B7GW05 >AC_B0BST4 >AC_B7H1J8 >AC_B0BSF5 >AC_B7GW18 >AC_B0BSU7 >AC_B7GYS1 >AC_B0BQX5
Acinetobacter_baumannii_(strain_ACICU).	Actinobacillus_pleuropneumoniae_serotype_3_(strain_JL03).	>AC_B2I1Z2 >AC_B0BSF6 >AC_B2HUQ2 >AC_B0BQZ5 >AC_B2HZM1 >AC_B0BST2 >AC_B2I1Z2 >AC_B0BSF6 >AC_B2HZ98 >AC_B0BSU1 >AC_B2I1Z1 >AC_B0BSF5 >AC_B2HWK7 >AC_B0BNS8 >AC_B2HUL1 >AC_B0BQX5
Acinetobacter_baumannii_(strain_ATCC_17978_/_CIP_53.77_/_LMG_1025_/	Actinobacillus_pleuropneumoniae_serotype_3_(strain_JL03).	>AC_A3M1G4 >AC_B0BSF6 >AC_A3M304 >AC_B0BQZ5 >AC_A3M982 >AC_B0BST2 >AC_A3M1G4 >AC_B0BSF6 >AC_A3M974 >AC_B0BSU1 >AC_A3M980 >AC_B0BST4 >AC_A3M1G3 >AC_B0BSF5 >AC_A3M3W2 >AC_B0BNS8 >AC_A3M968 >AC_B0BSU7 >AC_A3M2W0 >AC_B0BQX5
Acinetobacter_baumannii_(strain_AYE).	Actinobacillus_pleuropneumoniae_serotype_3_(strain_JL03).	>AC_B0VDH9 >AC_B0BSF6 >AC_B0V8W3 >AC_B0BQZ5 >AC_B0V6W9 >AC_B0BST2 >AC_B0VDH9 >AC_B0BSF6 >AC_B0V6V5 >AC_B0BSU1 >AC_B0V6X1 >AC_B0BST4 >AC_B0VDI0 >AC_B0BSF5 >AC_B0VAI3 >AC_B0BNS8 >AC_B0V6W1 >AC_B0BSU7 >AC_B0V8F1 >AC_B0BQX5
Acinetobacter_baumannii_(strain_SDF).	Actinobacillus_pleuropneumoniae_serotype_3_(strain_JL03).	>AC_B0VLZ5 >AC_B0BSF6 >AC_B0VTG5 >AC_B0BQZ5 >AC_B0VQR9 >AC_B0BST2 >AC_B0VLZ5 >AC_B0BSF6 >AC_B0VQS8 >AC_B0BSU1 >AC_B0VQS1 >AC_B0BST4 >AC_B0VLZ6 >AC_B0BSF5 >AC_B0VQT4 >AC_B0BSU7 >AC_B0VTY5 >AC_B0BQX5
Acinetobacter_baylyi_(strain_ATCC_33305_/_BD413_/_ADP1).	Actinobacillus_pleuropneumoniae_serotype_3_(strain_JL03).	>AC_Q6FF89 >AC_B0BSF6 >AC_Q6FDS8 >AC_B0BQZ5 >AC_Q6F7R3 >AC_B0BST2 >AC_Q6FF89 >AC_B0BSF6 >AC_Q6F7S2 >AC_B0BSU1 >AC_Q6F7R5 >AC_B0BST4 >AC_Q6F8F0 >AC_B0BR94 >AC_Q6FF90 >AC_B0BSF5 >AC_Q6FCT2 >AC_B0BNS8 >AC_Q6F7S8 >AC_B0BSU7 >AC_Q6FFN2 >AC_B0BUF0 >AC_Q6FDU0 >AC_B0BQX5
Actinobacillus_pleuropneumoniae_(Haemophilus_pleuropneumoniae).	Actinobacillus_pleuropneumoniae_serotype_3_(strain_JL03).	>AC_O31194 >AC_B0BQZ5 >AC_P94166 >AC_B0BPV1 >AC_P94164 >AC_B0BPV3 >AC_P24718 >AC_B0BRG1
Acaryochloris_marina_(strain_MBIC_11017).	Actinobacillus_pleuropneumoniae_serotype_5b_(strain_L20).	>AC_B0CCD3 >AC_A3N249 >AC_B0C1D4 >AC_A3N359 >AC_B0C2D1 >AC_A3N326 >AC_B0CEK4 >AC_A3N0Y3
Acholeplasma_laidlawii_(strain_PG-8A).	Actinobacillus_pleuropneumoniae_serotype_5b_(strain_L20).	>AC_A9NEL8 >AC_A3N326 >AC_A9NED4 >AC_A3N359 >AC_A9NEL7 >AC_A3N325 >AC_A9NE64 >AC_A3N3N0
Acidiphilium_cryptum_(strain_JF-5).	Actinobacillus_pleuropneumoniae_serotype_5b_(strain_L20).	>AC_A5FZX0 >AC_A3N326 >AC_A5FZW9 >AC_A3N249 >AC_A5G0Q9 >AC_A3MYW1
Acidithiobacillus_ferrooxidans_(strain_ATCC_23270_/_DSM_14882_/_CIP	Actinobacillus_pleuropneumoniae_serotype_5b_(strain_L20).	>AC_B7J462 >AC_A3N249 >AC_B7J468 >AC_A3N359 >AC_B7J4A1 >AC_A3N379 >AC_B7J3W9 >AC_A3MYW1 >AC_B7J472 >AC_A3N363 >AC_B7J470 >AC_A3N361 >AC_B7J3D6 >AC_A3N3N0
Acidithiobacillus_ferrooxidans_(strain_ATCC_53993)_(Leptospirillum	Actinobacillus_pleuropneumoniae_serotype_5b_(strain_L20).	>AC_B5ELX4 >AC_A3N249 >AC_B5ELY0 >AC_A3N359 >AC_B5EM96 >AC_A3N379 >AC_B5ELD9 >AC_A3MYW1 >AC_B5ELY4 >AC_A3N363 >AC_B5ELY2 >AC_A3N361 >AC_B5EJJ2 >AC_A3N3N0
Acidobacterium_capsulatum_(strain_ATCC_51196_/_DSM_11244_/_JCM_7670_/	Actinobacillus_pleuropneumoniae_serotype_5b_(strain_L20).	>AC_C1F647 >AC_A3N249
Acidothermus_cellulolyticus_(strain_ATCC_43068_/_11B).	Actinobacillus_pleuropneumoniae_serotype_5b_(strain_L20).	>AC_A0LRL4 >AC_A3N326 >AC_A0LRL5 >AC_A3N249 >AC_A0LUK5 >AC_A3MZ06 >AC_A0LRL4 >AC_A3N326 >AC_A0LRP5 >AC_A3N379
Acidovorax_citrulli_(strain_AAC00-1)_(Acidovorax_avenae_subsp.	Actinobacillus_pleuropneumoniae_serotype_5b_(strain_L20).	>AC_A1TVS9 >AC_A3N326 >AC_A1TJ02 >AC_A3N249 >AC_A1TUY9 >AC_A3MZ06 >AC_A1TQ21 >AC_A3N3F7 >AC_A1TR36 >AC_A3MYU7 >AC_A1TVT0 >AC_A3N325 >AC_A1TUY3 >AC_A3N0Y3 >AC_A1TLL1 >AC_A3N113 >AC_A1TVS9 >AC_A3N326 >AC_A1TM37 >AC_A3N181 >AC_A1TUF5 >AC_A3MZW7
Acidovorax_ebreus_(strain_TPSY)_(Diaphorobacter_sp._(strain_TPSY)).	Actinobacillus_pleuropneumoniae_serotype_5b_(strain_L20).	>AC_B9MH46 >AC_A3N326 >AC_B9MB68 >AC_A3N249 >AC_B9MJK9 >AC_A3N3F7 >AC_B9MHY1 >AC_A3MYU7 >AC_B9MH47 >AC_A3N325 >AC_B9MCW1 >AC_A3N3P8 >AC_B9MEK9 >AC_A3N113 >AC_B9MFY7 >AC_A3N181 >AC_B9MD53 >AC_A3MZW7
Acidovorax_sp._(strain_JS42).	Actinobacillus_pleuropneumoniae_serotype_5b_(strain_L20).	>AC_A1WCM8 >AC_A3N326 >AC_A1W2Q2 >AC_A3N249 >AC_A1WC30 >AC_A3MZ06 >AC_A1W7L8 >AC_A3N3F7 >AC_A1W8I3 >AC_A3MYU7 >AC_A1WCM9 >AC_A3N325 >AC_A1WAG1 >AC_A3N3P8 >AC_A1W4L7 >AC_A3N113 >AC_A1WCM8 >AC_A3N326 >AC_A1W588 >AC_A3N181 >AC_A1W3P8 >AC_A3MZW7
Acinetobacter_baumannii_(strain_AB0057).	Actinobacillus_pleuropneumoniae_serotype_5b_(strain_L20).	>AC_B7I7R9 >AC_A3N249 >AC_B7I5A9 >AC_A3MZ06 >AC_B7IA38 >AC_A3N359 >AC_B7IA17 >AC_A3N379 >AC_B7IA36 >AC_A3N361 >AC_B7IA33 >AC_A3N364 >AC_B7I360 >AC_A3N325 >AC_B7IA23 >AC_A3N373 >AC_B7I7A4 >AC_A3N234
Acinetobacter_baumannii_(strain_AB307-0294).	Actinobacillus_pleuropneumoniae_serotype_5b_(strain_L20).	>AC_B7GYN0 >AC_A3N249 >AC_B7GYB5 >AC_A3MZ06 >AC_B7GW03 >AC_A3N359 >AC_B7GW24 >AC_A3N379 >AC_B7GW05 >AC_A3N361 >AC_B7GW08 >AC_A3N364 >AC_B7H1J8 >AC_A3N325 >AC_B7GW18 >AC_A3N373 >AC_B7GYS1 >AC_A3N234
Acinetobacter_baumannii_(strain_ACICU).	Actinobacillus_pleuropneumoniae_serotype_5b_(strain_L20).	>AC_B2I1Z2 >AC_A3N326 >AC_B2HUQ2 >AC_A3N249 >AC_B2HWT3 >AC_A3MZ06 >AC_B2HZM1 >AC_A3N359 >AC_B2I1Z2 >AC_A3N326 >AC_B2HZ86 >AC_A3N379 >AC_B2HZA2 >AC_A3N364 >AC_B2I1Z1 >AC_A3N325 >AC_B2HWK7 >AC_A3N018 >AC_B2HUL1 >AC_A3N234
Acinetobacter_baumannii_(strain_ATCC_17978_/_CIP_53.77_/_LMG_1025_/	Actinobacillus_pleuropneumoniae_serotype_5b_(strain_L20).	>AC_A3M1G4 >AC_A3N326 >AC_A3M304 >AC_A3N249 >AC_A3M7W1 >AC_A3MZ06 >AC_A3M982 >AC_A3N359 >AC_A3M1G4 >AC_A3N326 >AC_A3M962 >AC_A3N379 >AC_A3M980 >AC_A3N361 >AC_A3M978 >AC_A3N364 >AC_A3M1G3 >AC_A3N325 >AC_A3M3W2 >AC_A3N018 >AC_A3M968 >AC_A3N373 >AC_A3M2W0 >AC_A3N234
Acinetobacter_baumannii_(strain_AYE).	Actinobacillus_pleuropneumoniae_serotype_5b_(strain_L20).	>AC_B0VDH9 >AC_A3N326 >AC_B0V8W3 >AC_A3N249 >AC_B0VDI5 >AC_A3MZ06 >AC_B0V6W9 >AC_A3N359 >AC_B0VDH9 >AC_A3N326 >AC_B0V6U4 >AC_A3N379 >AC_B0V6X1 >AC_A3N361 >AC_B0V6X4 >AC_A3N364 >AC_B0VDI0 >AC_A3N325 >AC_B0VAI3 >AC_A3N018 >AC_B0V6W1 >AC_A3N373 >AC_B0V8F1 >AC_A3N234
Acinetobacter_baumannii_(strain_SDF).	Actinobacillus_pleuropneumoniae_serotype_5b_(strain_L20).	>AC_B0VLZ5 >AC_A3N326 >AC_B0VTG5 >AC_A3N249 >AC_B0VT89 >AC_A3MZ06 >AC_B0VQR9 >AC_A3N359 >AC_B0VLZ5 >AC_A3N326 >AC_B0VQU0 >AC_A3N379 >AC_B0VQS1 >AC_A3N361 >AC_B0VQS4 >AC_A3N364 >AC_B0VLZ6 >AC_A3N325 >AC_B0VQT4 >AC_A3N373 >AC_B0VTY5 >AC_A3N234
Acinetobacter_baylyi_(strain_ATCC_33305_/_BD413_/_ADP1).	Actinobacillus_pleuropneumoniae_serotype_5b_(strain_L20).	>AC_Q6FF89 >AC_A3N326 >AC_Q6FDS8 >AC_A3N249 >AC_Q6F991 >AC_A3MZ06 >AC_Q6F7R3 >AC_A3N359 >AC_Q6FF89 >AC_A3N326 >AC_Q6F7T4 >AC_A3N379 >AC_Q6F7R5 >AC_A3N361 >AC_Q6F8F0 >AC_A3N2F0 >AC_Q6F7R8 >AC_A3N364 >AC_Q6FF90 >AC_A3N325 >AC_Q6FCT2 >AC_A3N018 >AC_Q6F7S8 >AC_A3N373 >AC_Q6FFN2 >AC_A3MZV8 >AC_Q6FDU0 >AC_A3N234
Actinobacillus_pleuropneumoniae_(Haemophilus_pleuropneumoniae).	Actinobacillus_pleuropneumoniae_serotype_5b_(strain_L20).	>AC_O31194 >AC_A3N249 >AC_P94166 >AC_A3N120 >AC_P41396 >AC_A3N3F7 >AC_P94164 >AC_A3N122 >AC_P24718 >AC_A3MY75 >AC_P41396 >AC_A3N3F7
Actinobacillus_pleuropneumoniae_serotype_3_(strain_JL03).	Actinobacillus_pleuropneumoniae_serotype_5b_(strain_L20).	>AC_B0BSF6 >AC_A3N326 >AC_B0BQZ5 >AC_A3N249 >AC_B0BST2 >AC_A3N359 >AC_B0BSF6 >AC_A3N326 >AC_B0BSP6 >AC_A3MYW1 >AC_B0BSF5 >AC_A3N325 >AC_B0BPV1 >AC_A3N120 >AC_B0BQG0 >AC_A3N1M8 >AC_B0BST6 >AC_A3N363 >AC_B0BUC4 >AC_A3MZT2 >AC_B0BST4 >AC_A3N361 >AC_B0BSF5 >AC_A3N325 >AC_B0BSU3 >AC_A3N369 >AC_B0BSX2 >AC_A3N398 >AC_B0BSM8 >AC_A3MYU7 >AC_B0BUG0 >AC_A3MZW7 >AC_B0BR94 >AC_A3N2F0 >AC_B0BTL8 >AC_A3N3N0 >AC…
Acaryochloris_marina_(strain_MBIC_11017).	Actinobacillus_pleuropneumoniae_serotype_7_(strain_AP76).	>AC_B0CCD3 >AC_B3H2G5 >AC_B0C1D4 >AC_B3GZ12 >AC_B0C2D1 >AC_B3GYV5 >AC_B0CEK4 >AC_B3GXW8
Acholeplasma_laidlawii_(strain_PG-8A).	Actinobacillus_pleuropneumoniae_serotype_7_(strain_AP76).	>AC_A9NEL8 >AC_B3GYV5 >AC_A9NED4 >AC_B3GZ12 >AC_A9NE64 >AC_B3H308
Acidiphilium_cryptum_(strain_JF-5).	Actinobacillus_pleuropneumoniae_serotype_7_(strain_AP76).	>AC_A5FZX0 >AC_B3GYV5 >AC_A5FZW9 >AC_B3H2G5 >AC_A5FZV5 >AC_B3GZ21 >AC_A5G0Q9 >AC_B3H080
Acidithiobacillus_ferrooxidans_(strain_ATCC_23270_/_DSM_14882_/_CIP	Actinobacillus_pleuropneumoniae_serotype_7_(strain_AP76).	>AC_B7J462 >AC_B3H2G5 >AC_B7J468 >AC_B3GZ12 >AC_B7J477 >AC_B3GZ21 >AC_B7J3W9 >AC_B3H080 >AC_B7J472 >AC_B3GZ16 >AC_B7J470 >AC_B3GZ14 >AC_B7J4A5 >AC_B3GZ37 >AC_B7J3D6 >AC_B3H308
Acidithiobacillus_ferrooxidans_(strain_ATCC_53993)_(Leptospirillum	Actinobacillus_pleuropneumoniae_serotype_7_(strain_AP76).	>AC_B5ELX4 >AC_B3H2G5 >AC_B5ELY0 >AC_B3GZ12 >AC_B5ELY9 >AC_B3GZ21 >AC_B5ELD9 >AC_B3H080 >AC_B5ELY4 >AC_B3GZ16 >AC_B5ELY2 >AC_B3GZ14 >AC_B5EMA0 >AC_B3GZ37 >AC_B5EJJ2 >AC_B3H308
Acidobacterium_capsulatum_(strain_ATCC_51196_/_DSM_11244_/_JCM_7670_/	Actinobacillus_pleuropneumoniae_serotype_7_(strain_AP76).	>AC_C1F647 >AC_B3H2G5
Acidothermus_cellulolyticus_(strain_ATCC_43068_/_11B).	Actinobacillus_pleuropneumoniae_serotype_7_(strain_AP76).	>AC_A0LRL4 >AC_B3GYV5 >AC_A0LRL5 >AC_B3H2G5 >AC_A0LRL4 >AC_B3GYV5
Acidovorax_citrulli_(strain_AAC00-1)_(Acidovorax_avenae_subsp.	Actinobacillus_pleuropneumoniae_serotype_7_(strain_AP76).	>AC_A1TVS9 >AC_B3GYV5 >AC_A1TJ02 >AC_B3H2G5 >AC_A1TR36 >AC_B3H067 >AC_A1TUY3 >AC_B3GXW8 >AC_A1TLL1 >AC_B3H1N7 >AC_A1TVS9 >AC_B3GYV5 >AC_A1TM37 >AC_B3H1V8 >AC_A1TUF5 >AC_B3H130
Acidovorax_ebreus_(strain_TPSY)_(Diaphorobacter_sp._(strain_TPSY)).	Actinobacillus_pleuropneumoniae_serotype_7_(strain_AP76).	>AC_B9MH46 >AC_B3GYV5 >AC_B9MB68 >AC_B3H2G5 >AC_B9MHY1 >AC_B3H067 >AC_B9MCW1 >AC_B3H330 >AC_B9MEK9 >AC_B3H1N7 >AC_B9MFY7 >AC_B3H1V8 >AC_B9MD53 >AC_B3H130
Acidovorax_sp._(strain_JS42).	Actinobacillus_pleuropneumoniae_serotype_7_(strain_AP76).	>AC_A1WCM8 >AC_B3GYV5 >AC_A1W2Q2 >AC_B3H2G5 >AC_A1W8I3 >AC_B3H067 >AC_A1WAG1 >AC_B3H330 >AC_A1W4L7 >AC_B3H1N7 >AC_A1WCM8 >AC_B3GYV5 >AC_A1W588 >AC_B3H1V8 >AC_A1W3P8 >AC_B3H130
Acinetobacter_baumannii_(strain_AB0057).	Actinobacillus_pleuropneumoniae_serotype_7_(strain_AP76).	>AC_B7I7R9 >AC_B3H2G5 >AC_B7IA38 >AC_B3GZ12 >AC_B7IA29 >AC_B3GZ21 >AC_B7IA36 >AC_B3GZ14 >AC_B7IA23 >AC_B3GZ27 >AC_B7I7A4 >AC_B3GYG5
Acinetobacter_baumannii_(strain_AB307-0294).	Actinobacillus_pleuropneumoniae_serotype_7_(strain_AP76).	>AC_B7GYN0 >AC_B3H2G5 >AC_B7GW03 >AC_B3GZ12 >AC_B7GW12 >AC_B3GZ21 >AC_B7GW05 >AC_B3GZ14 >AC_B7GW18 >AC_B3GZ27 >AC_B7GYS1 >AC_B3GYG5
Acinetobacter_baumannii_(strain_ACICU).	Actinobacillus_pleuropneumoniae_serotype_7_(strain_AP76).	>AC_B2I1Z2 >AC_B3GYV5 >AC_B2HUQ2 >AC_B3H2G5 >AC_B2HZM1 >AC_B3GZ12 >AC_B2I1Z2 >AC_B3GYV5 >AC_B2HZ98 >AC_B3GZ21 >AC_B2HWK7 >AC_B3H177 >AC_B2HUL1 >AC_B3GYG5
Acinetobacter_baumannii_(strain_ATCC_17978_/_CIP_53.77_/_LMG_1025_/	Actinobacillus_pleuropneumoniae_serotype_7_(strain_AP76).	>AC_A3M1G4 >AC_B3GYV5 >AC_A3M304 >AC_B3H2G5 >AC_A3M982 >AC_B3GZ12 >AC_A3M1G4 >AC_B3GYV5 >AC_A3M974 >AC_B3GZ21 >AC_A3M980 >AC_B3GZ14 >AC_A3M3W2 >AC_B3H177 >AC_A3M968 >AC_B3GZ27 >AC_A3M2W0 >AC_B3GYG5
Acinetobacter_baumannii_(strain_AYE).	Actinobacillus_pleuropneumoniae_serotype_7_(strain_AP76).	>AC_B0VDH9 >AC_B3GYV5 >AC_B0V8W3 >AC_B3H2G5 >AC_B0V6W9 >AC_B3GZ12 >AC_B0VDH9 >AC_B3GYV5 >AC_B0V6V5 >AC_B3GZ21 >AC_B0V6X1 >AC_B3GZ14 >AC_B0VAI3 >AC_B3H177 >AC_B0V6W1 >AC_B3GZ27 >AC_B0V8F1 >AC_B3GYG5
Acinetobacter_baumannii_(strain_SDF).	Actinobacillus_pleuropneumoniae_serotype_7_(strain_AP76).	>AC_B0VLZ5 >AC_B3GYV5 >AC_B0VTG5 >AC_B3H2G5 >AC_B0VQR9 >AC_B3GZ12 >AC_B0VLZ5 >AC_B3GYV5 >AC_B0VQS8 >AC_B3GZ21 >AC_B0VQS1 >AC_B3GZ14 >AC_B0VQT4 >AC_B3GZ27 >AC_B0VTY5 >AC_B3GYG5
Acinetobacter_baylyi_(strain_ATCC_33305_/_BD413_/_ADP1).	Actinobacillus_pleuropneumoniae_serotype_7_(strain_AP76).	>AC_Q6FF89 >AC_B3GYV5 >AC_Q6FDS8 >AC_B3H2G5 >AC_Q6F7R3 >AC_B3GZ12 >AC_Q6FF89 >AC_B3GYV5 >AC_Q6F7S2 >AC_B3GZ21 >AC_Q6F7R5 >AC_B3GZ14 >AC_Q6F8F0 >AC_B3GYI3 >AC_Q6FCT2 >AC_B3H177 >AC_Q6F7S8 >AC_B3GZ27 >AC_Q6FFN2 >AC_B3H120 >AC_Q6FDU0 >AC_B3GYG5
Actinobacillus_pleuropneumoniae_(Haemophilus_pleuropneumoniae).	Actinobacillus_pleuropneumoniae_serotype_7_(strain_AP76).	>AC_O31194 >AC_B3H2G5 >AC_P94166 >AC_B3H1P4 >AC_P94164 >AC_B3H1P6 >AC_P24718 >AC_B3GZJ3
Actinobacillus_pleuropneumoniae_serotype_3_(strain_JL03).	Actinobacillus_pleuropneumoniae_serotype_7_(strain_AP76).	>AC_B0BSF6 >AC_B3GYV5 >AC_B0BQZ5 >AC_B3H2G5 >AC_B0BST2 >AC_B3GZ12 >AC_B0BSF6 >AC_B3GYV5 >AC_B0BSU1 >AC_B3GZ21 >AC_B0BSP6 >AC_B3H080 >AC_B0BPV1 >AC_B3H1P4 >AC_B0BST6 >AC_B3GZ16 >AC_B0BUC4 >AC_B3GXB0 >AC_B0BST4 >AC_B3GZ14 >AC_B0BQB1 >AC_B3GY57 >AC_B0BSU3 >AC_B3GZ23 >AC_B0BSV7 >AC_B3GZ37 >AC_B0BSX2 >AC_B3GZ52 >AC_B0BSM8 >AC_B3H067 >AC_B0BUG0 >AC_B3H130 >AC_B0BR94 >AC_B3GYI3 >AC_B0BTL8 >AC_B3H308 >AC…
Actinobacillus_pleuropneumoniae_serotype_5b_(strain_L20).	Actinobacillus_pleuropneumoniae_serotype_7_(strain_AP76).	>AC_A3N326 >AC_B3GYV5 >AC_A3N249 >AC_B3H2G5 >AC_A3N359 >AC_B3GZ12 >AC_A3N326 >AC_B3GYV5 >AC_A3MYW1 >AC_B3H080 >AC_A3N120 >AC_B3H1P4 >AC_A3N363 >AC_B3GZ16 >AC_A3MZT2 >AC_B3GXB0 >AC_A3N361 >AC_B3GZ14 >AC_A3N369 >AC_B3GZ23 >AC_A3N398 >AC_B3GZ52 >AC_A3MYU7 >AC_B3H067 >AC_A3MZW7 >AC_B3H130 >AC_A3N2F0 >AC_B3GYI3 >AC_A3N3N0 >AC_B3H308 >AC_A3N1H8 >AC_B3GY64 >AC_A3MZT2 >AC_B3GXB0 >AC_A3N3J1 >AC_B3H2W6 >AC…
Acaryochloris_marina_(strain_MBIC_11017).	Actinobacillus_succinogenes_(strain_ATCC_55618_/_130Z).	>AC_B0C1D4 >AC_A6VLI9 >AC_B0C2D1 >AC_A6VKC4 >AC_B0CEK4 >AC_A6VP68
Acholeplasma_laidlawii_(strain_PG-8A).	Actinobacillus_succinogenes_(strain_ATCC_55618_/_130Z).	>AC_A9NEL8 >AC_A6VKC4 >AC_A9NED4 >AC_A6VLI9 >AC_A9NEL7 >AC_A6VKC5 >AC_A9NE64 >AC_A6VR64
Acidiphilium_cryptum_(strain_JF-5).	Actinobacillus_succinogenes_(strain_ATCC_55618_/_130Z).	>AC_A5FZX0 >AC_A6VKC4 >AC_A5FZV5 >AC_A6VLJ8
Acidithiobacillus_ferrooxidans_(strain_ATCC_23270_/_DSM_14882_/_CIP	Actinobacillus_succinogenes_(strain_ATCC_55618_/_130Z).	>AC_B7J468 >AC_A6VLI9 >AC_B7J477 >AC_A6VLJ8 >AC_B7J472 >AC_A6VLJ3 >AC_B7J474 >AC_A6VLJ5 >AC_B7J4A5 >AC_A6VLL4 >AC_B7J3D6 >AC_A6VR64
Acidithiobacillus_ferrooxidans_(strain_ATCC_53993)_(Leptospirillum	Actinobacillus_succinogenes_(strain_ATCC_55618_/_130Z).	>AC_B5ELY0 >AC_A6VLI9 >AC_B5ELY9 >AC_A6VLJ8 >AC_B5ELY4 >AC_A6VLJ3 >AC_B5ELY6 >AC_A6VLJ5 >AC_B5EMA0 >AC_A6VLL4 >AC_B5EJJ2 >AC_A6VR64
Acidobacterium_capsulatum_(strain_ATCC_51196_/_DSM_11244_/_JCM_7670_/	Actinobacillus_succinogenes_(strain_ATCC_55618_/_130Z).	>AC_C1F510 >AC_A6VN06 >AC_C1F623 >AC_A6VLK7
Acidothermus_cellulolyticus_(strain_ATCC_43068_/_11B).	Actinobacillus_succinogenes_(strain_ATCC_55618_/_130Z).	>AC_A0LRL4 >AC_A6VKC4 >AC_A0LUK5 >AC_A6VQA3 >AC_A0LRL4 >AC_A6VKC4
Acidovorax_citrulli_(strain_AAC00-1)_(Acidovorax_avenae_subsp.	Actinobacillus_succinogenes_(strain_ATCC_55618_/_130Z).	>AC_A1TVS9 >AC_A6VKC4 >AC_A1TUY9 >AC_A6VQA3 >AC_A1TVT0 >AC_A6VKC5 >AC_A1TQ21 >AC_A6VP50 >AC_A1TR36 >AC_A6VPA9 >AC_A1TM32 >AC_A6VN08 >AC_A1TUY3 >AC_A6VP68 >AC_A1TLL1 >AC_A6VQB6 >AC_A1TM37 >AC_A6VQD4 >AC_A1TNA2 >AC_A6VN06 >AC_A1TUF5 >AC_A6VPF4
Acidovorax_ebreus_(strain_TPSY)_(Diaphorobacter_sp._(strain_TPSY)).	Actinobacillus_succinogenes_(strain_ATCC_55618_/_130Z).	>AC_B9MH46 >AC_A6VKC4 >AC_B9MH47 >AC_A6VKC5 >AC_B9MJK9 >AC_A6VP50 >AC_B9MHY1 >AC_A6VPA9 >AC_B9MFY1 >AC_A6VN08 >AC_B9MCW1 >AC_A6VN09 >AC_B9MEK9 >AC_A6VQB6 >AC_B9MFY7 >AC_A6VQD4 >AC_B9MBJ2 >AC_A6VN06 >AC_B9MD53 >AC_A6VPF4
Acidovorax_sp._(strain_JS42).	Actinobacillus_succinogenes_(strain_ATCC_55618_/_130Z).	>AC_A1WCM8 >AC_A6VKC4 >AC_A1WC30 >AC_A6VQA3 >AC_A1WCM9 >AC_A6VKC5 >AC_A1W7L8 >AC_A6VP50 >AC_A1W8I3 >AC_A6VPA9 >AC_A1W582 >AC_A6VN08 >AC_A1WAG1 >AC_A6VN09 >AC_A1W4L7 >AC_A6VQB6 >AC_A1W588 >AC_A6VQD4 >AC_A1W9F9 >AC_A6VN06 >AC_A1W3P8 >AC_A6VPF4
Acinetobacter_baumannii_(strain_AB0057).	Actinobacillus_succinogenes_(strain_ATCC_55618_/_130Z).	>AC_B7I5A9 >AC_A6VQA3 >AC_B7IA38 >AC_A6VLI9 >AC_B7IA29 >AC_A6VLJ8 >AC_B7I360 >AC_A6VKC5 >AC_B7IA33 >AC_A6VLJ4 >AC_B7IA23 >AC_A6VLK4 >AC_B7I7A4 >AC_A6VQV4
Acinetobacter_baumannii_(strain_AB307-0294).	Actinobacillus_succinogenes_(strain_ATCC_55618_/_130Z).	>AC_B7GYB5 >AC_A6VQA3 >AC_B7GW03 >AC_A6VLI9 >AC_B7GW12 >AC_A6VLJ8 >AC_B7H1J8 >AC_A6VKC5 >AC_B7GW08 >AC_A6VLJ4 >AC_B7GW18 >AC_A6VLK4 >AC_B7GYS1 >AC_A6VQV4
Acinetobacter_baumannii_(strain_ACICU).	Actinobacillus_succinogenes_(strain_ATCC_55618_/_130Z).	>AC_B2I1Z2 >AC_A6VKC4 >AC_B2HWT3 >AC_A6VQA3 >AC_B2HZM1 >AC_A6VLI9 >AC_B2I1Z2 >AC_A6VKC4 >AC_B2HZ98 >AC_A6VLJ8 >AC_B2I1Z1 >AC_A6VKC5 >AC_B2HZA2 >AC_A6VLJ4 >AC_B2HWK7 >AC_A6VKD6 >AC_B2HUL1 >AC_A6VQV4
Acinetobacter_baumannii_(strain_ATCC_17978_/_CIP_53.77_/_LMG_1025_/	Actinobacillus_succinogenes_(strain_ATCC_55618_/_130Z).	>AC_A3M1G4 >AC_A6VKC4 >AC_A3M7W1 >AC_A6VQA3 >AC_A3M982 >AC_A6VLI9 >AC_A3M1G4 >AC_A6VKC4 >AC_A3M974 >AC_A6VLJ8 >AC_A3M1G3 >AC_A6VKC5 >AC_A3M978 >AC_A6VLJ4 >AC_A3M3W2 >AC_A6VKD6 >AC_A3M968 >AC_A6VLK4 >AC_A3M3K6 >AC_A6VN06 >AC_A3M2W0 >AC_A6VQV4
Acinetobacter_baumannii_(strain_AYE).	Actinobacillus_succinogenes_(strain_ATCC_55618_/_130Z).	>AC_B0VDH9 >AC_A6VKC4 >AC_B0VDI5 >AC_A6VQA3 >AC_B0V6W9 >AC_A6VLI9 >AC_B0VDH9 >AC_A6VKC4 >AC_B0V6V5 >AC_A6VLJ8 >AC_B0VDI0 >AC_A6VKC5 >AC_B0V6X4 >AC_A6VLJ4 >AC_B0VAI3 >AC_A6VKD6 >AC_B0V6W1 >AC_A6VLK4 >AC_B0V8F1 >AC_A6VQV4
Acinetobacter_baumannii_(strain_SDF).	Actinobacillus_succinogenes_(strain_ATCC_55618_/_130Z).	>AC_B0VLZ5 >AC_A6VKC4 >AC_B0VT89 >AC_A6VQA3 >AC_B0VQR9 >AC_A6VLI9 >AC_B0VLZ5 >AC_A6VKC4 >AC_B0VQS8 >AC_A6VLJ8 >AC_B0VLZ6 >AC_A6VKC5 >AC_B0VQS4 >AC_A6VLJ4 >AC_B0VQT4 >AC_A6VLK4 >AC_B0VTY5 >AC_A6VQV4
Acinetobacter_baylyi_(strain_ATCC_33305_/_BD413_/_ADP1).	Actinobacillus_succinogenes_(strain_ATCC_55618_/_130Z).	>AC_Q6FF89 >AC_A6VKC4 >AC_Q6F991 >AC_A6VQA3 >AC_Q6F7R3 >AC_A6VLI9 >AC_Q6FF89 >AC_A6VKC4 >AC_Q6F7S2 >AC_A6VLJ8 >AC_Q6FF90 >AC_A6VKC5 >AC_Q6F7R8 >AC_A6VLJ4 >AC_Q6FCT2 >AC_A6VKD6 >AC_Q6F7S8 >AC_A6VLK4 >AC_Q6FFN2 >AC_A6VMR9 >AC_Q6FDU0 >AC_A6VQV4
Actinobacillus_pleuropneumoniae_(Haemophilus_pleuropneumoniae).	Actinobacillus_succinogenes_(strain_ATCC_55618_/_130Z).	>AC_P94166 >AC_A6VM38 >AC_P41396 >AC_A6VP50 >AC_P94164 >AC_A6VM01 >AC_P41396 >AC_A6VP50
Actinobacillus_pleuropneumoniae_serotype_3_(strain_JL03).	Actinobacillus_succinogenes_(strain_ATCC_55618_/_130Z).	>AC_B0BSF6 >AC_A6VKC4 >AC_B0BST2 >AC_A6VLI9 >AC_B0BSF6 >AC_A6VKC4 >AC_B0BSU1 >AC_A6VLJ8 >AC_B0BSF5 >AC_A6VKC5 >AC_B0BPV1 >AC_A6VM38 >AC_B0BQG0 >AC_A6VQL8 >AC_B0BST6 >AC_A6VLJ3 >AC_B0BUC4 >AC_A6VME7 >AC_B0BQB1 >AC_A6VMD4 >AC_B0BSF5 >AC_A6VKC5 >AC_B0BSF6 >AC_A6VKC4 >AC_B0BSU3 >AC_A6VLK0 >AC_B0BSV7 >AC_A6VLL4 >AC_B0BSX2 >AC_A6VLE0 >AC_B0BSM8 >AC_A6VPA9 >AC_B0BUG0 >AC_A6VPF4 >AC_B0BTL8 >AC_A6VR64 >AC…
Actinobacillus_pleuropneumoniae_serotype_5b_(strain_L20).	Actinobacillus_succinogenes_(strain_ATCC_55618_/_130Z).	>AC_A3N326 >AC_A6VKC4 >AC_A3MZ06 >AC_A6VQA3 >AC_A3N359 >AC_A6VLI9 >AC_A3N326 >AC_A6VKC4 >AC_A3N325 >AC_A6VKC5 >AC_A3N120 >AC_A6VM38 >AC_A3N3F7 >AC_A6VP50 >AC_A3N1M8 >AC_A6VQL8 >AC_A3N363 >AC_A6VLJ3 >AC_A3MZT2 >AC_A6VME7 >AC_A3N325 >AC_A6VKC5 >AC_A3N369 >AC_A6VLK0 >AC_A3N398 >AC_A6VLE0 >AC_A3MYU7 >AC_A6VPA9 >AC_A3MZW7 >AC_A6VPF4 >AC_A3N3N0 >AC_A6VR64 >AC_A3N364 >AC_A6VLJ4 >AC_A3N1H8 >AC_A6VQX6 >AC…
Actinobacillus_pleuropneumoniae_serotype_7_(strain_AP76).	Actinobacillus_succinogenes_(strain_ATCC_55618_/_130Z).	>AC_B3GYV5 >AC_A6VKC4 >AC_B3GZ12 >AC_A6VLI9 >AC_B3GYV5 >AC_A6VKC4 >AC_B3GZ21 >AC_A6VLJ8 >AC_B3H1P4 >AC_A6VM38 >AC_B3GZ16 >AC_A6VLJ3 >AC_B3GXB0 >AC_A6VME7 >AC_B3GY57 >AC_A6VMD4 >AC_B3GZ23 >AC_A6VLK0 >AC_B3GZ37 >AC_A6VLL4 >AC_B3GZ52 >AC_A6VLE0 >AC_B3H067 >AC_A6VPA9 >AC_B3H130 >AC_A6VPF4 >AC_B3H308 >AC_A6VR64 >AC_B3GY64 >AC_A6VQX6 >AC_B3GXB0 >AC_A6VME7 >AC_B3GY57 >AC_A6VMD4 >AC_B3GZN0 >AC_A6VMU1 >AC…
Acidimicrobium_ferrooxidans_(strain_DSM_10331_/_JCM_15462_/_NBRC	Actinosynnema_mirum_(strain_ATCC_29888_/_DSM_43827_/_NBRC_14064_/_IMRU	>AC_C7LYP9 >AC_C6WIE4
Acidothermus_cellulolyticus_(strain_ATCC_43068_/_11B).	Actinosynnema_mirum_(strain_ATCC_29888_/_DSM_43827_/_NBRC_14064_/_IMRU	>AC_A0LU53 >AC_C6WIE4
Acinetobacter_baumannii_(strain_AB0057).	Aeromonas_hydrophila.	>AC_B7I5N9 >AC_P45786
Acinetobacter_baumannii_(strain_AB307-0294).	Aeromonas_hydrophila.	>AC_B7H3I4 >AC_P45786
Acinetobacter_baumannii_(strain_ACICU).	Aeromonas_hydrophila.	>AC_B2HZH0 >AC_P45786
Acinetobacter_baumannii_(strain_ATCC_17978_/_CIP_53.77_/_LMG_1025_/	Aeromonas_hydrophila.	>AC_A3M550 >AC_P45786
Acinetobacter_baumannii_(strain_AYE).	Aeromonas_hydrophila.	>AC_B0VD42 >AC_P45786
Acinetobacter_baumannii_(strain_SDF).	Aeromonas_hydrophila.	>AC_B0VNU2 >AC_P45786
Acinetobacter_baylyi_(strain_ATCC_33305_/_BD413_/_ADP1).	Aeromonas_hydrophila.	>AC_Q6FCF6 >AC_P45786
Actinobacillus_pleuropneumoniae_serotype_3_(strain_JL03).	Aeromonas_hydrophila.	>AC_B0BQ53 >AC_Q8GE63
Actinobacillus_pleuropneumoniae_serotype_5b_(strain_L20).	Aeromonas_hydrophila.	>AC_A3N1B9 >AC_Q8GE63
Actinobacillus_pleuropneumoniae_serotype_7_(strain_AP76).	Aeromonas_hydrophila.	>AC_B3GY00 >AC_Q8GE63
Acaryochloris_marina_(strain_MBIC_11017).	Aeromonas_hydrophila_subsp._hydrophila_(strain_ATCC_7966_/_DSM_30187_/	>AC_B0CCD3 >AC_A0KQ98 >AC_B0C1D4 >AC_A0KF22 >AC_B0C2D1 >AC_A0KQA4 >AC_B0CEK4 >AC_A0KKM7
Acholeplasma_laidlawii_(strain_PG-8A).	Aeromonas_hydrophila_subsp._hydrophila_(strain_ATCC_7966_/_DSM_30187_/	>AC_A9NEL8 >AC_A0KQA4 >AC_A9NED4 >AC_A0KF22 >AC_A9NEL7 >AC_A0KQA5
Acidiphilium_cryptum_(strain_JF-5).	Aeromonas_hydrophila_subsp._hydrophila_(strain_ATCC_7966_/_DSM_30187_/	>AC_A5FZX0 >AC_A0KQA4 >AC_A5FZW9 >AC_A0KQ98 >AC_A5FZV5 >AC_A0KF31 >AC_A5G0Q9 >AC_A0KPW5 >AC_A5G0G7 >AC_A0KG26
Acidithiobacillus_ferrooxidans_(strain_ATCC_23270_/_DSM_14882_/_CIP	Aeromonas_hydrophila_subsp._hydrophila_(strain_ATCC_7966_/_DSM_30187_/	>AC_B7J462 >AC_A0KQ98 >AC_B7J468 >AC_A0KF22 >AC_B7J4A1 >AC_A0KF42 >AC_B7J7A9 >AC_A0KPG3 >AC_B7J477 >AC_A0KF31 >AC_B7J3W9 >AC_A0KPW5 >AC_B7J472 >AC_A0KF26 >AC_B7J474 >AC_A0KF28 >AC_B7J4A5 >AC_A0KF46 >AC_B7J464 >AC_A0KQ96 >AC_B7JBC1 >AC_A0KMC8 >AC_B7J477 >AC_A0KF31 >AC_B7J455 >AC_A0KQA9 >AC_B7J7T0 >AC_A0KKP9
Acidithiobacillus_ferrooxidans_(strain_ATCC_53993)_(Leptospirillum	Aeromonas_hydrophila_subsp._hydrophila_(strain_ATCC_7966_/_DSM_30187_/	>AC_B5ELX4 >AC_A0KQ98 >AC_B5ELY0 >AC_A0KF22 >AC_B5EM96 >AC_A0KF42 >AC_B5EQ47 >AC_A0KPG3 >AC_B5ELY9 >AC_A0KF31 >AC_B5ELD9 >AC_A0KPW5 >AC_B5ELY4 >AC_A0KF26 >AC_B5ELY6 >AC_A0KF28 >AC_B5EMA0 >AC_A0KF46 >AC_B5ELX6 >AC_A0KQ96 >AC_B5ERI3 >AC_A0KMC8 >AC_B5ELY9 >AC_A0KF31 >AC_B5ELW8 >AC_A0KQA9 >AC_B5EN57 >AC_A0KKP9
Acidobacterium_capsulatum_(strain_ATCC_51196_/_DSM_11244_/_JCM_7670_/	Aeromonas_hydrophila_subsp._hydrophila_(strain_ATCC_7966_/_DSM_30187_/	>AC_C1F647 >AC_A0KQ98 >AC_C1F2I3 >AC_A0KGF0
Acidothermus_cellulolyticus_(strain_ATCC_43068_/_11B).	Aeromonas_hydrophila_subsp._hydrophila_(strain_ATCC_7966_/_DSM_30187_/	>AC_A0LRL4 >AC_A0KQA4 >AC_A0LRL5 >AC_A0KQ98 >AC_A0LUK5 >AC_A0KPA2 >AC_A0LRL4 >AC_A0KQA4 >AC_A0LRP5 >AC_A0KF42
Acidovorax_citrulli_(strain_AAC00-1)_(Acidovorax_avenae_subsp.	Aeromonas_hydrophila_subsp._hydrophila_(strain_ATCC_7966_/_DSM_30187_/	>AC_A1TVS9 >AC_A0KQA4 >AC_A1TJ02 >AC_A0KQ98 >AC_A1TUY9 >AC_A0KPA2 >AC_A1TND3 >AC_A0KG26 >AC_A1TVT0 >AC_A0KQA5 >AC_A1TTE9 >AC_A0KPW5 >AC_A1TR36 >AC_A0KKP6 >AC_A1TJ02 >AC_A0KQ98 >AC_A1TUY3 >AC_A0KKM7 >AC_A1TVS9 >AC_A0KQA4 >AC_A1TUF5 >AC_A0KPZ2
Acidovorax_ebreus_(strain_TPSY)_(Diaphorobacter_sp._(strain_TPSY)).	Aeromonas_hydrophila_subsp._hydrophila_(strain_ATCC_7966_/_DSM_30187_/	>AC_B9MH46 >AC_A0KQA4 >AC_B9MB68 >AC_A0KQ98 >AC_B9ME96 >AC_A0KG26 >AC_B9MH47 >AC_A0KQA5 >AC_B9MDY4 >AC_A0KPW5 >AC_B9MHY1 >AC_A0KKP6 >AC_B9MB68 >AC_A0KQ98 >AC_B9MD53 >AC_A0KPZ2
Acidovorax_sp._(strain_JS42).	Aeromonas_hydrophila_subsp._hydrophila_(strain_ATCC_7966_/_DSM_30187_/	>AC_A1WCM8 >AC_A0KQA4 >AC_A1W2Q2 >AC_A0KQ98 >AC_A1WC30 >AC_A0KPA2 >AC_A1WB49 >AC_A0KG26 >AC_A1WCM9 >AC_A0KQA5 >AC_A1W465 >AC_A0KPW5 >AC_A1W8I3 >AC_A0KKP6 >AC_A1W2Q2 >AC_A0KQ98 >AC_A1WCM8 >AC_A0KQA4 >AC_A1W3P8 >AC_A0KPZ2
Acinetobacter_baumannii_(strain_AB0057).	Aeromonas_hydrophila_subsp._hydrophila_(strain_ATCC_7966_/_DSM_30187_/	>AC_B7I7R9 >AC_A0KQ98 >AC_B7I5A9 >AC_A0KPA2 >AC_B7IA38 >AC_A0KF22 >AC_B7IA17 >AC_A0KF42 >AC_B7I9U0 >AC_A0KPG3 >AC_B7IA29 >AC_A0KF31 >AC_B7I360 >AC_A0KQA5 >AC_B7I5N9 >AC_A0KG36 >AC_B7I9N8 >AC_A0KPF9 >AC_B7IA33 >AC_A0KF27 >AC_B7IAT2 >AC_A0KG23 >AC_B7IA23 >AC_A0KF37 >AC_B7IBH8 >AC_A0KR00
Acinetobacter_baumannii_(strain_AB307-0294).	Aeromonas_hydrophila_subsp._hydrophila_(strain_ATCC_7966_/_DSM_30187_/	>AC_B7GYN0 >AC_A0KQ98 >AC_B7GYB5 >AC_A0KPA2 >AC_B7GW03 >AC_A0KF22 >AC_B7GW24 >AC_A0KF42 >AC_B7H1V4 >AC_A0KPG3 >AC_B7GW12 >AC_A0KF31 >AC_B7H1J8 >AC_A0KQA5 >AC_B7H3I4 >AC_A0KG36 >AC_B7GWX6 >AC_A0KPF9 >AC_B7GW08 >AC_A0KF27 >AC_B7GVR8 >AC_A0KG23 >AC_B7GW18 >AC_A0KF37 >AC_B7H343 >AC_A0KR00
Acinetobacter_baumannii_(strain_ACICU).	Aeromonas_hydrophila_subsp._hydrophila_(strain_ATCC_7966_/_DSM_30187_/	>AC_B2I1Z2 >AC_A0KQA4 >AC_B2HUQ2 >AC_A0KQ98 >AC_B2HWT3 >AC_A0KPA2 >AC_B2HZM1 >AC_A0KF22 >AC_B2I1Z2 >AC_A0KQA4 >AC_B2HZ86 >AC_A0KF42 >AC_B2I316 >AC_A0KPG3 >AC_B2HZ98 >AC_A0KF31 >AC_B2I1Z1 >AC_A0KQA5 >AC_B2HZH0 >AC_A0KG36 >AC_B2HWK5 >AC_A0KPF9 >AC_B2HZA2 >AC_A0KF27 >AC_B2HZV5 >AC_A0KG23
Acinetobacter_baumannii_(strain_ATCC_17978_/_CIP_53.77_/_LMG_1025_/	Aeromonas_hydrophila_subsp._hydrophila_(strain_ATCC_7966_/_DSM_30187_/	>AC_A3M1G4 >AC_A0KQA4 >AC_A3M304 >AC_A0KQ98 >AC_A3M7W1 >AC_A0KPA2 >AC_A3M982 >AC_A0KF22 >AC_A3M1G4 >AC_A0KQA4 >AC_A3M962 >AC_A0KF42 >AC_A3M645 >AC_A0KPG3 >AC_A3M974 >AC_A0KF31 >AC_A3M1G3 >AC_A0KQA5 >AC_A3M550 >AC_A0KG36 >AC_A3M3S7 >AC_A0KPF9 >AC_A3M978 >AC_A0KF27 >AC_A3M9G7 >AC_A0KG23 >AC_A3M968 >AC_A0KF37 >AC_A3M8Z3 >AC_A0KR00
Acinetobacter_baumannii_(strain_AYE).	Aeromonas_hydrophila_subsp._hydrophila_(strain_ATCC_7966_/_DSM_30187_/	>AC_B0VDH9 >AC_A0KQA4 >AC_B0V8W3 >AC_A0KQ98 >AC_B0VDI5 >AC_A0KPA2 >AC_B0V6W9 >AC_A0KF22 >AC_B0VDH9 >AC_A0KQA4 >AC_B0V6U4 >AC_A0KF42 >AC_B0V6E0 >AC_A0KPG3 >AC_B0V6V5 >AC_A0KF31 >AC_B0VDI0 >AC_A0KQA5 >AC_B0VD42 >AC_A0KG36 >AC_B0VAI5 >AC_A0KPF9 >AC_B0V6X4 >AC_A0KF27 >AC_B0V8L2 >AC_A0KG23 >AC_B0V6W1 >AC_A0KF37 >AC_B0V5R3 >AC_A0KR00
Acinetobacter_baumannii_(strain_SDF).	Aeromonas_hydrophila_subsp._hydrophila_(strain_ATCC_7966_/_DSM_30187_/	>AC_B0VLZ5 >AC_A0KQA4 >AC_B0VTG5 >AC_A0KQ98 >AC_B0VT89 >AC_A0KPA2 >AC_B0VQR9 >AC_A0KF22 >AC_B0VLZ5 >AC_A0KQA4 >AC_B0VQU0 >AC_A0KF42 >AC_B0VMV7 >AC_A0KPG3 >AC_B0VQS8 >AC_A0KF31 >AC_B0VLZ6 >AC_A0KQA5 >AC_B0VNU2 >AC_A0KG36 >AC_B0VL27 >AC_A0KPF9 >AC_B0VQS4 >AC_A0KF27 >AC_B0VQ56 >AC_A0KG23 >AC_B0VQT4 >AC_A0KF37 >AC_B0VQP8 >AC_A0KR00
Acinetobacter_baylyi_(strain_ATCC_33305_/_BD413_/_ADP1).	Aeromonas_hydrophila_subsp._hydrophila_(strain_ATCC_7966_/_DSM_30187_/	>AC_Q6FF89 >AC_A0KQA4 >AC_Q6FDS8 >AC_A0KQ98 >AC_Q6F991 >AC_A0KPA2 >AC_Q6F7R3 >AC_A0KF22 >AC_Q6FF89 >AC_A0KQA4 >AC_Q6F7T4 >AC_A0KF42 >AC_P42438 >AC_A0KPG3 >AC_Q6F7S2 >AC_A0KF31 >AC_Q6FF90 >AC_A0KQA5 >AC_Q6FCF6 >AC_A0KG36 >AC_Q6FCT4 >AC_A0KPF9 >AC_Q6F7R8 >AC_A0KF27 >AC_Q6F7H9 >AC_A0KG23 >AC_Q6FG02 >AC_A0KG39 >AC_Q6F7S8 >AC_A0KF37 >AC_Q6FFN2 >AC_A0KJS0 >AC_Q6F6K7 >AC_A0KR00 >AC_Q6FA53 >AC_A0KHG3
Actinobacillus_pleuropneumoniae_(Haemophilus_pleuropneumoniae).	Aeromonas_hydrophila_subsp._hydrophila_(strain_ATCC_7966_/_DSM_30187_/	>AC_O31194 >AC_A0KQ98 >AC_P94166 >AC_A0KGL1
Actinobacillus_pleuropneumoniae_serotype_3_(strain_JL03).	Aeromonas_hydrophila_subsp._hydrophila_(strain_ATCC_7966_/_DSM_30187_/	>AC_B0BSF6 >AC_A0KQA4 >AC_B0BQZ5 >AC_A0KQ98 >AC_B0BST2 >AC_A0KF22 >AC_B0BSF6 >AC_A0KQA4 >AC_B0BSU1 >AC_A0KF31 >AC_B0BSP6 >AC_A0KPW5 >AC_B0BSF5 >AC_A0KQA5 >AC_B0BPV1 >AC_A0KGL1 >AC_B0BQG0 >AC_A0KJD8 >AC_B0BST6 >AC_A0KF26 >AC_B0BUC4 >AC_A0KHG3 >AC_B0BQB1 >AC_A0KG68 >AC_B0BSF5 >AC_A0KQA5 >AC_B0BSU3 >AC_A0KF33 >AC_B0BSV7 >AC_A0KF46 >AC_B0BSX2 >AC_A0KEK0 >AC_B0BSM8 >AC_A0KKP6 >AC_B0BTH6 >AC_A0KG29 >AC…
Actinobacillus_pleuropneumoniae_serotype_5b_(strain_L20).	Aeromonas_hydrophila_subsp._hydrophila_(strain_ATCC_7966_/_DSM_30187_/	>AC_A3N326 >AC_A0KQA4 >AC_A3N249 >AC_A0KQ98 >AC_A3MZ06 >AC_A0KPA2 >AC_A3N359 >AC_A0KF22 >AC_A3N326 >AC_A0KQA4 >AC_A3N379 >AC_A0KF42 >AC_A3MYW1 >AC_A0KPW5 >AC_A3N325 >AC_A0KQA5 >AC_A3N120 >AC_A0KGL1 >AC_A3N1M8 >AC_A0KJD8 >AC_A3N363 >AC_A0KF26 >AC_A3MZT2 >AC_A0KHG3 >AC_A3N325 >AC_A0KQA5 >AC_A3N369 >AC_A0KF33 >AC_A3N398 >AC_A0KEK0 >AC_A3MYU7 >AC_A0KKP6 >AC_A3N364 >AC_A0KF27 >AC_A3N3J1 >AC_A0KG29 >AC…
Actinobacillus_pleuropneumoniae_serotype_7_(strain_AP76).	Aeromonas_hydrophila_subsp._hydrophila_(strain_ATCC_7966_/_DSM_30187_/	>AC_B3GYV5 >AC_A0KQA4 >AC_B3H2G5 >AC_A0KQ98 >AC_B3GZ12 >AC_A0KF22 >AC_B3GYV5 >AC_A0KQA4 >AC_B3GZ21 >AC_A0KF31 >AC_B3H080 >AC_A0KPW5 >AC_B3H1P4 >AC_A0KGL1 >AC_B3GZ16 >AC_A0KF26 >AC_B3GXB0 >AC_A0KHG3 >AC_B3GY57 >AC_A0KG68 >AC_B3GZ23 >AC_A0KF33 >AC_B3GZ37 >AC_A0KF46 >AC_B3GZ52 >AC_A0KEK0 >AC_B3H067 >AC_A0KKP6 >AC_B3H2W6 >AC_A0KG29 >AC_B3GY57 >AC_A0KG68 >AC_B3GZN0 >AC_A0KGS9 >AC_B3H268 >AC_A0KG11 >AC…
Actinobacillus_succinogenes_(strain_ATCC_55618_/_130Z).	Aeromonas_hydrophila_subsp._hydrophila_(strain_ATCC_7966_/_DSM_30187_/	>AC_A6VKC4 >AC_A0KQA4 >AC_A6VQA3 >AC_A0KPA2 >AC_A6VLI9 >AC_A0KF22 >AC_A6VKC4 >AC_A0KQA4 >AC_A6VLJ8 >AC_A0KF31 >AC_A6VKC5 >AC_A0KQA5 >AC_A6VM38 >AC_A0KGL1 >AC_A6VKC5 >AC_A0KQA5 >AC_A6VQL8 >AC_A0KJD8 >AC_A6VLJ3 >AC_A0KF26 >AC_A6VME7 >AC_A0KHG3 >AC_A6VMD4 >AC_A0KG68 >AC_A6VKC5 >AC_A0KQA5 >AC_A6VLJ5 >AC_A0KF28 >AC_A6VLK0 >AC_A0KF33 >AC_A6VLL4 >AC_A0KF46 >AC_A6VLE0 >AC_A0KEK0 >AC_A6VPA9 >AC_A0KKP6 >AC…
Aeromonas_hydrophila.	Aeromonas_hydrophila_subsp._hydrophila_(strain_ATCC_7966_/_DSM_30187_/	>AC_P45786 >AC_A0KG36 >AC_P45786 >AC_A0KG36 >AC_Q8GE63 >AC_A0KGH3
Acinetobacter_baumannii_(strain_AB0057).	Aeromonas_salmonicida.	>AC_B7I5N9 >AC_P45787
Acinetobacter_baumannii_(strain_AB307-0294).	Aeromonas_salmonicida.	>AC_B7H3I4 >AC_P45787
Acinetobacter_baumannii_(strain_ACICU).	Aeromonas_salmonicida.	>AC_B2HZH0 >AC_P45787
Acinetobacter_baumannii_(strain_ATCC_17978_/_CIP_53.77_/_LMG_1025_/	Aeromonas_salmonicida.	>AC_A3M550 >AC_P45787
Acinetobacter_baumannii_(strain_AYE).	Aeromonas_salmonicida.	>AC_B0VD42 >AC_P45787
Acinetobacter_baumannii_(strain_SDF).	Aeromonas_salmonicida.	>AC_B0VNU2 >AC_P45787
Acinetobacter_baylyi_(strain_ATCC_33305_/_BD413_/_ADP1).	Aeromonas_salmonicida.	>AC_Q6FCF6 >AC_P45787
Actinobacillus_pleuropneumoniae_(Haemophilus_pleuropneumoniae).	Aeromonas_salmonicida.	>AC_P94166 >AC_O68309
Actinobacillus_pleuropneumoniae_serotype_3_(strain_JL03).	Aeromonas_salmonicida.	>AC_B0BPV1 >AC_O68309
Actinobacillus_pleuropneumoniae_serotype_5b_(strain_L20).	Aeromonas_salmonicida.	>AC_A3N120 >AC_O68309
Actinobacillus_pleuropneumoniae_serotype_7_(strain_AP76).	Aeromonas_salmonicida.	>AC_B3H1P4 >AC_O68309
Actinobacillus_succinogenes_(strain_ATCC_55618_/_130Z).	Aeromonas_salmonicida.	>AC_A6VM38 >AC_O68309
Aeromonas_hydrophila.	Aeromonas_salmonicida.	>AC_P45786 >AC_P45787 >AC_P45786 >AC_P45787
Aeromonas_hydrophila_subsp._hydrophila_(strain_ATCC_7966_/_DSM_30187_/	Aeromonas_salmonicida.	>AC_A0KGL1 >AC_O68309 >AC_A0KG36 >AC_P45787 >AC_A0KG36 >AC_P45787
Acaryochloris_marina_(strain_MBIC_11017).	Aeromonas_salmonicida_(strain_A449).	>AC_B0CCD3 >AC_A4SHV6 >AC_B0C1D4 >AC_A4ST05 >AC_B0C2D1 >AC_A4SHV0
Acholeplasma_laidlawii_(strain_PG-8A).	Aeromonas_salmonicida_(strain_A449).	>AC_A9NEL8 >AC_A4SHV0 >AC_A9NED4 >AC_A4ST05 >AC_A9NEL7 >AC_A4SHU9
Acidiphilium_cryptum_(strain_JF-5).	Aeromonas_salmonicida_(strain_A449).	>AC_A5FZX0 >AC_A4SHV0 >AC_A5FZW9 >AC_A4SHV6 >AC_A5FZV5 >AC_A4SSZ6 >AC_A5G0Q9 >AC_A4SI63 >AC_A5G0G7 >AC_A4SIW0
Acidithiobacillus_ferrooxidans_(strain_ATCC_23270_/_DSM_14882_/_CIP	Aeromonas_salmonicida_(strain_A449).	>AC_B7J462 >AC_A4SHV6 >AC_B7J468 >AC_A4ST05 >AC_B7J4A1 >AC_A4SSY4 >AC_B7J7A9 >AC_P94190 >AC_B7J477 >AC_A4SSZ6 >AC_B7J3W9 >AC_A4SI63 >AC_B7J472 >AC_A4ST01 >AC_B7J474 >AC_A4SSZ9 >AC_B7J4A5 >AC_A4SSY0 >AC_B7J464 >AC_A4SHV8 >AC_B7JBC1 >AC_A4SKT3 >AC_B7J477 >AC_A4SSZ6 >AC_B7J455 >AC_A4SHU5 >AC_B7J7T0 >AC_A4SMA4
Acidithiobacillus_ferrooxidans_(strain_ATCC_53993)_(Leptospirillum	Aeromonas_salmonicida_(strain_A449).	>AC_B5ELX4 >AC_A4SHV6 >AC_B5ELY0 >AC_A4ST05 >AC_B5EM96 >AC_A4SSY4 >AC_B5EQ47 >AC_P94190 >AC_B5ELY9 >AC_A4SSZ6 >AC_B5ELD9 >AC_A4SI63 >AC_B5ELY4 >AC_A4ST01 >AC_B5ELY6 >AC_A4SSZ9 >AC_B5EMA0 >AC_A4SSY0 >AC_B5ELX6 >AC_A4SHV8 >AC_B5ERI3 >AC_A4SKT3 >AC_B5ELY9 >AC_A4SSZ6 >AC_B5ELW8 >AC_A4SHU5 >AC_B5EN57 >AC_A4SMA4
Acidobacterium_capsulatum_(strain_ATCC_51196_/_DSM_11244_/_JCM_7670_/	Aeromonas_salmonicida_(strain_A449).	>AC_C1F647 >AC_A4SHV6 >AC_C1F2I3 >AC_A4SRD4
Acidothermus_cellulolyticus_(strain_ATCC_43068_/_11B).	Aeromonas_salmonicida_(strain_A449).	>AC_A0LRL4 >AC_A4SHV0 >AC_A0LRL5 >AC_A4SHV6 >AC_A0LUK5 >AC_A4SJ26 >AC_A0LRL4 >AC_A4SHV0 >AC_A0LRP5 >AC_A4SSY4
Acidovorax_citrulli_(strain_AAC00-1)_(Acidovorax_avenae_subsp.	Aeromonas_salmonicida_(strain_A449).	>AC_A1TVS9 >AC_A4SHV0 >AC_A1TJ02 >AC_A4SHV6 >AC_A1TUY9 >AC_A4SJ26 >AC_A1TND3 >AC_A4SIW0 >AC_A1TVT0 >AC_A4SHU9 >AC_A1TTE9 >AC_A4SI63 >AC_A1TR36 >AC_A4SMA7 >AC_A1TRV8 >AC_A4SS04 >AC_A1TJ02 >AC_A4SHV6 >AC_A1TUF5 >AC_A4SHZ5
Acidovorax_ebreus_(strain_TPSY)_(Diaphorobacter_sp._(strain_TPSY)).	Aeromonas_salmonicida_(strain_A449).	>AC_B9MH46 >AC_A4SHV0 >AC_B9MB68 >AC_A4SHV6 >AC_B9ME96 >AC_A4SIW0 >AC_B9MH47 >AC_A4SHU9 >AC_B9MDY4 >AC_A4SI63 >AC_B9MHY1 >AC_A4SMA7 >AC_B9MB68 >AC_A4SHV6 >AC_B9MD53 >AC_A4SHZ5
Acidovorax_sp._(strain_JS42).	Aeromonas_salmonicida_(strain_A449).	>AC_A1WCM8 >AC_A4SHV0 >AC_A1W2Q2 >AC_A4SHV6 >AC_A1WC30 >AC_A4SJ26 >AC_A1WB49 >AC_A4SIW0 >AC_A1WCM9 >AC_A4SHU9 >AC_A1W465 >AC_A4SI63 >AC_A1W8I3 >AC_A4SMA7 >AC_A1W2Q2 >AC_A4SHV6 >AC_A1W3P8 >AC_A4SHZ5
Acinetobacter_baumannii_(strain_AB0057).	Aeromonas_salmonicida_(strain_A449).	>AC_B7I7R9 >AC_A4SHV6 >AC_B7I5A9 >AC_A4SJ26 >AC_B7IA38 >AC_A4ST05 >AC_B7IA17 >AC_A4SSY4 >AC_B7I9U0 >AC_P94190 >AC_B7IA29 >AC_A4SSZ6 >AC_B7I360 >AC_A4SHU9 >AC_B7I5N9 >AC_A4SIX2 >AC_B7I9N8 >AC_A4SSA1 >AC_B7IA33 >AC_A4ST00 >AC_B7IA23 >AC_A4SSZ0 >AC_B7IBH8 >AC_A4STS8
Acinetobacter_baumannii_(strain_AB307-0294).	Aeromonas_salmonicida_(strain_A449).	>AC_B7GYN0 >AC_A4SHV6 >AC_B7GYB5 >AC_A4SJ26 >AC_B7GW03 >AC_A4ST05 >AC_B7GW24 >AC_A4SSY4 >AC_B7H1V4 >AC_P94190 >AC_B7GW12 >AC_A4SSZ6 >AC_B7H1J8 >AC_A4SHU9 >AC_B7H3I4 >AC_A4SIX2 >AC_B7GWX6 >AC_A4SSA1 >AC_B7GW08 >AC_A4ST00 >AC_B7GW18 >AC_A4SSZ0 >AC_B7H343 >AC_A4STS8
Acinetobacter_baumannii_(strain_ACICU).	Aeromonas_salmonicida_(strain_A449).	>AC_B2I1Z2 >AC_A4SHV0 >AC_B2HUQ2 >AC_A4SHV6 >AC_B2HWT3 >AC_A4SJ26 >AC_B2HZM1 >AC_A4ST05 >AC_B2I1Z2 >AC_A4SHV0 >AC_B2HZ86 >AC_A4SSY4 >AC_B2I316 >AC_P94190 >AC_B2HZ98 >AC_A4SSZ6 >AC_B2I1Z1 >AC_A4SHU9 >AC_B2HZH0 >AC_A4SIX2 >AC_B2HWK5 >AC_A4SSA1 >AC_B2HZA2 >AC_A4ST00
Acinetobacter_baumannii_(strain_ATCC_17978_/_CIP_53.77_/_LMG_1025_/	Aeromonas_salmonicida_(strain_A449).	>AC_A3M1G4 >AC_A4SHV0 >AC_A3M304 >AC_A4SHV6 >AC_A3M7W1 >AC_A4SJ26 >AC_A3M982 >AC_A4ST05 >AC_A3M1G4 >AC_A4SHV0 >AC_A3M962 >AC_A4SSY4 >AC_A3M645 >AC_P94190 >AC_A3M974 >AC_A4SSZ6 >AC_A3M1G3 >AC_A4SHU9 >AC_A3M550 >AC_A4SIX2 >AC_A3M3S7 >AC_A4SSA1 >AC_A3M978 >AC_A4ST00 >AC_A3M968 >AC_A4SSZ0 >AC_A3M8Z3 >AC_A4STS8
Acinetobacter_baumannii_(strain_AYE).	Aeromonas_salmonicida_(strain_A449).	>AC_B0VDH9 >AC_A4SHV0 >AC_B0V8W3 >AC_A4SHV6 >AC_B0VDI5 >AC_A4SJ26 >AC_B0V6W9 >AC_A4ST05 >AC_B0VDH9 >AC_A4SHV0 >AC_B0V6U4 >AC_A4SSY4 >AC_B0V6E0 >AC_P94190 >AC_B0V6V5 >AC_A4SSZ6 >AC_B0VDI0 >AC_A4SHU9 >AC_B0VD42 >AC_A4SIX2 >AC_B0VAI5 >AC_A4SSA1 >AC_B0V6X4 >AC_A4ST00 >AC_B0V6W1 >AC_A4SSZ0 >AC_B0V5R3 >AC_A4STS8
Acinetobacter_baumannii_(strain_SDF).	Aeromonas_salmonicida_(strain_A449).	>AC_B0VLZ5 >AC_A4SHV0 >AC_B0VTG5 >AC_A4SHV6 >AC_B0VT89 >AC_A4SJ26 >AC_B0VQR9 >AC_A4ST05 >AC_B0VLZ5 >AC_A4SHV0 >AC_B0VQU0 >AC_A4SSY4 >AC_B0VMV7 >AC_P94190 >AC_B0VQS8 >AC_A4SSZ6 >AC_B0VLZ6 >AC_A4SHU9 >AC_B0VNU2 >AC_A4SIX2 >AC_B0VL27 >AC_A4SSA1 >AC_B0VQS4 >AC_A4ST00 >AC_B0VQT4 >AC_A4SSZ0 >AC_B0VQP8 >AC_A4STS8
Acinetobacter_baylyi_(strain_ATCC_33305_/_BD413_/_ADP1).	Aeromonas_salmonicida_(strain_A449).	>AC_Q6FF89 >AC_A4SHV0 >AC_Q6FDS8 >AC_A4SHV6 >AC_Q6F991 >AC_A4SJ26 >AC_Q6F7R3 >AC_A4ST05 >AC_Q6FF89 >AC_A4SHV0 >AC_Q6F7T4 >AC_A4SSY4 >AC_P42438 >AC_P94190 >AC_Q6F7S2 >AC_A4SSZ6 >AC_Q6FF90 >AC_A4SHU9 >AC_Q6FCF6 >AC_A4SIX2 >AC_Q6FCT4 >AC_A4SSA1 >AC_Q6F7R8 >AC_A4ST00 >AC_Q6FG02 >AC_A4SIX5 >AC_Q6F7S8 >AC_A4SSZ0 >AC_Q6FFN2 >AC_A4SM23 >AC_Q6F6K7 >AC_A4STS8 >AC_Q6FA53 >AC_A4SQI2
Actinobacillus_pleuropneumoniae_(Haemophilus_pleuropneumoniae).	Aeromonas_salmonicida_(strain_A449).	>AC_O31194 >AC_A4SHV6 >AC_P94166 >AC_A4SR80
Actinobacillus_pleuropneumoniae_serotype_3_(strain_JL03).	Aeromonas_salmonicida_(strain_A449).	>AC_B0BSF6 >AC_A4SHV0 >AC_B0BQZ5 >AC_A4SHV6 >AC_B0BST2 >AC_A4ST05 >AC_B0BSF6 >AC_A4SHV0 >AC_B0BSU1 >AC_A4SSZ6 >AC_B0BSP6 >AC_A4SI63 >AC_B0BSF5 >AC_A4SHU9 >AC_B0BPV1 >AC_A4SR80 >AC_B0BQG0 >AC_A4SNL6 >AC_B0BST6 >AC_A4ST01 >AC_B0BUC4 >AC_A4SQI2 >AC_B0BQB1 >AC_A4SIZ8 >AC_B0BSF5 >AC_A4SHU9 >AC_B0BSF6 >AC_A4SHV0 >AC_B0BSU3 >AC_A4SSZ4 >AC_B0BSV7 >AC_A4SSY0 >AC_B0BSX2 >AC_A4STG2 >AC_B0BSM8 >AC_A4SMA7 >AC…
Actinobacillus_pleuropneumoniae_serotype_5b_(strain_L20).	Aeromonas_salmonicida_(strain_A449).	>AC_A3N326 >AC_A4SHV0 >AC_A3N249 >AC_A4SHV6 >AC_A3MZ06 >AC_A4SJ26 >AC_A3N359 >AC_A4ST05 >AC_A3N326 >AC_A4SHV0 >AC_A3N379 >AC_A4SSY4 >AC_A3MYW1 >AC_A4SI63 >AC_A3N325 >AC_A4SHU9 >AC_A3N120 >AC_A4SR80 >AC_A3N1M8 >AC_A4SNL6 >AC_A3N363 >AC_A4ST01 >AC_A3MZT2 >AC_A4SQI2 >AC_A3N325 >AC_A4SHU9 >AC_A3N369 >AC_A4SSZ4 >AC_A3N398 >AC_A4STG2 >AC_A3MYU7 >AC_A4SMA7 >AC_A3N364 >AC_A4ST00 >AC_A3N3J1 >AC_A4SIW4 >AC…
Actinobacillus_pleuropneumoniae_serotype_7_(strain_AP76).	Aeromonas_salmonicida_(strain_A449).	>AC_B3GYV5 >AC_A4SHV0 >AC_B3H2G5 >AC_A4SHV6 >AC_B3GZ12 >AC_A4ST05 >AC_B3GYV5 >AC_A4SHV0 >AC_B3GZ21 >AC_A4SSZ6 >AC_B3H080 >AC_A4SI63 >AC_B3H1P4 >AC_A4SR80 >AC_B3GZ16 >AC_A4ST01 >AC_B3GXB0 >AC_A4SQI2 >AC_B3GY57 >AC_A4SIZ8 >AC_B3GZ23 >AC_A4SSZ4 >AC_B3GZ37 >AC_A4SSY0 >AC_B3GZ52 >AC_A4STG2 >AC_B3H067 >AC_A4SMA7 >AC_B3H2W6 >AC_A4SIW4 >AC_B3GY57 >AC_A4SIZ8 >AC_B3GZN0 >AC_A4SR17 >AC_B3H268 >AC_A4SIU5 >AC…
Actinobacillus_succinogenes_(strain_ATCC_55618_/_130Z).	Aeromonas_salmonicida_(strain_A449).	>AC_A6VKC4 >AC_A4SHV0 >AC_A6VQA3 >AC_A4SJ26 >AC_A6VLI9 >AC_A4ST05 >AC_A6VKC4 >AC_A4SHV0 >AC_A6VLJ8 >AC_A4SSZ6 >AC_A6VKC5 >AC_A4SHU9 >AC_A6VM38 >AC_A4SR80 >AC_A6VKC5 >AC_A4SHU9 >AC_A6VQL8 >AC_A4SNL6 >AC_A6VLJ3 >AC_A4ST01 >AC_A6VME7 >AC_A4SQI2 >AC_A6VMD4 >AC_A4SIZ8 >AC_A6VKC5 >AC_A4SHU9 >AC_A6VLJ5 >AC_A4SSZ9 >AC_A6VKC4 >AC_A4SHV0 >AC_A6VLK0 >AC_A4SSZ4 >AC_A6VLL4 >AC_A4SSY0 >AC_A6VLE0 >AC_A4STG2 >AC…
Aeromonas_hydrophila.	Aeromonas_salmonicida_(strain_A449).	>AC_P45786 >AC_A4SIX2 >AC_P45786 >AC_A4SIX2 >AC_Q8GE63 >AC_A4SRC1
Aeromonas_hydrophila_subsp._hydrophila_(strain_ATCC_7966_/_DSM_30187_/	Aeromonas_salmonicida_(strain_A449).	>AC_A0KQA4 >AC_A4SHV0 >AC_A0KQ98 >AC_A4SHV6 >AC_A0KPA2 >AC_A4SJ26 >AC_A0KF22 >AC_A4ST05 >AC_A0KQA4 >AC_A4SHV0 >AC_A0KF42 >AC_A4SSY4 >AC_A0KPG3 >AC_P94190 >AC_A0KF31 >AC_A4SSZ6 >AC_A0KPW5 >AC_A4SI63 >AC_A0KG26 >AC_A4SIW0 >AC_A0KQA5 >AC_A4SHU9 >AC_A0KGL1 >AC_A4SR80 >AC_A0KQA5 >AC_A4SHU9 >AC_A0KQ98 >AC_A4SHV6 >AC_A0KJD8 >AC_A4SNL6 >AC_A0KG36 >AC_A4SIX2 >AC_A0KPF9 >AC_A4SSA1 >AC_A0KF26 >AC_A4ST01 >AC…
Aeromonas_salmonicida.	Aeromonas_salmonicida_(strain_A449).	>AC_O68309 >AC_A4SR80 >AC_P45787 >AC_A4SIX2 >AC_P45787 >AC_A4SIX2
Acinetobacter_baumannii_(strain_AB0057).	Aeromonas_sobria.	>AC_B7I5N9 >AC_P45788
Acinetobacter_baumannii_(strain_AB307-0294).	Aeromonas_sobria.	>AC_B7H3I4 >AC_P45788
Acinetobacter_baumannii_(strain_ACICU).	Aeromonas_sobria.	>AC_B2HZH0 >AC_P45788
Acinetobacter_baumannii_(strain_ATCC_17978_/_CIP_53.77_/_LMG_1025_/	Aeromonas_sobria.	>AC_A3M550 >AC_P45788
Acinetobacter_baumannii_(strain_AYE).	Aeromonas_sobria.	>AC_B0VD42 >AC_P45788
Acinetobacter_baumannii_(strain_SDF).	Aeromonas_sobria.	>AC_B0VNU2 >AC_P45788
Acinetobacter_baylyi_(strain_ATCC_33305_/_BD413_/_ADP1).	Aeromonas_sobria.	>AC_Q6FCF6 >AC_P45788
Aeromonas_hydrophila.	Aeromonas_sobria.	>AC_P45786 >AC_P45788 >AC_P45786 >AC_P45788
Aeromonas_hydrophila_subsp._hydrophila_(strain_ATCC_7966_/_DSM_30187_/	Aeromonas_sobria.	>AC_A0KG36 >AC_P45788 >AC_A0KG36 >AC_P45788
Aeromonas_salmonicida.	Aeromonas_sobria.	>AC_P45787 >AC_P45788 >AC_P45787 >AC_P45788
Aeromonas_salmonicida_(strain_A449).	Aeromonas_sobria.	>AC_A4SIX2 >AC_P45788 >AC_A4SIX2 >AC_P45788
Acaryochloris_marina_(strain_MBIC_11017).	Agathobacter_rectalis_(strain_ATCC_33656_/_DSM_3377_/_JCM_17463_/_KCTC	>AC_B0C1D4 >AC_C4ZBD5
Acholeplasma_laidlawii_(strain_PG-8A).	Agathobacter_rectalis_(strain_ATCC_33656_/_DSM_3377_/_JCM_17463_/_KCTC	>AC_A9NED4 >AC_C4ZBD5 >AC_A9NHL6 >AC_C4ZD46 >AC_A9NHL6 >AC_C4ZD46
Acidiphilium_cryptum_(strain_JF-5).	Agathobacter_rectalis_(strain_ATCC_33656_/_DSM_3377_/_JCM_17463_/_KCTC	>AC_A5FZU3 >AC_C4ZBU3
Acidithiobacillus_ferrooxidans_(strain_ATCC_23270_/_DSM_14882_/_CIP	Agathobacter_rectalis_(strain_ATCC_33656_/_DSM_3377_/_JCM_17463_/_KCTC	>AC_B7J468 >AC_C4ZBD5
Acidithiobacillus_ferrooxidans_(strain_ATCC_53993)_(Leptospirillum	Agathobacter_rectalis_(strain_ATCC_33656_/_DSM_3377_/_JCM_17463_/_KCTC	>AC_B5ELY0 >AC_C4ZBD5
Acidobacterium_capsulatum_(strain_ATCC_51196_/_DSM_11244_/_JCM_7670_/	Agathobacter_rectalis_(strain_ATCC_33656_/_DSM_3377_/_JCM_17463_/_KCTC	>AC_C1F617 >AC_C4ZBU3
Acinetobacter_baumannii_(strain_AB0057).	Agathobacter_rectalis_(strain_ATCC_33656_/_DSM_3377_/_JCM_17463_/_KCTC	>AC_B7IA38 >AC_C4ZBD5
Acinetobacter_baumannii_(strain_AB307-0294).	Agathobacter_rectalis_(strain_ATCC_33656_/_DSM_3377_/_JCM_17463_/_KCTC	>AC_B7GW03 >AC_C4ZBD5
Acinetobacter_baumannii_(strain_ACICU).	Agathobacter_rectalis_(strain_ATCC_33656_/_DSM_3377_/_JCM_17463_/_KCTC	>AC_B2HZM1 >AC_C4ZBD5
Acinetobacter_baumannii_(strain_ATCC_17978_/_CIP_53.77_/_LMG_1025_/	Agathobacter_rectalis_(strain_ATCC_33656_/_DSM_3377_/_JCM_17463_/_KCTC	>AC_A3M982 >AC_C4ZBD5
Acinetobacter_baumannii_(strain_AYE).	Agathobacter_rectalis_(strain_ATCC_33656_/_DSM_3377_/_JCM_17463_/_KCTC	>AC_B0V6W9 >AC_C4ZBD5
Acinetobacter_baumannii_(strain_SDF).	Agathobacter_rectalis_(strain_ATCC_33656_/_DSM_3377_/_JCM_17463_/_KCTC	>AC_B0VQR9 >AC_C4ZBD5
Acinetobacter_baylyi_(strain_ATCC_33305_/_BD413_/_ADP1).	Agathobacter_rectalis_(strain_ATCC_33656_/_DSM_3377_/_JCM_17463_/_KCTC	>AC_Q6F7R3 >AC_C4ZBD5
Actinobacillus_pleuropneumoniae_serotype_3_(strain_JL03).	Agathobacter_rectalis_(strain_ATCC_33656_/_DSM_3377_/_JCM_17463_/_KCTC	>AC_B0BST2 >AC_C4ZBD5
Actinobacillus_pleuropneumoniae_serotype_5b_(strain_L20).	Agathobacter_rectalis_(strain_ATCC_33656_/_DSM_3377_/_JCM_17463_/_KCTC	>AC_A3N359 >AC_C4ZBD5
Actinobacillus_pleuropneumoniae_serotype_7_(strain_AP76).	Agathobacter_rectalis_(strain_ATCC_33656_/_DSM_3377_/_JCM_17463_/_KCTC	>AC_B3GZ12 >AC_C4ZBD5
Actinobacillus_succinogenes_(strain_ATCC_55618_/_130Z).	Agathobacter_rectalis_(strain_ATCC_33656_/_DSM_3377_/_JCM_17463_/_KCTC	>AC_A6VLI9 >AC_C4ZBD5
Aeromonas_hydrophila_subsp._hydrophila_(strain_ATCC_7966_/_DSM_30187_/	Agathobacter_rectalis_(strain_ATCC_33656_/_DSM_3377_/_JCM_17463_/_KCTC	>AC_A0KF22 >AC_C4ZBD5
Aeromonas_salmonicida_(strain_A449).	Agathobacter_rectalis_(strain_ATCC_33656_/_DSM_3377_/_JCM_17463_/_KCTC	>AC_A4ST05 >AC_C4ZBD5
Acaryochloris_marina_(strain_MBIC_11017).	Aggregatibacter_actinomycetemcomitans_(Actinobacillus	>AC_B0C1D4 >AC_P55836
Acholeplasma_laidlawii_(strain_PG-8A).	Aggregatibacter_actinomycetemcomitans_(Actinobacillus	>AC_A9NED4 >AC_P55836
Acidiphilium_cryptum_(strain_JF-5).	Aggregatibacter_actinomycetemcomitans_(Actinobacillus	>AC_A5FZV9 >AC_P55827
Acidithiobacillus_ferrooxidans_(strain_ATCC_23270_/_DSM_14882_/_CIP	Aggregatibacter_actinomycetemcomitans_(Actinobacillus	>AC_B7J468 >AC_P55836 >AC_B7J472 >AC_P55838 >AC_B7J470 >AC_P55835
Acidithiobacillus_ferrooxidans_(strain_ATCC_53993)_(Leptospirillum	Aggregatibacter_actinomycetemcomitans_(Actinobacillus	>AC_B5ELY0 >AC_P55836 >AC_B5ELY4 >AC_P55838 >AC_B5ELY2 >AC_P55835
Acidithiobacillus_ferrooxidans_(Thiobacillus_ferrooxidans).	Aggregatibacter_actinomycetemcomitans_(Actinobacillus	>AC_P16238 >AC_Q9JRP9
Acinetobacter_baumannii_(strain_AB0057).	Aggregatibacter_actinomycetemcomitans_(Actinobacillus	>AC_B7IA38 >AC_P55836 >AC_B7IA36 >AC_P55835
Acinetobacter_baumannii_(strain_AB307-0294).	Aggregatibacter_actinomycetemcomitans_(Actinobacillus	>AC_B7GW03 >AC_P55836 >AC_B7GW05 >AC_P55835
Acinetobacter_baumannii_(strain_ACICU).	Aggregatibacter_actinomycetemcomitans_(Actinobacillus	>AC_B2HZM1 >AC_P55836
Acinetobacter_baumannii_(strain_ATCC_17978_/_CIP_53.77_/_LMG_1025_/	Aggregatibacter_actinomycetemcomitans_(Actinobacillus	>AC_A3M982 >AC_P55836 >AC_A3M980 >AC_P55835
Acinetobacter_baumannii_(strain_AYE).	Aggregatibacter_actinomycetemcomitans_(Actinobacillus	>AC_B0V6W9 >AC_P55836 >AC_B0V6X1 >AC_P55835
Acinetobacter_baumannii_(strain_SDF).	Aggregatibacter_actinomycetemcomitans_(Actinobacillus	>AC_B0VQR9 >AC_P55836 >AC_B0VQS1 >AC_P55835
Acinetobacter_baylyi_(strain_ATCC_33305_/_BD413_/_ADP1).	Aggregatibacter_actinomycetemcomitans_(Actinobacillus	>AC_Q6F7R3 >AC_P55836 >AC_Q6F7R5 >AC_P55835
Actinobacillus_pleuropneumoniae_(Haemophilus_pleuropneumoniae).	Aggregatibacter_actinomycetemcomitans_(Actinobacillus	>AC_P94166 >AC_P46398
Actinobacillus_pleuropneumoniae_serotype_3_(strain_JL03).	Aggregatibacter_actinomycetemcomitans_(Actinobacillus	>AC_B0BST2 >AC_P55836 >AC_B0BPV1 >AC_P46398 >AC_B0BST6 >AC_P55838 >AC_B0BST4 >AC_P55835 >AC_B0BR28 >AC_Q8VL02 >AC_B0BST8 >AC_P55837 >AC_B0BSU0 >AC_P55829 >AC_B0BST4 >AC_P55835 >AC_B0BST4 >AC_P55835
Actinobacillus_pleuropneumoniae_serotype_5b_(strain_L20).	Aggregatibacter_actinomycetemcomitans_(Actinobacillus	>AC_A3N359 >AC_P55836 >AC_A3N120 >AC_P46398 >AC_A3N363 >AC_P55838 >AC_A3N361 >AC_P55835 >AC_A3N277 >AC_Q8VL02 >AC_A3N364 >AC_P55827 >AC_A3N365 >AC_P55837 >AC_A3N367 >AC_P55829 >AC_A3N361 >AC_P55835 >AC_A3N361 >AC_P55835
Actinobacillus_pleuropneumoniae_serotype_7_(strain_AP76).	Aggregatibacter_actinomycetemcomitans_(Actinobacillus	>AC_B3GZ12 >AC_P55836 >AC_B3H1P4 >AC_P46398 >AC_B3GZ16 >AC_P55838 >AC_B3GZ14 >AC_P55835 >AC_B3H2D1 >AC_Q8VL02 >AC_B3GZ18 >AC_P55837 >AC_B3GZ20 >AC_P55829 >AC_B3GZ14 >AC_P55835 >AC_B3GZ14 >AC_P55835
Actinobacillus_succinogenes_(strain_ATCC_55618_/_130Z).	Aggregatibacter_actinomycetemcomitans_(Actinobacillus	>AC_A6VLI9 >AC_P55836 >AC_A6VM38 >AC_P46398 >AC_A6VLJ3 >AC_P55838 >AC_A6VQY7 >AC_Q8VL02 >AC_A6VLJ4 >AC_P55827 >AC_A6VLJ5 >AC_P55837 >AC_A6VLJ1 >AC_P55835 >AC_A6VLJ1 >AC_P55835
Aeromonas_hydrophila_subsp._hydrophila_(strain_ATCC_7966_/_DSM_30187_/	Aggregatibacter_actinomycetemcomitans_(Actinobacillus	>AC_A0KF22 >AC_P55836 >AC_A0KGL1 >AC_P46398 >AC_A0KF26 >AC_P55838 >AC_A0KIM1 >AC_Q8VL02 >AC_A0KF30 >AC_P55829
Aeromonas_salmonicida.	Aggregatibacter_actinomycetemcomitans_(Actinobacillus	>AC_O68309 >AC_P46398
Aeromonas_salmonicida_(strain_A449).	Aggregatibacter_actinomycetemcomitans_(Actinobacillus	>AC_A4ST05 >AC_P55836 >AC_A4SR80 >AC_P46398 >AC_A4ST01 >AC_P55838 >AC_A4SPG7 >AC_Q8VL02 >AC_A4SSZ7 >AC_P55829
Agathobacter_rectalis_(strain_ATCC_33656_/_DSM_3377_/_JCM_17463_/_KCTC	Aggregatibacter_actinomycetemcomitans_(Actinobacillus	>AC_C4ZBD5 >AC_P55836
Acaryochloris_marina_(strain_MBIC_11017).	Agrobacterium_fabrum_(strain_C58_/_ATCC_33970)_(Agrobacterium	>AC_B0CCD3 >AC_Q8UE13
Acetobacter_aceti.	Agrobacterium_fabrum_(strain_C58_/_ATCC_33970)_(Agrobacterium	>AC_Q08784 >AC_P33156
Acetobacter_pasteurianus_(strain_NBRC_3283_/_LMG_1513_/_CCTM_1153).	Agrobacterium_fabrum_(strain_C58_/_ATCC_33970)_(Agrobacterium	>AC_Q8GBD2 >AC_P30779
Acholeplasma_laidlawii_(strain_PG-8A).	Agrobacterium_fabrum_(strain_C58_/_ATCC_33970)_(Agrobacterium	>AC_A9NEL8 >AC_Q8UE09 >AC_A9NE64 >AC_P68996 >AC_A9NEF2 >AC_Q8UE36
Acidiphilium_cryptum_(strain_JF-5).	Agrobacterium_fabrum_(strain_C58_/_ATCC_33970)_(Agrobacterium	>AC_A5FZX0 >AC_Q8UE09 >AC_A5FZW9 >AC_Q8UE13 >AC_A5FZX1 >AC_Q8UE08 >AC_A5FZX0 >AC_Q8UE09 >AC_A5FX09 >AC_A9CJB2 >AC_A5FX05 >AC_Q8UFY5 >AC_A5G1G2 >AC_P30779 >AC_A5FZW1 >AC_Q8UE22 >AC_A5FZU8 >AC_Q8UE35 >AC_A5G0F5 >AC_P68996 >AC_A5G2N1 >AC_Q8UIN7 >AC_A5G2N0 >AC_Q8UIN8 >AC_A5FXC2 >AC_Q8UE87 >AC_A5FY07 >AC_Q8UIQ2 >AC_A5FXB8 >AC_P33156 >AC_A5FZV9 >AC_Q8UE24 >AC_A5FZU6 >AC_Q8UE36 >AC_A5FZV8 >AC_Q8UE25 >AC…
Acidithiobacillus_ferrooxidans_(strain_ATCC_23270_/_DSM_14882_/_CIP	Agrobacterium_fabrum_(strain_C58_/_ATCC_33970)_(Agrobacterium	>AC_B7J462 >AC_Q8UE13 >AC_B7J460 >AC_Q8UE08 >AC_B7J4A1 >AC_Q8UE39 >AC_B7J7A9 >AC_P33156 >AC_B7J6H2 >AC_A9CJB2 >AC_B7J7C4 >AC_Q8UCC9
Acidithiobacillus_ferrooxidans_(strain_ATCC_53993)_(Leptospirillum	Agrobacterium_fabrum_(strain_C58_/_ATCC_33970)_(Agrobacterium	>AC_B5ELX4 >AC_Q8UE13 >AC_B5ELX2 >AC_Q8UE08 >AC_B5EM96 >AC_Q8UE39 >AC_B5EQ47 >AC_P33156 >AC_B5EN70 >AC_A9CJB2 >AC_B5EQ61 >AC_Q8UCC9
Acidobacterium_capsulatum_(strain_ATCC_51196_/_DSM_11244_/_JCM_7670_/	Agrobacterium_fabrum_(strain_C58_/_ATCC_33970)_(Agrobacterium	>AC_C1F647 >AC_Q8UE13 >AC_C1F401 >AC_Q8UFM3
Acidothermus_cellulolyticus_(strain_ATCC_43068_/_11B).	Agrobacterium_fabrum_(strain_C58_/_ATCC_33970)_(Agrobacterium	>AC_A0LRL4 >AC_Q8UE09 >AC_A0LRL5 >AC_Q8UE13 >AC_A0LUK5 >AC_Q8U9K6 >AC_A0LRP5 >AC_Q8UE39
Acidovorax_citrulli_(strain_AAC00-1)_(Acidovorax_avenae_subsp.	Agrobacterium_fabrum_(strain_C58_/_ATCC_33970)_(Agrobacterium	>AC_A1TVS9 >AC_Q8UE09 >AC_A1TJ02 >AC_Q8UE13 >AC_A1TUY9 >AC_Q8U9K6 >AC_A1TVT0 >AC_Q8UE08 >AC_A1TLL7 >AC_A9CJB2 >AC_A1TQ21 >AC_Q8UIC6 >AC_A1TRV8 >AC_Q7CVH1 >AC_A1TTD5 >AC_Q8UBR5 >AC_A1TUT1 >AC_Q8UHP1
Acidovorax_ebreus_(strain_TPSY)_(Diaphorobacter_sp._(strain_TPSY)).	Agrobacterium_fabrum_(strain_C58_/_ATCC_33970)_(Agrobacterium	>AC_B9MH46 >AC_Q8UE09 >AC_B9MB68 >AC_Q8UE13 >AC_B9MH47 >AC_Q8UE08 >AC_B9MEL5 >AC_A9CJB2 >AC_B9MG15 >AC_Q8UFY5 >AC_B9MJK9 >AC_Q8UIC6 >AC_B9MH46 >AC_Q8UE09 >AC_B9MDZ5 >AC_Q8UBR5 >AC_B9MCM3 >AC_Q8UHP1
Acidovorax_sp._(strain_JS42).	Agrobacterium_fabrum_(strain_C58_/_ATCC_33970)_(Agrobacterium	>AC_A1WCM8 >AC_Q8UE09 >AC_A1W2Q2 >AC_Q8UE13 >AC_A1WC30 >AC_Q8U9K6 >AC_A1WCM9 >AC_Q8UE08 >AC_A1W4M3 >AC_A9CJB2 >AC_A1W5B7 >AC_Q8UFY5 >AC_A1W7L8 >AC_Q8UIC6 >AC_A1W4A8 >AC_Q8UBR5 >AC_A1W3F2 >AC_Q8UHP1
Acinetobacter_baumannii_(strain_AB0057).	Agrobacterium_fabrum_(strain_C58_/_ATCC_33970)_(Agrobacterium	>AC_B7I7R9 >AC_Q8UE13 >AC_B7I5A9 >AC_Q8U9K6 >AC_B7IA17 >AC_Q8UE39 >AC_B7I9U0 >AC_P33156 >AC_B7I331 >AC_Q8UCC9 >AC_B7I1W2 >AC_Q8UC74 >AC_B7I4E1 >AC_Q8UBY9
Acinetobacter_baumannii_(strain_AB307-0294).	Agrobacterium_fabrum_(strain_C58_/_ATCC_33970)_(Agrobacterium	>AC_B7GYN0 >AC_Q8UE13 >AC_B7GYB5 >AC_Q8U9K6 >AC_B7GW24 >AC_Q8UE39 >AC_B7H1V4 >AC_P33156 >AC_B7H1M6 >AC_Q8UCC9 >AC_B7H296 >AC_Q8UC74 >AC_B7H0T7 >AC_Q8UBY9
Acinetobacter_baumannii_(strain_ACICU).	Agrobacterium_fabrum_(strain_C58_/_ATCC_33970)_(Agrobacterium	>AC_B2I1Z2 >AC_Q8UE09 >AC_B2HUQ2 >AC_Q8UE13 >AC_B2HWT3 >AC_Q8U9K6 >AC_B2HZ86 >AC_Q8UE39 >AC_B2I316 >AC_P33156 >AC_B2I1W2 >AC_Q8UCC9 >AC_B2I1Z2 >AC_Q8UE09 >AC_B2I100 >AC_Q8UC74 >AC_B2I359 >AC_Q8UBY9
Acinetobacter_baumannii_(strain_ATCC_17978_/_CIP_53.77_/_LMG_1025_/	Agrobacterium_fabrum_(strain_C58_/_ATCC_33970)_(Agrobacterium	>AC_A3M1G4 >AC_Q8UE09 >AC_A3M304 >AC_Q8UE13 >AC_A3M7W1 >AC_Q8U9K6 >AC_A3M962 >AC_Q8UE39 >AC_A3M645 >AC_P33156 >AC_A3M1D2 >AC_Q8UCC9 >AC_A3M1G4 >AC_Q8UE09 >AC_A3M142 >AC_Q8UC74 >AC_A3M1S8 >AC_Q8UBY9
Acinetobacter_baumannii_(strain_AYE).	Agrobacterium_fabrum_(strain_C58_/_ATCC_33970)_(Agrobacterium	>AC_B0VDH9 >AC_Q8UE09 >AC_B0V8W3 >AC_Q8UE13 >AC_B0VDI5 >AC_Q8U9K6 >AC_B0V6U4 >AC_Q8UE39 >AC_B0V6E0 >AC_P33156 >AC_B0VDF1 >AC_Q8UCC9 >AC_B0VDH9 >AC_Q8UE09 >AC_B0VBP5 >AC_Q8UC74
Acinetobacter_baumannii_(strain_SDF).	Agrobacterium_fabrum_(strain_C58_/_ATCC_33970)_(Agrobacterium	>AC_B0VLZ5 >AC_Q8UE09 >AC_B0VTG5 >AC_Q8UE13 >AC_B0VT89 >AC_Q8U9K6 >AC_B0VQU0 >AC_Q8UE39 >AC_B0VMV7 >AC_P33156 >AC_B0VMD7 >AC_Q8UCC9 >AC_B0VLZ5 >AC_Q8UE09
Acinetobacter_baylyi_(strain_ATCC_33305_/_BD413_/_ADP1).	Agrobacterium_fabrum_(strain_C58_/_ATCC_33970)_(Agrobacterium	>AC_Q6FF89 >AC_Q8UE09 >AC_Q6FDS8 >AC_Q8UE13 >AC_Q6F991 >AC_Q8U9K6 >AC_Q6F7T4 >AC_Q8UE39 >AC_P42438 >AC_P33156 >AC_Q6F8F0 >AC_Q8UEN6 >AC_Q6FFB6 >AC_Q8UCC9 >AC_Q6FF89 >AC_Q8UE09 >AC_Q6FFZ1 >AC_Q8U648
Actinobacillus_pleuropneumoniae_(Haemophilus_pleuropneumoniae).	Agrobacterium_fabrum_(strain_C58_/_ATCC_33970)_(Agrobacterium	>AC_O31194 >AC_Q8UE13 >AC_P41396 >AC_Q8UIC6
Actinobacillus_pleuropneumoniae_serotype_3_(strain_JL03).	Agrobacterium_fabrum_(strain_C58_/_ATCC_33970)_(Agrobacterium	>AC_B0BSF6 >AC_Q8UE09 >AC_B0BQZ5 >AC_Q8UE13 >AC_B0BR94 >AC_Q8UEN6 >AC_B0BR28 >AC_Q8U7P1
Actinobacillus_pleuropneumoniae_serotype_5b_(strain_L20).	Agrobacterium_fabrum_(strain_C58_/_ATCC_33970)_(Agrobacterium	>AC_A3N326 >AC_Q8UE09 >AC_A3N249 >AC_Q8UE13 >AC_A3MZ06 >AC_Q8U9K6 >AC_A3N379 >AC_Q8UE39 >AC_A3N3F7 >AC_Q8UIC6 >AC_A3N2F0 >AC_Q8UEN6 >AC_A3N277 >AC_Q8U7P1
Actinobacillus_pleuropneumoniae_serotype_7_(strain_AP76).	Agrobacterium_fabrum_(strain_C58_/_ATCC_33970)_(Agrobacterium	>AC_B3GYV5 >AC_Q8UE09 >AC_B3H2G5 >AC_Q8UE13 >AC_B3GYI3 >AC_Q8UEN6 >AC_B3H2D1 >AC_Q8U7P1
Actinobacillus_succinogenes_(strain_ATCC_55618_/_130Z).	Agrobacterium_fabrum_(strain_C58_/_ATCC_33970)_(Agrobacterium	>AC_A6VKC4 >AC_Q8UE09 >AC_A6VQA3 >AC_Q8U9K6 >AC_A6VP50 >AC_Q8UIC6 >AC_A6VQY7 >AC_Q8U7P1
Aeromonas_hydrophila_subsp._hydrophila_(strain_ATCC_7966_/_DSM_30187_/	Agrobacterium_fabrum_(strain_C58_/_ATCC_33970)_(Agrobacterium	>AC_A0KQA4 >AC_Q8UE09 >AC_A0KQ98 >AC_Q8UE13 >AC_A0KPA2 >AC_Q8U9K6 >AC_A0KF42 >AC_Q8UE39 >AC_A0KPG3 >AC_P33156 >AC_A0KNI2 >AC_Q8UBV5 >AC_A0KIM1 >AC_Q8U7P1
Aeromonas_salmonicida_(strain_A449).	Agrobacterium_fabrum_(strain_C58_/_ATCC_33970)_(Agrobacterium	>AC_A4SHV0 >AC_Q8UE09 >AC_A4SHV6 >AC_Q8UE13 >AC_A4SJ26 >AC_Q8U9K6 >AC_A4SSY4 >AC_Q8UE39 >AC_P94190 >AC_P33156 >AC_A4SMC4 >AC_Q7CYD2 >AC_A4SJM6 >AC_Q8UBV5 >AC_A4SPG7 >AC_Q8U7P1 >AC_A4SS04 >AC_Q7CVH1
Aggregatibacter_actinomycetemcomitans_(Actinobacillus	Agrobacterium_fabrum_(strain_C58_/_ATCC_33970)_(Agrobacterium	>AC_Q8VL02 >AC_Q8U7P1 >AC_P55827 >AC_Q8UE24
Acaryochloris_marina_(strain_MBIC_11017).	Agrobacterium_radiobacter_(strain_K84_/_ATCC_BAA-868).	>AC_B0CCD3 >AC_B9JDS4 >AC_B0C4G1 >AC_B9JKI5
Acetobacter_aceti.	Agrobacterium_radiobacter_(strain_K84_/_ATCC_BAA-868).	>AC_Q08784 >AC_B9JFS7
Acidiphilium_cryptum_(strain_JF-5).	Agrobacterium_radiobacter_(strain_K84_/_ATCC_BAA-868).	>AC_A5FZW9 >AC_B9JDS4 >AC_A5FZX1 >AC_B9JDS1 >AC_A5FX09 >AC_B9JD43 >AC_A5G2N1 >AC_B9J7G2 >AC_A5G2N0 >AC_B9J7G1 >AC_A5FXB8 >AC_B9JFS7 >AC_A5FZV9 >AC_B9JDT4 >AC_A5FZV8 >AC_B9JDT5 >AC_A5G2J1 >AC_B9JEY4 >AC_A5FY57 >AC_B9JG43
Acidithiobacillus_ferrooxidans_(strain_ATCC_23270_/_DSM_14882_/_CIP	Agrobacterium_radiobacter_(strain_K84_/_ATCC_BAA-868).	>AC_B7J462 >AC_B9JDS4 >AC_B7J460 >AC_B9JDS1 >AC_B7J7A9 >AC_B9JFS7 >AC_B7J6H2 >AC_B9JD43 >AC_B7J7C4 >AC_B9JMY1
Acidithiobacillus_ferrooxidans_(strain_ATCC_53993)_(Leptospirillum	Agrobacterium_radiobacter_(strain_K84_/_ATCC_BAA-868).	>AC_B5ELX4 >AC_B9JDS4 >AC_B5ELX2 >AC_B9JDS1 >AC_B5EQ47 >AC_B9JFS7 >AC_B5EN70 >AC_B9JD43 >AC_B5EQ61 >AC_B9JMY1
Acidobacterium_capsulatum_(strain_ATCC_51196_/_DSM_11244_/_JCM_7670_/	Agrobacterium_radiobacter_(strain_K84_/_ATCC_BAA-868).	>AC_C1F647 >AC_B9JDS4 >AC_C1F617 >AC_B9JDV0
Acidothermus_cellulolyticus_(strain_ATCC_43068_/_11B).	Agrobacterium_radiobacter_(strain_K84_/_ATCC_BAA-868).	>AC_A0LRL5 >AC_B9JDS4
Acidovorax_citrulli_(strain_AAC00-1)_(Acidovorax_avenae_subsp.	Agrobacterium_radiobacter_(strain_K84_/_ATCC_BAA-868).	>AC_A1TJ02 >AC_B9JDS4 >AC_A1TVT0 >AC_B9JDS1 >AC_A1TLL7 >AC_B9JD43 >AC_A1TQ21 >AC_B9J8D1 >AC_A1TTD5 >AC_B9JEQ7
Acidovorax_ebreus_(strain_TPSY)_(Diaphorobacter_sp._(strain_TPSY)).	Agrobacterium_radiobacter_(strain_K84_/_ATCC_BAA-868).	>AC_B9MB68 >AC_B9JDS4 >AC_B9MH47 >AC_B9JDS1 >AC_B9MEL5 >AC_B9JD43 >AC_B9MJK9 >AC_B9J8D1 >AC_B9MDZ5 >AC_B9JEQ7 >AC_B9MDW4 >AC_B9JFG9
Acidovorax_sp._(strain_JS42).	Agrobacterium_radiobacter_(strain_K84_/_ATCC_BAA-868).	>AC_A1W2Q2 >AC_B9JDS4 >AC_A1WCM9 >AC_B9JDS1 >AC_A1W4M3 >AC_B9JD43 >AC_A1W7L8 >AC_B9J8D1 >AC_A1W4A8 >AC_B9JEQ7 >AC_A1W445 >AC_B9JFG9
Acinetobacter_baumannii_(strain_AB0057).	Agrobacterium_radiobacter_(strain_K84_/_ATCC_BAA-868).	>AC_B7I7R9 >AC_B9JDS4 >AC_B7I9U0 >AC_B9JFS7 >AC_B7I331 >AC_B9JMY1 >AC_B7I4E1 >AC_B9JCN5
Acinetobacter_baumannii_(strain_AB307-0294).	Agrobacterium_radiobacter_(strain_K84_/_ATCC_BAA-868).	>AC_B7GYN0 >AC_B9JDS4 >AC_B7H1V4 >AC_B9JFS7 >AC_B7H1M6 >AC_B9JMY1 >AC_B7H0T7 >AC_B9JCN5
Acinetobacter_baumannii_(strain_ACICU).	Agrobacterium_radiobacter_(strain_K84_/_ATCC_BAA-868).	>AC_B2HUQ2 >AC_B9JDS4 >AC_B2I316 >AC_B9JFS7 >AC_B2I1W2 >AC_B9JMY1 >AC_B2I359 >AC_B9JCN5
Acinetobacter_baumannii_(strain_ATCC_17978_/_CIP_53.77_/_LMG_1025_/	Agrobacterium_radiobacter_(strain_K84_/_ATCC_BAA-868).	>AC_A3M304 >AC_B9JDS4 >AC_A3M645 >AC_B9JFS7 >AC_A3M1D2 >AC_B9JMY1 >AC_A3M1S8 >AC_B9JCN5
Acinetobacter_baumannii_(strain_AYE).	Agrobacterium_radiobacter_(strain_K84_/_ATCC_BAA-868).	>AC_B0V8W3 >AC_B9JDS4 >AC_B0V6E0 >AC_B9JFS7 >AC_B0VDF1 >AC_B9JMY1
Acinetobacter_baumannii_(strain_SDF).	Agrobacterium_radiobacter_(strain_K84_/_ATCC_BAA-868).	>AC_B0VTG5 >AC_B9JDS4 >AC_B0VMV7 >AC_B9JFS7 >AC_B0VMD7 >AC_B9JMY1
Acinetobacter_baylyi_(strain_ATCC_33305_/_BD413_/_ADP1).	Agrobacterium_radiobacter_(strain_K84_/_ATCC_BAA-868).	>AC_Q6FDS8 >AC_B9JDS4 >AC_P42438 >AC_B9JFS7 >AC_Q6FFB6 >AC_B9JMY1
Actinobacillus_pleuropneumoniae_(Haemophilus_pleuropneumoniae).	Agrobacterium_radiobacter_(strain_K84_/_ATCC_BAA-868).	>AC_O31194 >AC_B9JDS4 >AC_P41396 >AC_B9J8D1
Actinobacillus_pleuropneumoniae_serotype_3_(strain_JL03).	Agrobacterium_radiobacter_(strain_K84_/_ATCC_BAA-868).	>AC_B0BQZ5 >AC_B9JDS4
Actinobacillus_pleuropneumoniae_serotype_5b_(strain_L20).	Agrobacterium_radiobacter_(strain_K84_/_ATCC_BAA-868).	>AC_A3N249 >AC_B9JDS4 >AC_A3N3F7 >AC_B9J8D1
Actinobacillus_pleuropneumoniae_serotype_7_(strain_AP76).	Agrobacterium_radiobacter_(strain_K84_/_ATCC_BAA-868).	>AC_B3H2G5 >AC_B9JDS4
Actinobacillus_succinogenes_(strain_ATCC_55618_/_130Z).	Agrobacterium_radiobacter_(strain_K84_/_ATCC_BAA-868).	>AC_A6VP50 >AC_B9J8D1
Aeromonas_hydrophila_subsp._hydrophila_(strain_ATCC_7966_/_DSM_30187_/	Agrobacterium_radiobacter_(strain_K84_/_ATCC_BAA-868).	>AC_A0KQ98 >AC_B9JDS4 >AC_A0KPG3 >AC_B9JFS7 >AC_A0KNI2 >AC_B9JEV4 >AC_A0KQV6 >AC_B9J738 >AC_A0KQV6 >AC_B9J738
Aeromonas_salmonicida_(strain_A449).	Agrobacterium_radiobacter_(strain_K84_/_ATCC_BAA-868).	>AC_A4SHV6 >AC_B9JDS4 >AC_P94190 >AC_B9JFS7 >AC_A4SJM6 >AC_B9JEV4 >AC_A4SHB7 >AC_B9J738 >AC_A4SHB7 >AC_B9J738
Aggregatibacter_actinomycetemcomitans_(Actinobacillus	Agrobacterium_radiobacter_(strain_K84_/_ATCC_BAA-868).	>AC_P55827 >AC_B9JDT4
Agrobacterium_fabrum_(strain_C58_/_ATCC_33970)_(Agrobacterium	Agrobacterium_radiobacter_(strain_K84_/_ATCC_BAA-868).	>AC_Q8UE13 >AC_B9JDS4 >AC_Q8UE08 >AC_B9JDS1 >AC_P33156 >AC_B9JFS7 >AC_A9CJB2 >AC_B9JD43 >AC_Q8UIC6 >AC_B9J8D1 >AC_Q8UBV5 >AC_B9JEV4 >AC_Q8UCC9 >AC_B9JMY1 >AC_Q8UIN7 >AC_B9J7G2 >AC_Q8UBR5 >AC_B9JEQ7 >AC_Q8UIN8 >AC_B9J7G1 >AC_Q8UE13 >AC_B9JDS4 >AC_Q8UE28 >AC_B9JDT8 >AC_Q8UHD7 >AC_B9JAL7 >AC_P33156 >AC_B9JFS7 >AC_Q8UE24 >AC_B9JDT4 >AC_Q8UE24 >AC_B9JDT4 >AC_Q8UE25 >AC_B9JDT5 >AC_Q8UE08 >AC_B9JDS1 >AC…
Aeromonas_hydrophila_subsp._hydrophila_(strain_ATCC_7966_/_DSM_30187_/	Agrobacterium_rhizogenes.	>AC_A0KNI2 >AC_Q9KWA3
Aeromonas_salmonicida_(strain_A449).	Agrobacterium_rhizogenes.	>AC_A4SJM6 >AC_Q9KWA3
Agrobacterium_fabrum_(strain_C58_/_ATCC_33970)_(Agrobacterium	Agrobacterium_rhizogenes.	>AC_Q8UBV5 >AC_Q9KWA3
Agrobacterium_radiobacter_(strain_K84_/_ATCC_BAA-868).	Agrobacterium_rhizogenes.	>AC_B9JEV4 >AC_Q9KWA3
Acetobacter_aceti.	Agrobacterium_vitis_(strain_S4_/_ATCC_BAA-846)_(Rhizobium_vitis	>AC_Q08784 >AC_B9JX56
Acetobacter_pasteurianus_(strain_NBRC_3283_/_LMG_1513_/_CCTM_1153).	Agrobacterium_vitis_(strain_S4_/_ATCC_BAA-846)_(Rhizobium_vitis	>AC_Q8GBD2 >AC_B9K1Y8
Acholeplasma_laidlawii_(strain_PG-8A).	Agrobacterium_vitis_(strain_S4_/_ATCC_BAA-846)_(Rhizobium_vitis	>AC_A9NEF2 >AC_B9JVQ6
Acidiphilium_cryptum_(strain_JF-5).	Agrobacterium_vitis_(strain_S4_/_ATCC_BAA-846)_(Rhizobium_vitis	>AC_A5FZX1 >AC_B9JVM8 >AC_A5FX09 >AC_B9JVE6 >AC_A5G0G7 >AC_B9JUC8 >AC_A5FX05 >AC_B9JVD6 >AC_A5G1G2 >AC_B9K1Y8 >AC_A5FZU8 >AC_B9JVQ4 >AC_A5G2N1 >AC_B9JYM9 >AC_A5G2N0 >AC_B9JYM8 >AC_A5FXB8 >AC_B9JX56 >AC_A5FZU6 >AC_B9JVQ6 >AC_A5FZV8 >AC_B9JVP4 >AC_A5G2J1 >AC_B9JX59
Acidithiobacillus_ferrooxidans_(strain_ATCC_23270_/_DSM_14882_/_CIP	Agrobacterium_vitis_(strain_S4_/_ATCC_BAA-846)_(Rhizobium_vitis	>AC_B7J460 >AC_B9JVM8 >AC_B7J4A1 >AC_B9JVQ9 >AC_B7J7A9 >AC_B9JX56 >AC_B7J6H2 >AC_B9JVE6 >AC_B7J7C4 >AC_B9K253
Acidithiobacillus_ferrooxidans_(strain_ATCC_53993)_(Leptospirillum	Agrobacterium_vitis_(strain_S4_/_ATCC_BAA-846)_(Rhizobium_vitis	>AC_B5ELX2 >AC_B9JVM8 >AC_B5EM96 >AC_B9JVQ9 >AC_B5EQ47 >AC_B9JX56 >AC_B5EN70 >AC_B9JVE6 >AC_B5EQ61 >AC_B9K253
Acidothermus_cellulolyticus_(strain_ATCC_43068_/_11B).	Agrobacterium_vitis_(strain_S4_/_ATCC_BAA-846)_(Rhizobium_vitis	>AC_A0LUK5 >AC_B9JRX1 >AC_A0LRP5 >AC_B9JVQ9
Acidovorax_citrulli_(strain_AAC00-1)_(Acidovorax_avenae_subsp.	Agrobacterium_vitis_(strain_S4_/_ATCC_BAA-846)_(Rhizobium_vitis	>AC_A1TUY9 >AC_B9JRX1 >AC_A1TVT0 >AC_B9JVM8 >AC_A1TLL7 >AC_B9JVE6 >AC_A1TND3 >AC_B9JUC8 >AC_A1TQ21 >AC_B9JZL8 >AC_A1TRV8 >AC_B9K0G2 >AC_A1TTD5 >AC_B9JUI4 >AC_A1TUF6 >AC_B9JVC5
Acidovorax_ebreus_(strain_TPSY)_(Diaphorobacter_sp._(strain_TPSY)).	Agrobacterium_vitis_(strain_S4_/_ATCC_BAA-846)_(Rhizobium_vitis	>AC_B9MH47 >AC_B9JVM8 >AC_B9MEL5 >AC_B9JVE6 >AC_B9ME96 >AC_B9JUC8 >AC_B9MG15 >AC_B9JVD6 >AC_B9MJK9 >AC_B9JZL8 >AC_B9MDZ5 >AC_B9JUI4 >AC_B9MD52 >AC_B9JVC5
Acidovorax_sp._(strain_JS42).	Agrobacterium_vitis_(strain_S4_/_ATCC_BAA-846)_(Rhizobium_vitis	>AC_A1WC30 >AC_B9JRX1 >AC_A1WCM9 >AC_B9JVM8 >AC_A1W4M3 >AC_B9JVE6 >AC_A1WB49 >AC_B9JUC8 >AC_A1W5B7 >AC_B9JVD6 >AC_A1W7L8 >AC_B9JZL8 >AC_A1W4A8 >AC_B9JUI4 >AC_A1W3P7 >AC_B9JVC5
Acinetobacter_baumannii_(strain_AB0057).	Agrobacterium_vitis_(strain_S4_/_ATCC_BAA-846)_(Rhizobium_vitis	>AC_B7I5A9 >AC_B9JRX1 >AC_B7IA17 >AC_B9JVQ9 >AC_B7I9U0 >AC_B9JX56 >AC_B7I331 >AC_B9K253 >AC_B7I1W2 >AC_B9JTR4 >AC_B7I4E1 >AC_B9JUD6
Acinetobacter_baumannii_(strain_AB307-0294).	Agrobacterium_vitis_(strain_S4_/_ATCC_BAA-846)_(Rhizobium_vitis	>AC_B7GYB5 >AC_B9JRX1 >AC_B7GW24 >AC_B9JVQ9 >AC_B7H1V4 >AC_B9JX56 >AC_B7H1M6 >AC_B9K253 >AC_B7H296 >AC_B9JTR4 >AC_B7H0T7 >AC_B9JUD6
Acinetobacter_baumannii_(strain_ACICU).	Agrobacterium_vitis_(strain_S4_/_ATCC_BAA-846)_(Rhizobium_vitis	>AC_B2HWT3 >AC_B9JRX1 >AC_B2HZ86 >AC_B9JVQ9 >AC_B2I316 >AC_B9JX56 >AC_B2I1W2 >AC_B9K253 >AC_B2I100 >AC_B9JTR4 >AC_B2I359 >AC_B9JUD6
Acinetobacter_baumannii_(strain_ATCC_17978_/_CIP_53.77_/_LMG_1025_/	Agrobacterium_vitis_(strain_S4_/_ATCC_BAA-846)_(Rhizobium_vitis	>AC_A3M7W1 >AC_B9JRX1 >AC_A3M962 >AC_B9JVQ9 >AC_A3M645 >AC_B9JX56 >AC_A3M1D2 >AC_B9K253 >AC_A3M142 >AC_B9JTR4 >AC_A3M1S8 >AC_B9JUD6
Acinetobacter_baumannii_(strain_AYE).	Agrobacterium_vitis_(strain_S4_/_ATCC_BAA-846)_(Rhizobium_vitis	>AC_B0VDI5 >AC_B9JRX1 >AC_B0V6U4 >AC_B9JVQ9 >AC_B0V6E0 >AC_B9JX56 >AC_B0VDF1 >AC_B9K253 >AC_B0VBP5 >AC_B9JTR4
Acinetobacter_baumannii_(strain_SDF).	Agrobacterium_vitis_(strain_S4_/_ATCC_BAA-846)_(Rhizobium_vitis	>AC_B0VT89 >AC_B9JRX1 >AC_B0VQU0 >AC_B9JVQ9 >AC_B0VMV7 >AC_B9JX56 >AC_B0VMD7 >AC_B9K253
Acinetobacter_baylyi_(strain_ATCC_33305_/_BD413_/_ADP1).	Agrobacterium_vitis_(strain_S4_/_ATCC_BAA-846)_(Rhizobium_vitis	>AC_Q6F991 >AC_B9JRX1 >AC_Q6F7T4 >AC_B9JVQ9 >AC_P42438 >AC_B9JX56 >AC_Q6FFB6 >AC_B9K253
Actinobacillus_pleuropneumoniae_(Haemophilus_pleuropneumoniae).	Agrobacterium_vitis_(strain_S4_/_ATCC_BAA-846)_(Rhizobium_vitis	>AC_P41396 >AC_B9JZL8
Actinobacillus_pleuropneumoniae_serotype_5b_(strain_L20).	Agrobacterium_vitis_(strain_S4_/_ATCC_BAA-846)_(Rhizobium_vitis	>AC_A3MZ06 >AC_B9JRX1 >AC_A3N379 >AC_B9JVQ9 >AC_A3N3F7 >AC_B9JZL8
Actinobacillus_succinogenes_(strain_ATCC_55618_/_130Z).	Agrobacterium_vitis_(strain_S4_/_ATCC_BAA-846)_(Rhizobium_vitis	>AC_A6VQA3 >AC_B9JRX1 >AC_A6VP50 >AC_B9JZL8
Aeromonas_hydrophila_subsp._hydrophila_(strain_ATCC_7966_/_DSM_30187_/	Agrobacterium_vitis_(strain_S4_/_ATCC_BAA-846)_(Rhizobium_vitis	>AC_A0KPA2 >AC_B9JRX1 >AC_A0KF42 >AC_B9JVQ9 >AC_A0KPG3 >AC_B9JX56 >AC_A0KG26 >AC_B9JUC8 >AC_A0KNI2 >AC_B9JV43
Aeromonas_salmonicida_(strain_A449).	Agrobacterium_vitis_(strain_S4_/_ATCC_BAA-846)_(Rhizobium_vitis	>AC_A4SJ26 >AC_B9JRX1 >AC_A4SSY4 >AC_B9JVQ9 >AC_P94190 >AC_B9JX56 >AC_A4SIW0 >AC_B9JUC8 >AC_A4SJM6 >AC_B9JV43 >AC_A4SS04 >AC_B9K0G2
Agrobacterium_fabrum_(strain_C58_/_ATCC_33970)_(Agrobacterium	Agrobacterium_vitis_(strain_S4_/_ATCC_BAA-846)_(Rhizobium_vitis	>AC_Q8U9K6 >AC_B9JRX1 >AC_Q8UE08 >AC_B9JVM8 >AC_Q8UE39 >AC_B9JVQ9 >AC_P33156 >AC_B9JX56 >AC_A9CJB2 >AC_B9JVE6 >AC_Q8UFY5 >AC_B9JVD6 >AC_Q8UIC6 >AC_B9JZL8 >AC_P30779 >AC_B9K1Y8 >AC_Q8UBV5 >AC_B9JV43 >AC_Q8UE35 >AC_B9JVQ4 >AC_Q7CVH1 >AC_B9K0G2 >AC_Q8UCC9 >AC_B9K253 >AC_Q8UE36 >AC_B9JVQ6 >AC_Q8UIN7 >AC_B9JYM9 >AC_Q8UBR5 >AC_B9JUI4 >AC_Q8UIN8 >AC_B9JYM8 >AC_Q8UE28 >AC_B9JVP7 >AC_Q8UFZ8 >AC_B9JVC4 >AC…
Agrobacterium_radiobacter_(strain_K84_/_ATCC_BAA-868).	Agrobacterium_vitis_(strain_S4_/_ATCC_BAA-846)_(Rhizobium_vitis	>AC_B9JDS1 >AC_B9JVM8 >AC_B9JFS7 >AC_B9JX56 >AC_B9JD43 >AC_B9JVE6 >AC_B9J8D1 >AC_B9JZL8 >AC_B9JEV4 >AC_B9JV43 >AC_B9JMY1 >AC_B9K253 >AC_B9J7G2 >AC_B9JYM9 >AC_B9JEQ7 >AC_B9JUI4 >AC_B9J7G1 >AC_B9JYM8 >AC_B9JDT8 >AC_B9JVP7 >AC_B9JAL7 >AC_B9JSL2 >AC_B9JFS7 >AC_B9JX56 >AC_B9JDT5 >AC_B9JVP4 >AC_B9JDS1 >AC_B9JVM8 >AC_B9JDV1 >AC_B9JVR0 >AC_B9JDT1 >AC_B9JVP0 >AC_B9JAN3 >AC_B9JSN3 >AC_B9JEG2 >AC_B9JXE7 >AC…
Agrobacterium_rhizogenes.	Agrobacterium_vitis_(strain_S4_/_ATCC_BAA-846)_(Rhizobium_vitis	>AC_Q9KWA3 >AC_B9JV43
Acaryochloris_marina_(strain_MBIC_11017).	Akkermansia_muciniphila_(strain_ATCC_BAA-835_/_Muc).	>AC_B0C2D1 >AC_B2UQY1 >AC_B0CAC6 >AC_B2UM93
Acholeplasma_laidlawii_(strain_PG-8A).	Akkermansia_muciniphila_(strain_ATCC_BAA-835_/_Muc).	>AC_A9NEL8 >AC_B2UQY1 >AC_A9NEF2 >AC_B2UQM8
Acidiphilium_cryptum_(strain_JF-5).	Akkermansia_muciniphila_(strain_ATCC_BAA-835_/_Muc).	>AC_A5FZX0 >AC_B2UQY1 >AC_A5FZU6 >AC_B2UQM8
Acidothermus_cellulolyticus_(strain_ATCC_43068_/_11B).	Akkermansia_muciniphila_(strain_ATCC_BAA-835_/_Muc).	>AC_A0LRL4 >AC_B2UQY1 >AC_A0LRL4 >AC_B2UQY1
Acidovorax_citrulli_(strain_AAC00-1)_(Acidovorax_avenae_subsp.	Akkermansia_muciniphila_(strain_ATCC_BAA-835_/_Muc).	>AC_A1TVS9 >AC_B2UQY1 >AC_A1TJT9 >AC_B2UNG5 >AC_A1TKK8 >AC_B2UNE3
Acidovorax_ebreus_(strain_TPSY)_(Diaphorobacter_sp._(strain_TPSY)).	Akkermansia_muciniphila_(strain_ATCC_BAA-835_/_Muc).	>AC_B9MH46 >AC_B2UQY1 >AC_B9MBV9 >AC_B2UNG5 >AC_B9MF68 >AC_B2UNE3
Acidovorax_sp._(strain_JS42).	Akkermansia_muciniphila_(strain_ATCC_BAA-835_/_Muc).	>AC_A1WCM8 >AC_B2UQY1 >AC_A1W330 >AC_B2UNG5 >AC_A1WBR8 >AC_B2UNE3
Acinetobacter_baumannii_(strain_AB0057).	Akkermansia_muciniphila_(strain_ATCC_BAA-835_/_Muc).	>AC_B7IA33 >AC_B2UMT3
Acinetobacter_baumannii_(strain_AB307-0294).	Akkermansia_muciniphila_(strain_ATCC_BAA-835_/_Muc).	>AC_B7GW08 >AC_B2UMT3
Acinetobacter_baumannii_(strain_ACICU).	Akkermansia_muciniphila_(strain_ATCC_BAA-835_/_Muc).	>AC_B2I1Z2 >AC_B2UQY1 >AC_B2I1Z2 >AC_B2UQY1 >AC_B2HZA2 >AC_B2UMT3
Acinetobacter_baumannii_(strain_ATCC_17978_/_CIP_53.77_/_LMG_1025_/	Akkermansia_muciniphila_(strain_ATCC_BAA-835_/_Muc).	>AC_A3M1G4 >AC_B2UQY1 >AC_A3M1G4 >AC_B2UQY1 >AC_A3M978 >AC_B2UMT3
Acinetobacter_baumannii_(strain_AYE).	Akkermansia_muciniphila_(strain_ATCC_BAA-835_/_Muc).	>AC_B0VDH9 >AC_B2UQY1 >AC_B0VDH9 >AC_B2UQY1 >AC_B0V6X4 >AC_B2UMT3
Acinetobacter_baumannii_(strain_SDF).	Akkermansia_muciniphila_(strain_ATCC_BAA-835_/_Muc).	>AC_B0VLZ5 >AC_B2UQY1 >AC_B0VLZ5 >AC_B2UQY1 >AC_B0VQS4 >AC_B2UMT3
Acinetobacter_baylyi_(strain_ATCC_33305_/_BD413_/_ADP1).	Akkermansia_muciniphila_(strain_ATCC_BAA-835_/_Muc).	>AC_Q6FF89 >AC_B2UQY1 >AC_Q6FF89 >AC_B2UQY1 >AC_Q6F7R8 >AC_B2UMT3
Actinobacillus_pleuropneumoniae_serotype_3_(strain_JL03).	Akkermansia_muciniphila_(strain_ATCC_BAA-835_/_Muc).	>AC_B0BSF6 >AC_B2UQY1 >AC_B0BSF6 >AC_B2UQY1
Actinobacillus_pleuropneumoniae_serotype_5b_(strain_L20).	Akkermansia_muciniphila_(strain_ATCC_BAA-835_/_Muc).	>AC_A3N326 >AC_B2UQY1 >AC_A3N326 >AC_B2UQY1 >AC_A3N364 >AC_B2UMT3
Actinobacillus_pleuropneumoniae_serotype_7_(strain_AP76).	Akkermansia_muciniphila_(strain_ATCC_BAA-835_/_Muc).	>AC_B3GYV5 >AC_B2UQY1 >AC_B3GYV5 >AC_B2UQY1
Actinobacillus_succinogenes_(strain_ATCC_55618_/_130Z).	Akkermansia_muciniphila_(strain_ATCC_BAA-835_/_Muc).	>AC_A6VKC4 >AC_B2UQY1 >AC_A6VKC4 >AC_B2UQY1 >AC_A6VLJ4 >AC_B2UMT3
Aeromonas_hydrophila_subsp._hydrophila_(strain_ATCC_7966_/_DSM_30187_/	Akkermansia_muciniphila_(strain_ATCC_BAA-835_/_Muc).	>AC_A0KQA4 >AC_B2UQY1 >AC_A0KQA4 >AC_B2UQY1 >AC_A0KF27 >AC_B2UMT3
Aeromonas_salmonicida_(strain_A449).	Akkermansia_muciniphila_(strain_ATCC_BAA-835_/_Muc).	>AC_A4SHV0 >AC_B2UQY1 >AC_A4SHV0 >AC_B2UQY1 >AC_A4ST00 >AC_B2UMT3
Agrobacterium_fabrum_(strain_C58_/_ATCC_33970)_(Agrobacterium	Akkermansia_muciniphila_(strain_ATCC_BAA-835_/_Muc).	>AC_Q8UE09 >AC_B2UQY1 >AC_Q8UE36 >AC_B2UQM8
Agrobacterium_vitis_(strain_S4_/_ATCC_BAA-846)_(Rhizobium_vitis	Akkermansia_muciniphila_(strain_ATCC_BAA-835_/_Muc).	>AC_B9JVQ6 >AC_B2UQM8
Acaryochloris_marina_(strain_MBIC_11017).	Alcanivorax_borkumensis_(strain_ATCC_700651_/_DSM_11573_/_NCIMB_13689	>AC_B0CCD3 >AC_Q0VSM0 >AC_B0C1D4 >AC_Q0VSK2 >AC_B0C2D1 >AC_Q0VSM1 >AC_B0BZH9 >AC_Q0VMY5
Acholeplasma_laidlawii_(strain_PG-8A).	Alcanivorax_borkumensis_(strain_ATCC_700651_/_DSM_11573_/_NCIMB_13689	>AC_A9NEL8 >AC_Q0VSM1 >AC_A9NED4 >AC_Q0VSK2 >AC_A9NEF2 >AC_Q0VSI4
Acidiphilium_cryptum_(strain_JF-5).	Alcanivorax_borkumensis_(strain_ATCC_700651_/_DSM_11573_/_NCIMB_13689	>AC_A5FZX0 >AC_Q0VSM1 >AC_A5FZW9 >AC_Q0VSM0 >AC_A5FZV5 >AC_Q0VSJ3 >AC_A5FX05 >AC_Q0VQ89 >AC_A5FYN3 >AC_Q0VP73 >AC_A5FZU8 >AC_Q0VSI6 >AC_A5FZU6 >AC_Q0VSI4
Acidithiobacillus_ferrooxidans_(strain_ATCC_23270_/_DSM_14882_/_CIP	Alcanivorax_borkumensis_(strain_ATCC_700651_/_DSM_11573_/_NCIMB_13689	>AC_B7J462 >AC_Q0VSM0 >AC_B7J468 >AC_Q0VSK2 >AC_B7J4A1 >AC_Q0VSI1 >AC_B7J477 >AC_Q0VSJ3 >AC_B7J7X4 >AC_Q0VP73 >AC_B7J7S7 >AC_Q0VNG1 >AC_B7J470 >AC_Q0VSK0 >AC_B7J474 >AC_Q0VSJ6 >AC_B7J4A5 >AC_Q0VSH7 >AC_B7J3D6 >AC_Q0VKU5 >AC_B7JB86 >AC_Q0VKX2 >AC_B7J3V5 >AC_Q0VS05
Acidithiobacillus_ferrooxidans_(strain_ATCC_53993)_(Leptospirillum	Alcanivorax_borkumensis_(strain_ATCC_700651_/_DSM_11573_/_NCIMB_13689	>AC_B5ELX4 >AC_Q0VSM0 >AC_B5ELY0 >AC_Q0VSK2 >AC_B5EM96 >AC_Q0VSI1 >AC_B5ELY9 >AC_Q0VSJ3 >AC_B5EN98 >AC_Q0VP73 >AC_B5EN54 >AC_Q0VNG1 >AC_B5ELY2 >AC_Q0VSK0 >AC_B5ELY6 >AC_Q0VSJ6 >AC_B5EMA0 >AC_Q0VSH7 >AC_B5EJJ2 >AC_Q0VKU5 >AC_B5ER44 >AC_Q0VKX2 >AC_B5ELC6 >AC_Q0VS05
Acidithiobacillus_ferrooxidans_(Thiobacillus_ferrooxidans).	Alcanivorax_borkumensis_(strain_ATCC_700651_/_DSM_11573_/_NCIMB_13689	>AC_P41167 >AC_Q0VKX2
Acidobacterium_capsulatum_(strain_ATCC_51196_/_DSM_11244_/_JCM_7670_/	Alcanivorax_borkumensis_(strain_ATCC_700651_/_DSM_11573_/_NCIMB_13689	>AC_C1F647 >AC_Q0VSM0 >AC_C1F6A5 >AC_Q0VP73 >AC_C1F2I3 >AC_Q0VP16
Acidothermus_cellulolyticus_(strain_ATCC_43068_/_11B).	Alcanivorax_borkumensis_(strain_ATCC_700651_/_DSM_11573_/_NCIMB_13689	>AC_A0LRL4 >AC_Q0VSM1 >AC_A0LRL5 >AC_Q0VSM0 >AC_A0LUK5 >AC_Q0VRJ7 >AC_A0LRL4 >AC_Q0VSM1 >AC_A0LRP5 >AC_Q0VSI1 >AC_A0LRM4 >AC_Q0VSJ9
Acidovorax_citrulli_(strain_AAC00-1)_(Acidovorax_avenae_subsp.	Alcanivorax_borkumensis_(strain_ATCC_700651_/_DSM_11573_/_NCIMB_13689	>AC_A1TVS9 >AC_Q0VSM1 >AC_A1TJ02 >AC_Q0VSM0 >AC_A1TUY9 >AC_Q0VRJ7 >AC_A1TVT0 >AC_Q0VSM2 >AC_A1TL98 >AC_Q0VP73 >AC_A1TTE9 >AC_Q0VRZ3 >AC_A1TLH5 >AC_Q0VPI1 >AC_A1TKK8 >AC_Q0VSP6
Acidovorax_ebreus_(strain_TPSY)_(Diaphorobacter_sp._(strain_TPSY)).	Alcanivorax_borkumensis_(strain_ATCC_700651_/_DSM_11573_/_NCIMB_13689	>AC_B9MH46 >AC_Q0VSM1 >AC_B9MB68 >AC_Q0VSM0 >AC_B9MG15 >AC_Q0VQ89 >AC_B9MH47 >AC_Q0VSM2 >AC_B9MFG4 >AC_Q0VP73 >AC_B9MDY4 >AC_Q0VRZ3 >AC_B9MDL1 >AC_Q0VPI1 >AC_B9MF68 >AC_Q0VSP6
Acidovorax_sp._(strain_JS42).	Alcanivorax_borkumensis_(strain_ATCC_700651_/_DSM_11573_/_NCIMB_13689	>AC_A1WCM8 >AC_Q0VSM1 >AC_A1W2Q2 >AC_Q0VSM0 >AC_A1WC30 >AC_Q0VRJ7 >AC_A1W5B7 >AC_Q0VQ89 >AC_A1WCM9 >AC_Q0VSM2 >AC_A1W538 >AC_Q0VP73 >AC_A1W465 >AC_Q0VRZ3 >AC_A1WAT0 >AC_Q0VPI1 >AC_A1WBR8 >AC_Q0VSP6
Acinetobacter_baumannii_(strain_AB0057).	Alcanivorax_borkumensis_(strain_ATCC_700651_/_DSM_11573_/_NCIMB_13689	>AC_B7I7R9 >AC_Q0VSM0 >AC_B7I5A9 >AC_Q0VRJ7 >AC_B7IA38 >AC_Q0VSK2 >AC_B7IA17 >AC_Q0VSI1 >AC_B7IA29 >AC_Q0VSJ3 >AC_B7I360 >AC_Q0VSM2 >AC_B7I774 >AC_Q0VP73 >AC_B7I9N8 >AC_Q0VNK4 >AC_B7IA36 >AC_Q0VSK0 >AC_B7IA33 >AC_Q0VSJ7 >AC_B7IA23 >AC_Q0VSI7 >AC_B7I4E2 >AC_Q0VPI1 >AC_B7IBC2 >AC_Q0VMG1 >AC_B7IA15 >AC_Q0VSH9
Acinetobacter_baumannii_(strain_AB307-0294).	Alcanivorax_borkumensis_(strain_ATCC_700651_/_DSM_11573_/_NCIMB_13689	>AC_B7GYN0 >AC_Q0VSM0 >AC_B7GYB5 >AC_Q0VRJ7 >AC_B7GW03 >AC_Q0VSK2 >AC_B7GW24 >AC_Q0VSI1 >AC_B7GW12 >AC_Q0VSJ3 >AC_B7H1J8 >AC_Q0VSM2 >AC_B7GZ86 >AC_Q0VP73 >AC_B7GWX6 >AC_Q0VNK4 >AC_B7GW05 >AC_Q0VSK0 >AC_B7GW08 >AC_Q0VSJ7 >AC_B7GW18 >AC_Q0VSI7 >AC_B7H0T6 >AC_Q0VPI1 >AC_B7GZV3 >AC_Q0VPW2 >AC_B7H0J9 >AC_Q0VMG1 >AC_B7GW26 >AC_Q0VSH9
Acinetobacter_baumannii_(strain_ACICU).	Alcanivorax_borkumensis_(strain_ATCC_700651_/_DSM_11573_/_NCIMB_13689	>AC_B2I1Z2 >AC_Q0VSM1 >AC_B2HUQ2 >AC_Q0VSM0 >AC_B2HWT3 >AC_Q0VRJ7 >AC_B2HZM1 >AC_Q0VSK2 >AC_B2I1Z2 >AC_Q0VSM1 >AC_B2HZ86 >AC_Q0VSI1 >AC_B2HZ98 >AC_Q0VSJ3 >AC_B2I1Z1 >AC_Q0VSM2 >AC_B2HUI0 >AC_Q0VP73 >AC_B2HWK5 >AC_Q0VNK4 >AC_B2HZA2 >AC_Q0VSJ7 >AC_B2I360 >AC_Q0VPI1 >AC_B2HUV1 >AC_Q0VPW2 >AC_B2HUA3 >AC_Q0VMG1 >AC_B2HZ84 >AC_Q0VSH9
Acinetobacter_baumannii_(strain_ATCC_17978_/_CIP_53.77_/_LMG_1025_/	Alcanivorax_borkumensis_(strain_ATCC_700651_/_DSM_11573_/_NCIMB_13689	>AC_A3M1G4 >AC_Q0VSM1 >AC_A3M304 >AC_Q0VSM0 >AC_A3M7W1 >AC_Q0VRJ7 >AC_A3M982 >AC_Q0VSK2 >AC_A3M1G4 >AC_Q0VSM1 >AC_A3M962 >AC_Q0VSI1 >AC_A3M974 >AC_Q0VSJ3 >AC_A3M1G3 >AC_Q0VSM2 >AC_A3M2T0 >AC_Q0VP73 >AC_A3M3S7 >AC_Q0VNK4 >AC_A3M980 >AC_Q0VSK0 >AC_A3M978 >AC_Q0VSJ7 >AC_A3M968 >AC_Q0VSI7 >AC_A3M1S9 >AC_Q0VPI1 >AC_A3M6Z6 >AC_Q0VPW2 >AC_A3M6Q5 >AC_Q0VMG1 >AC_A3M960 >AC_Q0VSH9
Acinetobacter_baumannii_(strain_AYE).	Alcanivorax_borkumensis_(strain_ATCC_700651_/_DSM_11573_/_NCIMB_13689	>AC_B0VDH9 >AC_Q0VSM1 >AC_B0V8W3 >AC_Q0VSM0 >AC_B0VDI5 >AC_Q0VRJ7 >AC_B0V6W9 >AC_Q0VSK2 >AC_B0VDH9 >AC_Q0VSM1 >AC_B0V6U4 >AC_Q0VSI1 >AC_B0V6V5 >AC_Q0VSJ3 >AC_B0VDI0 >AC_Q0VSM2 >AC_B0V8B3 >AC_Q0VP73 >AC_B0VAI5 >AC_Q0VNK4 >AC_B0V6X1 >AC_Q0VSK0 >AC_B0V6X4 >AC_Q0VSJ7 >AC_B0V6W1 >AC_Q0VSI7 >AC_B0V4L7 >AC_Q0VPI1 >AC_B0V7G6 >AC_Q0VMG1 >AC_B0V6U6 >AC_Q0VSH9
Acinetobacter_baumannii_(strain_SDF).	Alcanivorax_borkumensis_(strain_ATCC_700651_/_DSM_11573_/_NCIMB_13689	>AC_B0VLZ5 >AC_Q0VSM1 >AC_B0VTG5 >AC_Q0VSM0 >AC_B0VT89 >AC_Q0VRJ7 >AC_B0VQR9 >AC_Q0VSK2 >AC_B0VLZ5 >AC_Q0VSM1 >AC_B0VQU0 >AC_Q0VSI1 >AC_B0VQS8 >AC_Q0VSJ3 >AC_B0VLZ6 >AC_Q0VSM2 >AC_B0VU22 >AC_Q0VP73 >AC_B0VL27 >AC_Q0VNK4 >AC_B0VQS1 >AC_Q0VSK0 >AC_B0VQS4 >AC_Q0VSJ7 >AC_B0VQT4 >AC_Q0VSI7 >AC_B0VLB1 >AC_Q0VPI1 >AC_B0VM09 >AC_Q0VMG1 >AC_B0VQU2 >AC_Q0VSH9
Acinetobacter_baylyi_(strain_ATCC_33305_/_BD413_/_ADP1).	Alcanivorax_borkumensis_(strain_ATCC_700651_/_DSM_11573_/_NCIMB_13689	>AC_Q6FF89 >AC_Q0VSM1 >AC_Q6FDS8 >AC_Q0VSM0 >AC_Q6F991 >AC_Q0VRJ7 >AC_Q6F7R3 >AC_Q0VSK2 >AC_Q6FF89 >AC_Q0VSM1 >AC_Q6F7T4 >AC_Q0VSI1 >AC_Q6F7S2 >AC_Q0VSJ3 >AC_Q6FF90 >AC_Q0VSM2 >AC_Q6FE29 >AC_Q0VP73 >AC_Q6FCT4 >AC_Q0VNK4 >AC_Q6F7R5 >AC_Q0VSK0 >AC_Q6F8F0 >AC_Q0VSA8 >AC_Q6F7R8 >AC_Q0VSJ7 >AC_Q6FG02 >AC_Q0VSE1 >AC_Q6F7S8 >AC_Q0VSI7 >AC_Q6FEV8 >AC_Q0VPI1 >AC_Q6FE36 >AC_Q0VP51 >AC_Q6FFN2 >AC_Q0VNF0 >AC…
Actinobacillus_pleuropneumoniae_(Haemophilus_pleuropneumoniae).	Alcanivorax_borkumensis_(strain_ATCC_700651_/_DSM_11573_/_NCIMB_13689	>AC_O31194 >AC_Q0VSM0
Actinobacillus_pleuropneumoniae_serotype_3_(strain_JL03).	Alcanivorax_borkumensis_(strain_ATCC_700651_/_DSM_11573_/_NCIMB_13689	>AC_B0BSF6 >AC_Q0VSM1 >AC_B0BQZ5 >AC_Q0VSM0 >AC_B0BST2 >AC_Q0VSK2 >AC_B0BSF6 >AC_Q0VSM1 >AC_B0BSU1 >AC_Q0VSJ3 >AC_B0BQG0 >AC_Q0VQ14 >AC_B0BST4 >AC_Q0VSK0 >AC_B0BSF6 >AC_Q0VSM1 >AC_B0BSV7 >AC_Q0VSH7 >AC_B0BR94 >AC_Q0VSA8 >AC_B0BTL8 >AC_Q0VKU5 >AC_B0BSF5 >AC_Q0VSM2 >AC_B0BSU7 >AC_Q0VSI7 >AC_B0BR38 >AC_Q0VLN5 >AC_B0BUF0 >AC_Q0VNF0
Actinobacillus_pleuropneumoniae_serotype_5b_(strain_L20).	Alcanivorax_borkumensis_(strain_ATCC_700651_/_DSM_11573_/_NCIMB_13689	>AC_A3N326 >AC_Q0VSM1 >AC_A3N249 >AC_Q0VSM0 >AC_A3MZ06 >AC_Q0VRJ7 >AC_A3N359 >AC_Q0VSK2 >AC_A3N326 >AC_Q0VSM1 >AC_A3N379 >AC_Q0VSI1 >AC_A3N1M8 >AC_Q0VQ14 >AC_A3N361 >AC_Q0VSK0 >AC_A3N2F0 >AC_Q0VSA8 >AC_A3N3N0 >AC_Q0VKU5 >AC_A3N364 >AC_Q0VSJ7 >AC_A3N3T7 >AC_Q0VSE8 >AC_A3N325 >AC_Q0VSM2 >AC_A3N373 >AC_Q0VSI7 >AC_A3N287 >AC_Q0VLN5 >AC_A3N316 >AC_Q0VSM6 >AC_A3N364 >AC_Q0VSJ7 >AC_A3MZV8 >AC_Q0VNF0
Actinobacillus_pleuropneumoniae_serotype_7_(strain_AP76).	Alcanivorax_borkumensis_(strain_ATCC_700651_/_DSM_11573_/_NCIMB_13689	>AC_B3GYV5 >AC_Q0VSM1 >AC_B3H2G5 >AC_Q0VSM0 >AC_B3GZ12 >AC_Q0VSK2 >AC_B3GYV5 >AC_Q0VSM1 >AC_B3GZ21 >AC_Q0VSJ3 >AC_B3GZ14 >AC_Q0VSK0 >AC_B3GZ37 >AC_Q0VSH7 >AC_B3GYI3 >AC_Q0VSA8 >AC_B3H308 >AC_Q0VKU5 >AC_B3GZE5 >AC_Q0VSE8 >AC_B3GZ27 >AC_Q0VSI7 >AC_B3H2C0 >AC_Q0VLN5 >AC_B3GYU4 >AC_Q0VSM6 >AC_B3H120 >AC_Q0VNF0
Actinobacillus_succinogenes_(strain_ATCC_55618_/_130Z).	Alcanivorax_borkumensis_(strain_ATCC_700651_/_DSM_11573_/_NCIMB_13689	>AC_A6VKC4 >AC_Q0VSM1 >AC_A6VQA3 >AC_Q0VRJ7 >AC_A6VLI9 >AC_Q0VSK2 >AC_A6VKC4 >AC_Q0VSM1 >AC_A6VLJ8 >AC_Q0VSJ3 >AC_A6VKC5 >AC_Q0VSM2 >AC_A6VQL8 >AC_Q0VQ14 >AC_A6VLJ5 >AC_Q0VSJ6 >AC_A6VKC4 >AC_Q0VSM1 >AC_A6VLL4 >AC_Q0VSH7 >AC_A6VR64 >AC_Q0VKU5 >AC_A6VLJ4 >AC_Q0VSJ7 >AC_A6VMT8 >AC_Q0VSE8 >AC_A6VKY5 >AC_Q0VM25 >AC_A6VLK4 >AC_Q0VSI7 >AC_A6VLV6 >AC_Q0VP16 >AC_A6VKC9 >AC_Q0VSM6 >AC_A6VLJ4 >AC_Q0VSJ7 >AC…
Aeromonas_hydrophila_subsp._hydrophila_(strain_ATCC_7966_/_DSM_30187_/	Alcanivorax_borkumensis_(strain_ATCC_700651_/_DSM_11573_/_NCIMB_13689	>AC_A0KQA4 >AC_Q0VSM1 >AC_A0KQ98 >AC_Q0VSM0 >AC_A0KPA2 >AC_Q0VRJ7 >AC_A0KF22 >AC_Q0VSK2 >AC_A0KQA4 >AC_Q0VSM1 >AC_A0KF42 >AC_Q0VSI1 >AC_A0KF31 >AC_Q0VSJ3 >AC_A0KQA5 >AC_Q0VSM2 >AC_A0KQ98 >AC_Q0VSM0 >AC_A0KJD8 >AC_Q0VQ14 >AC_A0KPF9 >AC_Q0VNK4 >AC_A0KF28 >AC_Q0VSJ6 >AC_A0KF46 >AC_Q0VSH7 >AC_A0KPW5 >AC_Q0VRZ3 >AC_A0KF27 >AC_Q0VSJ7 >AC_A0KNI2 >AC_Q0VSR6 >AC_A0KEC3 >AC_Q0VT30 >AC_A0KQA5 >AC_Q0VSM2 >AC…
Aeromonas_salmonicida_(strain_A449).	Alcanivorax_borkumensis_(strain_ATCC_700651_/_DSM_11573_/_NCIMB_13689	>AC_A4SHV0 >AC_Q0VSM1 >AC_A4SHV6 >AC_Q0VSM0 >AC_A4SJ26 >AC_Q0VRJ7 >AC_A4ST05 >AC_Q0VSK2 >AC_A4SHV0 >AC_Q0VSM1 >AC_A4SSY4 >AC_Q0VSI1 >AC_A4SSZ6 >AC_Q0VSJ3 >AC_A4SHU9 >AC_Q0VSM2 >AC_A4SHV6 >AC_Q0VSM0 >AC_A4SNL6 >AC_Q0VQ14 >AC_A4SSA1 >AC_Q0VNK4 >AC_A4SSZ9 >AC_Q0VSJ6 >AC_A4SHV0 >AC_Q0VSM1 >AC_A4SSY0 >AC_Q0VSH7 >AC_A4SI63 >AC_Q0VRZ3 >AC_A4ST00 >AC_Q0VSJ7 >AC_A4SJM6 >AC_Q0VSR6 >AC_A4SH46 >AC_Q0VT30 >AC…
Agathobacter_rectalis_(strain_ATCC_33656_/_DSM_3377_/_JCM_17463_/_KCTC	Alcanivorax_borkumensis_(strain_ATCC_700651_/_DSM_11573_/_NCIMB_13689	>AC_C4ZBD5 >AC_Q0VSK2
Aggregatibacter_actinomycetemcomitans_(Actinobacillus	Alcanivorax_borkumensis_(strain_ATCC_700651_/_DSM_11573_/_NCIMB_13689	>AC_P55836 >AC_Q0VSK2 >AC_P55835 >AC_Q0VSK0 >AC_P55827 >AC_Q0VSJ7
Agrobacterium_fabrum_(strain_C58_/_ATCC_33970)_(Agrobacterium	Alcanivorax_borkumensis_(strain_ATCC_700651_/_DSM_11573_/_NCIMB_13689	>AC_Q8UE09 >AC_Q0VSM1 >AC_Q8UE13 >AC_Q0VSM0 >AC_Q8U9K6 >AC_Q0VRJ7 >AC_Q8UE39 >AC_Q0VSI1 >AC_Q8UFY5 >AC_Q0VQ89 >AC_Q8UEN6 >AC_Q0VSA8 >AC_Q8UBV5 >AC_Q0VSR6 >AC_Q8UE35 >AC_Q0VSI6 >AC_Q8UE13 >AC_Q0VSM0 >AC_Q8UE36 >AC_Q0VSI4
Agrobacterium_radiobacter_(strain_K84_/_ATCC_BAA-868).	Alcanivorax_borkumensis_(strain_ATCC_700651_/_DSM_11573_/_NCIMB_13689	>AC_B9JDS4 >AC_Q0VSM0 >AC_B9JEV4 >AC_Q0VSR6 >AC_B9JDS4 >AC_Q0VSM0
Agrobacterium_rhizogenes.	Alcanivorax_borkumensis_(strain_ATCC_700651_/_DSM_11573_/_NCIMB_13689	>AC_Q9KWA3 >AC_Q0VSR6
Agrobacterium_vitis_(strain_S4_/_ATCC_BAA-846)_(Rhizobium_vitis	Alcanivorax_borkumensis_(strain_ATCC_700651_/_DSM_11573_/_NCIMB_13689	>AC_B9JRX1 >AC_Q0VRJ7 >AC_B9JVQ9 >AC_Q0VSI1 >AC_B9JVD6 >AC_Q0VQ89 >AC_B9JV43 >AC_Q0VSR6 >AC_B9JVQ4 >AC_Q0VSI6 >AC_B9JVQ6 >AC_Q0VSI4
Akkermansia_muciniphila_(strain_ATCC_BAA-835_/_Muc).	Alcanivorax_borkumensis_(strain_ATCC_700651_/_DSM_11573_/_NCIMB_13689	>AC_B2UQY1 >AC_Q0VSM1 >AC_B2UQY1 >AC_Q0VSM1 >AC_B2UMT3 >AC_Q0VSJ7 >AC_B2UNE3 >AC_Q0VSP6 >AC_B2UQM8 >AC_Q0VSI4
Acaryochloris_marina_(strain_MBIC_11017).	Aliivibrio_salmonicida_(strain_LFI1238)_(Vibrio_salmonicida_(strain	>AC_B0CCD3 >AC_B6EPR5 >AC_B0CEK4 >AC_B6ELU0
Acholeplasma_laidlawii_(strain_PG-8A).	Aliivibrio_salmonicida_(strain_LFI1238)_(Vibrio_salmonicida_(strain	>AC_A9NEL7 >AC_B6ENR3
Acidiphilium_cryptum_(strain_JF-5).	Aliivibrio_salmonicida_(strain_LFI1238)_(Vibrio_salmonicida_(strain	>AC_A5FZW9 >AC_B6EPR5 >AC_A5FZV5 >AC_B6EPT5 >AC_A5G0Q9 >AC_B6ELG8 >AC_A5G0G7 >AC_B6EGC2 >AC_A5FZ53 >AC_B6EHG5
Acidithiobacillus_ferrooxidans_(strain_ATCC_23270_/_DSM_14882_/_CIP	Aliivibrio_salmonicida_(strain_LFI1238)_(Vibrio_salmonicida_(strain	>AC_B7J462 >AC_B6EPR5 >AC_B7J7A9 >AC_B6ENH8 >AC_B7J477 >AC_B6EPT5 >AC_B7J3W9 >AC_B6ELG8 >AC_B7J7S7 >AC_B6EN31 >AC_B7J470 >AC_B6EPS8 >AC_B7J4A5 >AC_B6EPV0 >AC_B7J3D6 >AC_B6EP42 >AC_B7J477 >AC_B6EPT5
Acidithiobacillus_ferrooxidans_(strain_ATCC_53993)_(Leptospirillum	Aliivibrio_salmonicida_(strain_LFI1238)_(Vibrio_salmonicida_(strain	>AC_B5ELX4 >AC_B6EPR5 >AC_B5EQ47 >AC_B6ENH8 >AC_B5ELY9 >AC_B6EPT5 >AC_B5ELD9 >AC_B6ELG8 >AC_B5EN54 >AC_B6EN31 >AC_B5ELY2 >AC_B6EPS8 >AC_B5EMA0 >AC_B6EPV0 >AC_B5EJJ2 >AC_B6EP42 >AC_B5ELY9 >AC_B6EPT5
Acidobacterium_capsulatum_(strain_ATCC_51196_/_DSM_11244_/_JCM_7670_/	Aliivibrio_salmonicida_(strain_LFI1238)_(Vibrio_salmonicida_(strain	>AC_C1F647 >AC_B6EPR5 >AC_C1F623 >AC_B6EPU4
Acidothermus_cellulolyticus_(strain_ATCC_43068_/_11B).	Aliivibrio_salmonicida_(strain_LFI1238)_(Vibrio_salmonicida_(strain	>AC_A0LRL5 >AC_B6EPR5 >AC_A0LUK5 >AC_B6EGJ4
Acidovorax_citrulli_(strain_AAC00-1)_(Acidovorax_avenae_subsp.	Aliivibrio_salmonicida_(strain_LFI1238)_(Vibrio_salmonicida_(strain	>AC_A1TJ02 >AC_B6EPR5 >AC_A1TUY9 >AC_B6EGJ4 >AC_A1TND3 >AC_B6EGC2 >AC_A1TVT0 >AC_B6ENR3 >AC_A1TTE9 >AC_B6ELG8 >AC_A1TR36 >AC_B6EN31 >AC_A1TVT0 >AC_B6ENR3 >AC_A1TM32 >AC_B6EMQ7 >AC_A1TUY3 >AC_B6ELU0
Acidovorax_ebreus_(strain_TPSY)_(Diaphorobacter_sp._(strain_TPSY)).	Aliivibrio_salmonicida_(strain_LFI1238)_(Vibrio_salmonicida_(strain	>AC_B9MB68 >AC_B6EPR5 >AC_B9ME96 >AC_B6EGC2 >AC_B9MH47 >AC_B6ENR3 >AC_B9MDY4 >AC_B6ELG8 >AC_B9MHY1 >AC_B6EN31 >AC_B9MH47 >AC_B6ENR3 >AC_B9MFY1 >AC_B6EMQ7 >AC_B9MCW1 >AC_B6EMQ8
Acidovorax_sp._(strain_JS42).	Aliivibrio_salmonicida_(strain_LFI1238)_(Vibrio_salmonicida_(strain	>AC_A1W2Q2 >AC_B6EPR5 >AC_A1WC30 >AC_B6EGJ4 >AC_A1WB49 >AC_B6EGC2 >AC_A1WCM9 >AC_B6ENR3 >AC_A1W465 >AC_B6ELG8 >AC_A1W8I3 >AC_B6EN31 >AC_A1WCM9 >AC_B6ENR3 >AC_A1W582 >AC_B6EMQ7 >AC_A1WAG1 >AC_B6EMQ8
Acinetobacter_baumannii_(strain_AB0057).	Aliivibrio_salmonicida_(strain_LFI1238)_(Vibrio_salmonicida_(strain	>AC_B7I7R9 >AC_B6EPR5 >AC_B7I5A9 >AC_B6EGJ4 >AC_B7I9U0 >AC_B6ENH8 >AC_B7IA29 >AC_B6EPT5 >AC_B7I360 >AC_B6ENR3 >AC_B7I5N9 >AC_B6EMY3 >AC_B7I9N8 >AC_B6ENI1 >AC_B7IA36 >AC_B6EPS8 >AC_B7IA33 >AC_B6EPT1 >AC_B7I360 >AC_B6ENR3
Acinetobacter_baumannii_(strain_AB307-0294).	Aliivibrio_salmonicida_(strain_LFI1238)_(Vibrio_salmonicida_(strain	>AC_B7GYN0 >AC_B6EPR5 >AC_B7GYB5 >AC_B6EGJ4 >AC_B7H1V4 >AC_B6ENH8 >AC_B7GW12 >AC_B6EPT5 >AC_B7H1J8 >AC_B6ENR3 >AC_B7H3I4 >AC_B6EMY3 >AC_B7GWX6 >AC_B6ENI1 >AC_B7GW05 >AC_B6EPS8 >AC_B7GW08 >AC_B6EPT1 >AC_B7H1J8 >AC_B6ENR3 >AC_B7GZV3 >AC_B6EKX9
Acinetobacter_baumannii_(strain_ACICU).	Aliivibrio_salmonicida_(strain_LFI1238)_(Vibrio_salmonicida_(strain	>AC_B2HUQ2 >AC_B6EPR5 >AC_B2HWT3 >AC_B6EGJ4 >AC_B2I316 >AC_B6ENH8 >AC_B2HZ98 >AC_B6EPT5 >AC_B2I1Z1 >AC_B6ENR3 >AC_B2HZH0 >AC_B6EMY3 >AC_B2HWK5 >AC_B6ENI1 >AC_B2HZA2 >AC_B6EPT1 >AC_B2I1Z1 >AC_B6ENR3 >AC_B2HUV1 >AC_B6EKX9
Acinetobacter_baumannii_(strain_ATCC_17978_/_CIP_53.77_/_LMG_1025_/	Aliivibrio_salmonicida_(strain_LFI1238)_(Vibrio_salmonicida_(strain	>AC_A3M304 >AC_B6EPR5 >AC_A3M7W1 >AC_B6EGJ4 >AC_A3M645 >AC_B6ENH8 >AC_A3M974 >AC_B6EPT5 >AC_A3M1G3 >AC_B6ENR3 >AC_A3M550 >AC_B6EMY3 >AC_A3M3S7 >AC_B6ENI1 >AC_A3M980 >AC_B6EPS8 >AC_A3M978 >AC_B6EPT1 >AC_A3M1G3 >AC_B6ENR3 >AC_A3M6Z6 >AC_B6EKX9
Acinetobacter_baumannii_(strain_AYE).	Aliivibrio_salmonicida_(strain_LFI1238)_(Vibrio_salmonicida_(strain	>AC_B0V8W3 >AC_B6EPR5 >AC_B0VDI5 >AC_B6EGJ4 >AC_B0V6E0 >AC_B6ENH8 >AC_B0V6V5 >AC_B6EPT5 >AC_B0VDI0 >AC_B6ENR3 >AC_B0VD42 >AC_B6EMY3 >AC_B0VAI5 >AC_B6ENI1 >AC_B0V6X1 >AC_B6EPS8 >AC_B0V6X4 >AC_B6EPT1 >AC_B0VDI0 >AC_B6ENR3
Acinetobacter_baumannii_(strain_SDF).	Aliivibrio_salmonicida_(strain_LFI1238)_(Vibrio_salmonicida_(strain	>AC_B0VTG5 >AC_B6EPR5 >AC_B0VT89 >AC_B6EGJ4 >AC_B0VMV7 >AC_B6ENH8 >AC_B0VQS8 >AC_B6EPT5 >AC_B0VLZ6 >AC_B6ENR3 >AC_B0VNU2 >AC_B6EMY3 >AC_B0VL27 >AC_B6ENI1 >AC_B0VQS1 >AC_B6EPS8 >AC_B0VQS4 >AC_B6EPT1 >AC_B0VLZ6 >AC_B6ENR3
Acinetobacter_baylyi_(strain_ATCC_33305_/_BD413_/_ADP1).	Aliivibrio_salmonicida_(strain_LFI1238)_(Vibrio_salmonicida_(strain	>AC_Q6FDS8 >AC_B6EPR5 >AC_Q6F991 >AC_B6EGJ4 >AC_P42438 >AC_B6ENH8 >AC_Q6F7S2 >AC_B6EPT5 >AC_Q6FF90 >AC_B6ENR3 >AC_Q6FCF6 >AC_B6EMY3 >AC_Q6FCT4 >AC_B6ENI1 >AC_Q6F7R5 >AC_B6EPS8 >AC_Q6F7R8 >AC_B6EPT1 >AC_Q6FF90 >AC_B6ENR3 >AC_Q6FG02 >AC_B6EMY6 >AC_Q6FFN2 >AC_B6EGZ6 >AC_Q6FA99 >AC_B6EKX9
Actinobacillus_pleuropneumoniae_(Haemophilus_pleuropneumoniae).	Aliivibrio_salmonicida_(strain_LFI1238)_(Vibrio_salmonicida_(strain	>AC_O31194 >AC_B6EPR5
Actinobacillus_pleuropneumoniae_serotype_3_(strain_JL03).	Aliivibrio_salmonicida_(strain_LFI1238)_(Vibrio_salmonicida_(strain	>AC_B0BQZ5 >AC_B6EPR5 >AC_B0BSU1 >AC_B6EPT5 >AC_B0BSP6 >AC_B6ELG8 >AC_B0BSF5 >AC_B6ENR3 >AC_B0BUC4 >AC_B6EK57 >AC_B0BST4 >AC_B6EPS8 >AC_B0BQB1 >AC_B6EMP4 >AC_B0BSF5 >AC_B6ENR3 >AC_B0BSU3 >AC_B6EPT7 >AC_B0BSV7 >AC_B6EPV0 >AC_B0BSM8 >AC_B6EN31 >AC_B0BTL8 >AC_B6EP42 >AC_B0BQB9 >AC_B6EGY7 >AC_B0BUC4 >AC_B6EK57 >AC_B0BTH6 >AC_B6EMX5 >AC_B0BRJ9 >AC_B6EL43 >AC_B0BSF5 >AC_B6ENR3 >AC_B0BSV7 >AC_B6EPV0 >AC…
Actinobacillus_pleuropneumoniae_serotype_5b_(strain_L20).	Aliivibrio_salmonicida_(strain_LFI1238)_(Vibrio_salmonicida_(strain	>AC_A3N249 >AC_B6EPR5 >AC_A3MZ06 >AC_B6EGJ4 >AC_A3MYW1 >AC_B6ELG8 >AC_A3N325 >AC_B6ENR3 >AC_A3MZT2 >AC_B6EK57 >AC_A3N361 >AC_B6EPS8 >AC_A3N325 >AC_B6ENR3 >AC_A3N369 >AC_B6EPT7 >AC_A3MYU7 >AC_B6EN31 >AC_A3N3N0 >AC_B6EP42 >AC_A3N364 >AC_B6EPT1 >AC_A3N1H8 >AC_B6EGY7 >AC_A3MZT2 >AC_B6EK57 >AC_A3N3J1 >AC_B6EMX5 >AC_A3MYB2 >AC_B6EL43 >AC_A3N325 >AC_B6ENR3 >AC_A3N3T7 >AC_B6EL41 >AC_A3MZ79 >AC_B6EKY5 >AC…
Actinobacillus_pleuropneumoniae_serotype_7_(strain_AP76).	Aliivibrio_salmonicida_(strain_LFI1238)_(Vibrio_salmonicida_(strain	>AC_B3H2G5 >AC_B6EPR5 >AC_B3GZ21 >AC_B6EPT5 >AC_B3H080 >AC_B6ELG8 >AC_B3GXB0 >AC_B6EK57 >AC_B3GZ14 >AC_B6EPS8 >AC_B3GY57 >AC_B6EMP4 >AC_B3GZ23 >AC_B6EPT7 >AC_B3GZ37 >AC_B6EPV0 >AC_B3H067 >AC_B6EN31 >AC_B3H308 >AC_B6EP42 >AC_B3GY64 >AC_B6EGY7 >AC_B3GXB0 >AC_B6EK57 >AC_B3H2W6 >AC_B6EMX5 >AC_B3GZN0 >AC_B6EL43 >AC_B3GZ37 >AC_B6EPV0 >AC_B3GZE5 >AC_B6EL41 >AC_B3H0M3 >AC_B6EKY5 >AC_B3GZ52 >AC_B6EGT2 >AC…
Actinobacillus_succinogenes_(strain_ATCC_55618_/_130Z).	Aliivibrio_salmonicida_(strain_LFI1238)_(Vibrio_salmonicida_(strain	>AC_A6VQA3 >AC_B6EGJ4 >AC_A6VLJ8 >AC_B6EPT5 >AC_A6VKC5 >AC_B6ENR3 >AC_A6VKC5 >AC_B6ENR3 >AC_A6VME7 >AC_B6EK57 >AC_A6VMD4 >AC_B6EMP4 >AC_A6VKC5 >AC_B6ENR3 >AC_A6VLK0 >AC_B6EPT7 >AC_A6VLL4 >AC_B6EPV0 >AC_A6VPA9 >AC_B6EN31 >AC_A6VR64 >AC_B6EP42 >AC_A6VLJ4 >AC_B6EPT1 >AC_A6VM24 >AC_B6ENA5 >AC_A6VQX6 >AC_B6EGY7 >AC_A6VME7 >AC_B6EK57 >AC_A6VMU1 >AC_B6EL43 >AC_A6VLL4 >AC_B6EPV0 >AC_A6VMT8 >AC_B6EL41 >AC…
Aeromonas_hydrophila.	Aliivibrio_salmonicida_(strain_LFI1238)_(Vibrio_salmonicida_(strain	>AC_P45786 >AC_B6EMY3 >AC_P45786 >AC_B6EMY3 >AC_Q8GE63 >AC_B6EKL8
Aeromonas_hydrophila_subsp._hydrophila_(strain_ATCC_7966_/_DSM_30187_/	Aliivibrio_salmonicida_(strain_LFI1238)_(Vibrio_salmonicida_(strain	>AC_A0KQ98 >AC_B6EPR5 >AC_A0KPA2 >AC_B6EGJ4 >AC_A0KPG3 >AC_B6ENH8 >AC_A0KF31 >AC_B6EPT5 >AC_A0KPW5 >AC_B6ELG8 >AC_A0KG26 >AC_B6EGC2 >AC_A0KQA5 >AC_B6ENR3 >AC_A0KQA5 >AC_B6ENR3 >AC_A0KQ98 >AC_B6EPR5 >AC_A0KG36 >AC_B6EMY3 >AC_A0KPF9 >AC_B6ENI1 >AC_A0KHG3 >AC_B6EK57 >AC_A0KG68 >AC_B6EMP4 >AC_A0KQA5 >AC_B6ENR3 >AC_A0KKP3 >AC_B6EN06 >AC_A0KF33 >AC_B6EPT7 >AC_A0KF46 >AC_B6EPV0 >AC_A0KPW5 >AC_B6ELG8 >AC…
Aeromonas_salmonicida.	Aliivibrio_salmonicida_(strain_LFI1238)_(Vibrio_salmonicida_(strain	>AC_P45787 >AC_B6EMY3 >AC_P45787 >AC_B6EMY3
Aeromonas_salmonicida_(strain_A449).	Aliivibrio_salmonicida_(strain_LFI1238)_(Vibrio_salmonicida_(strain	>AC_A4SHV6 >AC_B6EPR5 >AC_A4SJ26 >AC_B6EGJ4 >AC_P94190 >AC_B6ENH8 >AC_A4SSZ6 >AC_B6EPT5 >AC_A4SI63 >AC_B6ELG8 >AC_A4SIW0 >AC_B6EGC2 >AC_A4SHU9 >AC_B6ENR3 >AC_A4SHU9 >AC_B6ENR3 >AC_A4SHV6 >AC_B6EPR5 >AC_A4SIX2 >AC_B6EMY3 >AC_A4SSA1 >AC_B6ENI1 >AC_A4SQI2 >AC_B6EK57 >AC_A4SIZ8 >AC_B6EMP4 >AC_A4SHU9 >AC_B6ENR3 >AC_A4SSZ4 >AC_B6EPT7 >AC_A4SSY0 >AC_B6EPV0 >AC_A4SI63 >AC_B6ELG8 >AC_A4SMA7 >AC_B6EN31 >AC…
Aeromonas_sobria.	Aliivibrio_salmonicida_(strain_LFI1238)_(Vibrio_salmonicida_(strain	>AC_P45788 >AC_B6EMY3 >AC_P45788 >AC_B6EMY3
Aggregatibacter_actinomycetemcomitans_(Actinobacillus	Aliivibrio_salmonicida_(strain_LFI1238)_(Vibrio_salmonicida_(strain	>AC_P55835 >AC_B6EPS8 >AC_P55829 >AC_B6EPT4
Agrobacterium_fabrum_(strain_C58_/_ATCC_33970)_(Agrobacterium	Aliivibrio_salmonicida_(strain_LFI1238)_(Vibrio_salmonicida_(strain	>AC_Q8UE13 >AC_B6EPR5 >AC_Q8U9K6 >AC_B6EGJ4 >AC_P33156 >AC_B6ENH8
Agrobacterium_radiobacter_(strain_K84_/_ATCC_BAA-868).	Aliivibrio_salmonicida_(strain_LFI1238)_(Vibrio_salmonicida_(strain	>AC_B9JDS4 >AC_B6EPR5 >AC_B9JFS7 >AC_B6ENH8 >AC_B9J738 >AC_B6ESA4
Agrobacterium_vitis_(strain_S4_/_ATCC_BAA-846)_(Rhizobium_vitis	Aliivibrio_salmonicida_(strain_LFI1238)_(Vibrio_salmonicida_(strain	>AC_B9JRX1 >AC_B6EGJ4 >AC_B9JX56 >AC_B6ENH8 >AC_B9JUC8 >AC_B6EGC2 >AC_B9K253 >AC_B6EGV1
Akkermansia_muciniphila_(strain_ATCC_BAA-835_/_Muc).	Aliivibrio_salmonicida_(strain_LFI1238)_(Vibrio_salmonicida_(strain	>AC_B2UMT3 >AC_B6EPT1
Alcanivorax_borkumensis_(strain_ATCC_700651_/_DSM_11573_/_NCIMB_13689	Aliivibrio_salmonicida_(strain_LFI1238)_(Vibrio_salmonicida_(strain	>AC_Q0VSM0 >AC_B6EPR5 >AC_Q0VRJ7 >AC_B6EGJ4 >AC_Q0VSJ3 >AC_B6EPT5 >AC_Q0VSM2 >AC_B6ENR3 >AC_Q0VSM0 >AC_B6EPR5 >AC_Q0VNG1 >AC_B6EN31 >AC_Q0VNK4 >AC_B6ENI1 >AC_Q0VSK0 >AC_B6EPS8 >AC_Q0VSH7 >AC_B6EPV0 >AC_Q0VRZ3 >AC_B6ELG8 >AC_Q0VKU5 >AC_B6EP42 >AC_Q0VSJ7 >AC_B6EPT1 >AC_Q0VT30 >AC_B6EP46 >AC_Q0VSE8 >AC_B6EL41 >AC_Q0VSE1 >AC_B6EMY6 >AC_Q0VQ76 >AC_B6EJV2 >AC_Q0VNF0 >AC_B6EGZ6 >AC_Q0VPW2 >AC_B6EKX9 >AC…
Acaryochloris_marina_(strain_MBIC_11017).	Alkalilimnicola_ehrlichii_(strain_ATCC_BAA-1101_/_DSM_17681_/_MLHE-1).	>AC_B0CCD3 >AC_Q0ABI0 >AC_B0C1D4 >AC_Q0ABH4 >AC_B0C2D1 >AC_Q0ABI1
Acholeplasma_laidlawii_(strain_PG-8A).	Alkalilimnicola_ehrlichii_(strain_ATCC_BAA-1101_/_DSM_17681_/_MLHE-1).	>AC_A9NEL8 >AC_Q0ABI1 >AC_A9NED4 >AC_Q0ABH4
Acidiphilium_cryptum_(strain_JF-5).	Alkalilimnicola_ehrlichii_(strain_ATCC_BAA-1101_/_DSM_17681_/_MLHE-1).	>AC_A5FZX0 >AC_Q0ABI1 >AC_A5FZW9 >AC_Q0ABI0 >AC_A5FX09 >AC_Q0A776 >AC_A5G0G7 >AC_Q0AA96 >AC_A5FZU8 >AC_Q0ABF8
Acidithiobacillus_ferrooxidans_(strain_ATCC_23270_/_DSM_14882_/_CIP	Alkalilimnicola_ehrlichii_(strain_ATCC_BAA-1101_/_DSM_17681_/_MLHE-1).	>AC_B7J462 >AC_Q0ABI0 >AC_B7J468 >AC_Q0ABH4 >AC_B7J4A1 >AC_Q0ABF3 >AC_B7J7A9 >AC_Q0A8K5 >AC_B7J6H2 >AC_Q0A776 >AC_B7J4A5 >AC_Q0ABE9 >AC_B7J3D6 >AC_Q0A4L3 >AC_B7JB30 >AC_Q0A4R1
Acidithiobacillus_ferrooxidans_(strain_ATCC_53993)_(Leptospirillum	Alkalilimnicola_ehrlichii_(strain_ATCC_BAA-1101_/_DSM_17681_/_MLHE-1).	>AC_B5ELX4 >AC_Q0ABI0 >AC_B5ELY0 >AC_Q0ABH4 >AC_B5EM96 >AC_Q0ABF3 >AC_B5EQ47 >AC_Q0A8K5 >AC_B5EN70 >AC_Q0A776 >AC_B5EMA0 >AC_Q0ABE9 >AC_B5EJJ2 >AC_Q0A4L3
Acidithiobacillus_ferrooxidans_(Thiobacillus_ferrooxidans).	Alkalilimnicola_ehrlichii_(strain_ATCC_BAA-1101_/_DSM_17681_/_MLHE-1).	>AC_P0C916 >AC_Q0A4R1
Acidobacterium_capsulatum_(strain_ATCC_51196_/_DSM_11244_/_JCM_7670_/	Alkalilimnicola_ehrlichii_(strain_ATCC_BAA-1101_/_DSM_17681_/_MLHE-1).	>AC_C1F647 >AC_Q0ABI0
Acidothermus_cellulolyticus_(strain_ATCC_43068_/_11B).	Alkalilimnicola_ehrlichii_(strain_ATCC_BAA-1101_/_DSM_17681_/_MLHE-1).	>AC_A0LRL4 >AC_Q0ABI1 >AC_A0LRL5 >AC_Q0ABI0 >AC_A0LUK5 >AC_Q0A4X0 >AC_A0LRL4 >AC_Q0ABI1 >AC_A0LRP5 >AC_Q0ABF3
Acidovorax_citrulli_(strain_AAC00-1)_(Acidovorax_avenae_subsp.	Alkalilimnicola_ehrlichii_(strain_ATCC_BAA-1101_/_DSM_17681_/_MLHE-1).	>AC_A1TVS9 >AC_Q0ABI1 >AC_A1TJ02 >AC_Q0ABI0 >AC_A1TUY9 >AC_Q0A4X0 >AC_A1TLL7 >AC_Q0A776 >AC_A1TND3 >AC_Q0AA96 >AC_A1TTE9 >AC_Q0A6V9 >AC_A1TLH5 >AC_Q0A9A9 >AC_A1TM32 >AC_Q0AB60 >AC_A1TJ04 >AC_Q0ABH8
Acidovorax_ebreus_(strain_TPSY)_(Diaphorobacter_sp._(strain_TPSY)).	Alkalilimnicola_ehrlichii_(strain_ATCC_BAA-1101_/_DSM_17681_/_MLHE-1).	>AC_B9MH46 >AC_Q0ABI1 >AC_B9MB68 >AC_Q0ABI0 >AC_B9MEL5 >AC_Q0A776 >AC_B9ME96 >AC_Q0AA96 >AC_B9MDY4 >AC_Q0A6V9 >AC_B9MDL1 >AC_Q0A9A9 >AC_B9MFY1 >AC_Q0AB60 >AC_B9MB70 >AC_Q0ABH8
Acidovorax_sp._(strain_JS42).	Alkalilimnicola_ehrlichii_(strain_ATCC_BAA-1101_/_DSM_17681_/_MLHE-1).	>AC_A1WCM8 >AC_Q0ABI1 >AC_A1W2Q2 >AC_Q0ABI0 >AC_A1WC30 >AC_Q0A4X0 >AC_A1W4M3 >AC_Q0A776 >AC_A1WB49 >AC_Q0AA96 >AC_A1W465 >AC_Q0A6V9 >AC_A1W2T7 >AC_Q0A4M8 >AC_A1WAT0 >AC_Q0A9A9 >AC_A1W582 >AC_Q0AB60 >AC_A1W2Q4 >AC_Q0ABH8
Acinetobacter_baumannii_(strain_AB0057).	Alkalilimnicola_ehrlichii_(strain_ATCC_BAA-1101_/_DSM_17681_/_MLHE-1).	>AC_B7I7R9 >AC_Q0ABI0 >AC_B7I5A9 >AC_Q0A4X0 >AC_B7IA38 >AC_Q0ABH4 >AC_B7IA17 >AC_Q0ABF3 >AC_B7I9U0 >AC_Q0A8K5 >AC_B7I9N8 >AC_Q0A8K9 >AC_B7I4E2 >AC_Q0A9A9 >AC_B7IBH8 >AC_Q0A4L3 >AC_B7I360 >AC_Q0ABI2
Acinetobacter_baumannii_(strain_AB307-0294).	Alkalilimnicola_ehrlichii_(strain_ATCC_BAA-1101_/_DSM_17681_/_MLHE-1).	>AC_B7GYN0 >AC_Q0ABI0 >AC_B7GYB5 >AC_Q0A4X0 >AC_B7GW03 >AC_Q0ABH4 >AC_B7GW24 >AC_Q0ABF3 >AC_B7H1V4 >AC_Q0A8K5 >AC_B7GWX6 >AC_Q0A8K9 >AC_B7H0T6 >AC_Q0A9A9 >AC_B7H343 >AC_Q0A4L3 >AC_B7H1J8 >AC_Q0ABI2
Acinetobacter_baumannii_(strain_ACICU).	Alkalilimnicola_ehrlichii_(strain_ATCC_BAA-1101_/_DSM_17681_/_MLHE-1).	>AC_B2I1Z2 >AC_Q0ABI1 >AC_B2HUQ2 >AC_Q0ABI0 >AC_B2HWT3 >AC_Q0A4X0 >AC_B2HZM1 >AC_Q0ABH4 >AC_B2I1Z2 >AC_Q0ABI1 >AC_B2HZ86 >AC_Q0ABF3 >AC_B2I316 >AC_Q0A8K5 >AC_B2HWK5 >AC_Q0A8K9 >AC_B2HWK7 >AC_Q0A8K7 >AC_B2I360 >AC_Q0A9A9 >AC_B2I1Z1 >AC_Q0ABI2 >AC_B2I1Z2 >AC_Q0ABI1
Acinetobacter_baumannii_(strain_ATCC_17978_/_CIP_53.77_/_LMG_1025_/	Alkalilimnicola_ehrlichii_(strain_ATCC_BAA-1101_/_DSM_17681_/_MLHE-1).	>AC_A3M1G4 >AC_Q0ABI1 >AC_A3M304 >AC_Q0ABI0 >AC_A3M7W1 >AC_Q0A4X0 >AC_A3M982 >AC_Q0ABH4 >AC_A3M1G4 >AC_Q0ABI1 >AC_A3M962 >AC_Q0ABF3 >AC_A3M645 >AC_Q0A8K5 >AC_A3M3S7 >AC_Q0A8K9 >AC_A3M3W2 >AC_Q0A8K7 >AC_A3M1S9 >AC_Q0A9A9 >AC_A3M8Z3 >AC_Q0A4L3 >AC_A3M1G3 >AC_Q0ABI2 >AC_A3M1G4 >AC_Q0ABI1
Acinetobacter_baumannii_(strain_AYE).	Alkalilimnicola_ehrlichii_(strain_ATCC_BAA-1101_/_DSM_17681_/_MLHE-1).	>AC_B0VDH9 >AC_Q0ABI1 >AC_B0V8W3 >AC_Q0ABI0 >AC_B0VDI5 >AC_Q0A4X0 >AC_B0V6W9 >AC_Q0ABH4 >AC_B0VDH9 >AC_Q0ABI1 >AC_B0V6U4 >AC_Q0ABF3 >AC_B0V6E0 >AC_Q0A8K5 >AC_B0VAI5 >AC_Q0A8K9 >AC_B0VAI3 >AC_Q0A8K7 >AC_B0V4L7 >AC_Q0A9A9 >AC_B0V5R3 >AC_Q0A4L3 >AC_B0VDI0 >AC_Q0ABI2 >AC_B0VDH9 >AC_Q0ABI1
Acinetobacter_baumannii_(strain_SDF).	Alkalilimnicola_ehrlichii_(strain_ATCC_BAA-1101_/_DSM_17681_/_MLHE-1).	>AC_B0VLZ5 >AC_Q0ABI1 >AC_B0VTG5 >AC_Q0ABI0 >AC_B0VT89 >AC_Q0A4X0 >AC_B0VQR9 >AC_Q0ABH4 >AC_B0VLZ5 >AC_Q0ABI1 >AC_B0VQU0 >AC_Q0ABF3 >AC_B0VMV7 >AC_Q0A8K5 >AC_B0VL27 >AC_Q0A8K9 >AC_B0VLB1 >AC_Q0A9A9 >AC_B0VQP8 >AC_Q0A4L3 >AC_B0VLZ6 >AC_Q0ABI2 >AC_B0VLZ5 >AC_Q0ABI1
Acinetobacter_baylyi_(strain_ATCC_33305_/_BD413_/_ADP1).	Alkalilimnicola_ehrlichii_(strain_ATCC_BAA-1101_/_DSM_17681_/_MLHE-1).	>AC_Q6FF89 >AC_Q0ABI1 >AC_Q6FDS8 >AC_Q0ABI0 >AC_Q6F991 >AC_Q0A4X0 >AC_Q6F7R3 >AC_Q0ABH4 >AC_Q6FF89 >AC_Q0ABI1 >AC_Q6F7T4 >AC_Q0ABF3 >AC_P42438 >AC_Q0A8K5 >AC_Q6FCT4 >AC_Q0A8K9 >AC_Q6FCT2 >AC_Q0A8K7 >AC_Q6FEV8 >AC_Q0A9A9 >AC_Q6F6K7 >AC_Q0A4L3 >AC_Q6FF90 >AC_Q0ABI2 >AC_Q6FF89 >AC_Q0ABI1
Actinobacillus_pleuropneumoniae_(Haemophilus_pleuropneumoniae).	Alkalilimnicola_ehrlichii_(strain_ATCC_BAA-1101_/_DSM_17681_/_MLHE-1).	>AC_O31194 >AC_Q0ABI0
Actinobacillus_pleuropneumoniae_serotype_3_(strain_JL03).	Alkalilimnicola_ehrlichii_(strain_ATCC_BAA-1101_/_DSM_17681_/_MLHE-1).	>AC_B0BSF6 >AC_Q0ABI1 >AC_B0BQZ5 >AC_Q0ABI0 >AC_B0BST2 >AC_Q0ABH4 >AC_B0BSF6 >AC_Q0ABI1 >AC_B0BQG0 >AC_Q0A8P2 >AC_B0BQB1 >AC_Q0AB49 >AC_B0BSF6 >AC_Q0ABI1 >AC_B0BSV7 >AC_Q0ABE9 >AC_B0BTL8 >AC_Q0A4L3 >AC_B0BNS8 >AC_Q0A8K7 >AC_B0BR38 >AC_Q0A5L6 >AC_B0BSM7 >AC_Q0AAL7 >AC_B0BPF7 >AC_Q0ABN3 >AC_B0BT25 >AC_Q0A8X6 >AC_B0BSF5 >AC_Q0ABI2 >AC_B0BSV2 >AC_Q0ABF4
Actinobacillus_pleuropneumoniae_serotype_5b_(strain_L20).	Alkalilimnicola_ehrlichii_(strain_ATCC_BAA-1101_/_DSM_17681_/_MLHE-1).	>AC_A3N326 >AC_Q0ABI1 >AC_A3N249 >AC_Q0ABI0 >AC_A3MZ06 >AC_Q0A4X0 >AC_A3N359 >AC_Q0ABH4 >AC_A3N326 >AC_Q0ABI1 >AC_A3N379 >AC_Q0ABF3 >AC_A3N1M8 >AC_Q0A8P2 >AC_A3N3N0 >AC_Q0A4L3 >AC_A3N018 >AC_Q0A8K7 >AC_A3N287 >AC_Q0A5L6 >AC_A3MYU6 >AC_Q0AAL7 >AC_A3N0N2 >AC_Q0ABN3 >AC_A3MYZ9 >AC_Q0A8X6 >AC_A3N325 >AC_Q0ABI2
Actinobacillus_pleuropneumoniae_serotype_7_(strain_AP76).	Alkalilimnicola_ehrlichii_(strain_ATCC_BAA-1101_/_DSM_17681_/_MLHE-1).	>AC_B3GYV5 >AC_Q0ABI1 >AC_B3H2G5 >AC_Q0ABI0 >AC_B3GZ12 >AC_Q0ABH4 >AC_B3GYV5 >AC_Q0ABI1 >AC_B3GY57 >AC_Q0AB49 >AC_B3GZ37 >AC_Q0ABE9 >AC_B3H308 >AC_Q0A4L3 >AC_B3H177 >AC_Q0A8K7 >AC_B3H2C0 >AC_Q0A5L6 >AC_B3H066 >AC_Q0AAL7 >AC_B3H1L1 >AC_Q0ABN3 >AC_B3H0B9 >AC_Q0A8X6
Actinobacillus_succinogenes_(strain_ATCC_55618_/_130Z).	Alkalilimnicola_ehrlichii_(strain_ATCC_BAA-1101_/_DSM_17681_/_MLHE-1).	>AC_A6VKC4 >AC_Q0ABI1 >AC_A6VQA3 >AC_Q0A4X0 >AC_A6VLI9 >AC_Q0ABH4 >AC_A6VKC4 >AC_Q0ABI1 >AC_A6VQL8 >AC_Q0A8P2 >AC_A6VMD4 >AC_Q0AB49 >AC_A6VKC4 >AC_Q0ABI1 >AC_A6VLL4 >AC_Q0ABE9 >AC_A6VR64 >AC_Q0A4L3 >AC_A6VKD6 >AC_Q0A8K7 >AC_A6VPB0 >AC_Q0AAL7 >AC_A6VN08 >AC_Q0AB60 >AC_A6VQ29 >AC_Q0A8X6
Aeromonas_hydrophila_subsp._hydrophila_(strain_ATCC_7966_/_DSM_30187_/	Alkalilimnicola_ehrlichii_(strain_ATCC_BAA-1101_/_DSM_17681_/_MLHE-1).	>AC_A0KQA4 >AC_Q0ABI1 >AC_A0KQ98 >AC_Q0ABI0 >AC_A0KPA2 >AC_Q0A4X0 >AC_A0KF22 >AC_Q0ABH4 >AC_A0KQA4 >AC_Q0ABI1 >AC_A0KF42 >AC_Q0ABF3 >AC_A0KPG3 >AC_Q0A8K5 >AC_A0KG26 >AC_Q0AA96 >AC_A0KQ98 >AC_Q0ABI0 >AC_A0KJD8 >AC_Q0A8P2 >AC_A0KPF9 >AC_Q0A8K9 >AC_A0KG68 >AC_Q0AB49 >AC_A0KKP3 >AC_Q0AAM1 >AC_A0KF46 >AC_Q0ABE9 >AC_A0KPW5 >AC_Q0A6V9 >AC_A0KNI2 >AC_Q0AAW0 >AC_A0KEH3 >AC_Q0A5L6 >AC_A0KQI7 >AC_Q0ACL4 >AC…
Aeromonas_salmonicida_(strain_A449).	Alkalilimnicola_ehrlichii_(strain_ATCC_BAA-1101_/_DSM_17681_/_MLHE-1).	>AC_A4SHV0 >AC_Q0ABI1 >AC_A4SHV6 >AC_Q0ABI0 >AC_A4SJ26 >AC_Q0A4X0 >AC_A4ST05 >AC_Q0ABH4 >AC_A4SHV0 >AC_Q0ABI1 >AC_A4SSY4 >AC_Q0ABF3 >AC_P94190 >AC_Q0A8K5 >AC_A4SIW0 >AC_Q0AA96 >AC_A4SHV6 >AC_Q0ABI0 >AC_A4SNL6 >AC_Q0A8P2 >AC_A4SMC4 >AC_Q0AA41 >AC_A4SSA1 >AC_Q0A8K9 >AC_A4SIZ8 >AC_Q0AB49 >AC_A4SHV0 >AC_Q0ABI1 >AC_A4SSY0 >AC_Q0ABE9 >AC_A4SI63 >AC_Q0A6V9 >AC_A4SJM6 >AC_Q0AAW0 >AC_A4STJ3 >AC_Q0A5L6 >AC…
Agathobacter_rectalis_(strain_ATCC_33656_/_DSM_3377_/_JCM_17463_/_KCTC	Alkalilimnicola_ehrlichii_(strain_ATCC_BAA-1101_/_DSM_17681_/_MLHE-1).	>AC_C4ZBD5 >AC_Q0ABH4
Aggregatibacter_actinomycetemcomitans_(Actinobacillus	Alkalilimnicola_ehrlichii_(strain_ATCC_BAA-1101_/_DSM_17681_/_MLHE-1).	>AC_P55836 >AC_Q0ABH4
Agrobacterium_fabrum_(strain_C58_/_ATCC_33970)_(Agrobacterium	Alkalilimnicola_ehrlichii_(strain_ATCC_BAA-1101_/_DSM_17681_/_MLHE-1).	>AC_Q8UE09 >AC_Q0ABI1 >AC_Q8UE13 >AC_Q0ABI0 >AC_Q8U9K6 >AC_Q0A4X0 >AC_Q8UE39 >AC_Q0ABF3 >AC_P33156 >AC_Q0A8K5 >AC_A9CJB2 >AC_Q0A776 >AC_Q7CYD2 >AC_Q0AA41 >AC_Q8UBV5 >AC_Q0AAW0 >AC_Q8UE35 >AC_Q0ABF8
Agrobacterium_radiobacter_(strain_K84_/_ATCC_BAA-868).	Alkalilimnicola_ehrlichii_(strain_ATCC_BAA-1101_/_DSM_17681_/_MLHE-1).	>AC_B9JDS4 >AC_Q0ABI0 >AC_B9JFS7 >AC_Q0A8K5 >AC_B9JD43 >AC_Q0A776 >AC_B9JEV4 >AC_Q0AAW0
Agrobacterium_rhizogenes.	Alkalilimnicola_ehrlichii_(strain_ATCC_BAA-1101_/_DSM_17681_/_MLHE-1).	>AC_Q9KWA3 >AC_Q0AAW0
Agrobacterium_vitis_(strain_S4_/_ATCC_BAA-846)_(Rhizobium_vitis	Alkalilimnicola_ehrlichii_(strain_ATCC_BAA-1101_/_DSM_17681_/_MLHE-1).	>AC_B9JRX1 >AC_Q0A4X0 >AC_B9JVQ9 >AC_Q0ABF3 >AC_B9JX56 >AC_Q0A8K5 >AC_B9JVE6 >AC_Q0A776 >AC_B9JUC8 >AC_Q0AA96 >AC_B9JV43 >AC_Q0AAW0 >AC_B9JVQ4 >AC_Q0ABF8
Akkermansia_muciniphila_(strain_ATCC_BAA-835_/_Muc).	Alkalilimnicola_ehrlichii_(strain_ATCC_BAA-1101_/_DSM_17681_/_MLHE-1).	>AC_B2UQY1 >AC_Q0ABI1 >AC_B2UQY1 >AC_Q0ABI1
Alcanivorax_borkumensis_(strain_ATCC_700651_/_DSM_11573_/_NCIMB_13689	Alkalilimnicola_ehrlichii_(strain_ATCC_BAA-1101_/_DSM_17681_/_MLHE-1).	>AC_Q0VSM1 >AC_Q0ABI1 >AC_Q0VSM0 >AC_Q0ABI0 >AC_Q0VRJ7 >AC_Q0A4X0 >AC_Q0VSK2 >AC_Q0ABH4 >AC_Q0VSM1 >AC_Q0ABI1 >AC_Q0VSI1 >AC_Q0ABF3 >AC_Q0VSM0 >AC_Q0ABI0 >AC_Q0VQ14 >AC_Q0A8P2 >AC_Q0VNK4 >AC_Q0A8K9 >AC_Q0VSM1 >AC_Q0ABI1 >AC_Q0VSH7 >AC_Q0ABE9 >AC_Q0VRZ3 >AC_Q0A6V9 >AC_Q0VKU5 >AC_Q0A4L3 >AC_Q0VSR6 >AC_Q0AAW0 >AC_Q0VSI6 >AC_Q0ABF8 >AC_Q0VPI1 >AC_Q0A9A9 >AC_Q0VLN5 >AC_Q0A5L6 >AC_Q0VT57 >AC_Q0A5A6 >AC…
Aliivibrio_salmonicida_(strain_LFI1238)_(Vibrio_salmonicida_(strain	Alkalilimnicola_ehrlichii_(strain_ATCC_BAA-1101_/_DSM_17681_/_MLHE-1).	>AC_B6EPR5 >AC_Q0ABI0 >AC_B6EGJ4 >AC_Q0A4X0 >AC_B6ENH8 >AC_Q0A8K5 >AC_B6EGC2 >AC_Q0AA96 >AC_B6EPR5 >AC_Q0ABI0 >AC_B6ENI1 >AC_Q0A8K9 >AC_B6EMP4 >AC_Q0AB49 >AC_B6EN06 >AC_Q0AAM1 >AC_B6EPV0 >AC_Q0ABE9 >AC_B6ELG8 >AC_Q0A6V9 >AC_B6EP42 >AC_Q0A4L3 >AC_B6EMQ7 >AC_Q0AB60 >AC_B6EIN2 >AC_Q0ABN3
Acaryochloris_marina_(strain_MBIC_11017).	Alkaliphilus_metalliredigens_(strain_QYMF).	>AC_B0C1D4 >AC_A6TWI1 >AC_B0C2D1 >AC_A6TWI9 >AC_B0C2D1 >AC_A6TWI9 >AC_B0C4G1 >AC_A6TNI2
Acholeplasma_laidlawii_(strain_PG-8A).	Alkaliphilus_metalliredigens_(strain_QYMF).	>AC_A9NEL8 >AC_A6TWI9 >AC_A9NED4 >AC_A6TWI1 >AC_A9NEE7 >AC_A6TWG8 >AC_A9NGL9 >AC_A6TRJ1
Acidiphilium_cryptum_(strain_JF-5).	Alkaliphilus_metalliredigens_(strain_QYMF).	>AC_A5FZX0 >AC_A6TWI9 >AC_A5FZX1 >AC_A6TWJ0
Acidithiobacillus_ferrooxidans_(strain_ATCC_23270_/_DSM_14882_/_CIP	Alkaliphilus_metalliredigens_(strain_QYMF).	>AC_B7J468 >AC_A6TWI1 >AC_B7J460 >AC_A6TWJ0 >AC_B7J462 >AC_A6TWI7
Acidithiobacillus_ferrooxidans_(strain_ATCC_53993)_(Leptospirillum	Alkaliphilus_metalliredigens_(strain_QYMF).	>AC_B5ELY0 >AC_A6TWI1 >AC_B5ELX2 >AC_A6TWJ0 >AC_B5ELX4 >AC_A6TWI7
Acidobacterium_capsulatum_(strain_ATCC_51196_/_DSM_11244_/_JCM_7670_/	Alkaliphilus_metalliredigens_(strain_QYMF).	>AC_C1F647 >AC_A6TWI7
Acidothermus_cellulolyticus_(strain_ATCC_43068_/_11B).	Alkaliphilus_metalliredigens_(strain_QYMF).	>AC_A0LRL4 >AC_A6TWI9 >AC_A0LUK5 >AC_A6TQM5 >AC_A0LRL4 >AC_A6TWI9 >AC_A0LRL4 >AC_A6TWI9 >AC_A0LV02 >AC_A6TRJ1 >AC_A0LRL5 >AC_A6TWI7
Acidovorax_citrulli_(strain_AAC00-1)_(Acidovorax_avenae_subsp.	Alkaliphilus_metalliredigens_(strain_QYMF).	>AC_A1TVS9 >AC_A6TWI9 >AC_A1TUY9 >AC_A6TQM5 >AC_A1TVT0 >AC_A6TWJ0 >AC_A1TKK8 >AC_A6TJD8
Acidovorax_ebreus_(strain_TPSY)_(Diaphorobacter_sp._(strain_TPSY)).	Alkaliphilus_metalliredigens_(strain_QYMF).	>AC_B9MH46 >AC_A6TWI9 >AC_B9MH47 >AC_A6TWJ0 >AC_B9MF68 >AC_A6TJD8
Acidovorax_sp._(strain_JS42).	Alkaliphilus_metalliredigens_(strain_QYMF).	>AC_A1WCM8 >AC_A6TWI9 >AC_A1WC30 >AC_A6TQM5 >AC_A1WCM9 >AC_A6TWJ0 >AC_A1WBR8 >AC_A6TJD8
Acinetobacter_baumannii_(strain_AB0057).	Alkaliphilus_metalliredigens_(strain_QYMF).	>AC_B7I5A9 >AC_A6TQM5 >AC_B7IA38 >AC_A6TWI1 >AC_B7I7R9 >AC_A6TWI7 >AC_B7I3U0 >AC_A6TRK2
Acinetobacter_baumannii_(strain_AB307-0294).	Alkaliphilus_metalliredigens_(strain_QYMF).	>AC_B7GYB5 >AC_A6TQM5 >AC_B7GW03 >AC_A6TWI1 >AC_B7GYN0 >AC_A6TWI7 >AC_B7H0Z2 >AC_A6TRK2
Acinetobacter_baumannii_(strain_ACICU).	Alkaliphilus_metalliredigens_(strain_QYMF).	>AC_B2I1Z2 >AC_A6TWI9 >AC_B2HWT3 >AC_A6TQM5 >AC_B2HZM1 >AC_A6TWI1 >AC_B2I1Z2 >AC_A6TWI9 >AC_B2HUQ2 >AC_A6TWI7 >AC_B2I2P9 >AC_A6TRK2
Acinetobacter_baumannii_(strain_ATCC_17978_/_CIP_53.77_/_LMG_1025_/	Alkaliphilus_metalliredigens_(strain_QYMF).	>AC_A3M1G4 >AC_A6TWI9 >AC_A3M7W1 >AC_A6TQM5 >AC_A3M982 >AC_A6TWI1 >AC_A3M1G4 >AC_A6TWI9 >AC_A3M304 >AC_A6TWI7 >AC_A3M1M6 >AC_A6TRK2
Acinetobacter_baumannii_(strain_AYE).	Alkaliphilus_metalliredigens_(strain_QYMF).	>AC_B0VDH9 >AC_A6TWI9 >AC_B0VDI5 >AC_A6TQM5 >AC_B0V6W9 >AC_A6TWI1 >AC_B0VDH9 >AC_A6TWI9 >AC_B0V8W3 >AC_A6TWI7 >AC_B0VEA4 >AC_A6TRK2
Acinetobacter_baumannii_(strain_SDF).	Alkaliphilus_metalliredigens_(strain_QYMF).	>AC_B0VLZ5 >AC_A6TWI9 >AC_B0VT89 >AC_A6TQM5 >AC_B0VQR9 >AC_A6TWI1 >AC_B0VLZ5 >AC_A6TWI9 >AC_B0VTG5 >AC_A6TWI7 >AC_B0VLR8 >AC_A6TRK2
Acinetobacter_baylyi_(strain_ATCC_33305_/_BD413_/_ADP1).	Alkaliphilus_metalliredigens_(strain_QYMF).	>AC_Q6FF89 >AC_A6TWI9 >AC_Q6F991 >AC_A6TQM5 >AC_Q6F7R3 >AC_A6TWI1 >AC_Q6FF89 >AC_A6TWI9 >AC_Q6FF13 >AC_A6TRK2
Actinobacillus_pleuropneumoniae_serotype_3_(strain_JL03).	Alkaliphilus_metalliredigens_(strain_QYMF).	>AC_B0BSF6 >AC_A6TWI9 >AC_B0BST2 >AC_A6TWI1 >AC_B0BSF6 >AC_A6TWI9
Actinobacillus_pleuropneumoniae_serotype_5b_(strain_L20).	Alkaliphilus_metalliredigens_(strain_QYMF).	>AC_A3N326 >AC_A6TWI9 >AC_A3MZ06 >AC_A6TQM5 >AC_A3N359 >AC_A6TWI1 >AC_A3N326 >AC_A6TWI9
Actinobacillus_pleuropneumoniae_serotype_7_(strain_AP76).	Alkaliphilus_metalliredigens_(strain_QYMF).	>AC_B3GYV5 >AC_A6TWI9 >AC_B3GZ12 >AC_A6TWI1 >AC_B3GYV5 >AC_A6TWI9
Actinobacillus_succinogenes_(strain_ATCC_55618_/_130Z).	Alkaliphilus_metalliredigens_(strain_QYMF).	>AC_A6VKC4 >AC_A6TWI9 >AC_A6VQA3 >AC_A6TQM5 >AC_A6VLI9 >AC_A6TWI1 >AC_A6VKC4 >AC_A6TWI9
Aeromonas_hydrophila_subsp._hydrophila_(strain_ATCC_7966_/_DSM_30187_/	Alkaliphilus_metalliredigens_(strain_QYMF).	>AC_A0KQA4 >AC_A6TWI9 >AC_A0KPA2 >AC_A6TQM5 >AC_A0KF22 >AC_A6TWI1 >AC_A0KQA4 >AC_A6TWI9
Aeromonas_salmonicida_(strain_A449).	Alkaliphilus_metalliredigens_(strain_QYMF).	>AC_A4SHV0 >AC_A6TWI9 >AC_A4SJ26 >AC_A6TQM5 >AC_A4ST05 >AC_A6TWI1 >AC_A4SHV0 >AC_A6TWI9
Agathobacter_rectalis_(strain_ATCC_33656_/_DSM_3377_/_JCM_17463_/_KCTC	Alkaliphilus_metalliredigens_(strain_QYMF).	>AC_C4ZBD5 >AC_A6TWI1 >AC_C4ZBS6 >AC_A6TWH5
Aggregatibacter_actinomycetemcomitans_(Actinobacillus	Alkaliphilus_metalliredigens_(strain_QYMF).	>AC_P55836 >AC_A6TWI1
Agrobacterium_fabrum_(strain_C58_/_ATCC_33970)_(Agrobacterium	Alkaliphilus_metalliredigens_(strain_QYMF).	>AC_Q8UE09 >AC_A6TWI9 >AC_Q8U9K6 >AC_A6TQM5 >AC_Q8UE08 >AC_A6TWJ0
Agrobacterium_radiobacter_(strain_K84_/_ATCC_BAA-868).	Alkaliphilus_metalliredigens_(strain_QYMF).	>AC_B9JDS1 >AC_A6TWJ0 >AC_B9JKI5 >AC_A6TNI2
Agrobacterium_vitis_(strain_S4_/_ATCC_BAA-846)_(Rhizobium_vitis	Alkaliphilus_metalliredigens_(strain_QYMF).	>AC_B9JRX1 >AC_A6TQM5 >AC_B9JVM8 >AC_A6TWJ0
Akkermansia_muciniphila_(strain_ATCC_BAA-835_/_Muc).	Alkaliphilus_metalliredigens_(strain_QYMF).	>AC_B2UQY1 >AC_A6TWI9 >AC_B2UQY1 >AC_A6TWI9 >AC_B2UNE3 >AC_A6TJD8
Alcanivorax_borkumensis_(strain_ATCC_700651_/_DSM_11573_/_NCIMB_13689	Alkaliphilus_metalliredigens_(strain_QYMF).	>AC_Q0VSM1 >AC_A6TWI9 >AC_Q0VRJ7 >AC_A6TQM5 >AC_Q0VSK2 >AC_A6TWI1 >AC_Q0VSM1 >AC_A6TWI9 >AC_Q0VSP6 >AC_A6TJD8
Aliivibrio_salmonicida_(strain_LFI1238)_(Vibrio_salmonicida_(strain	Alkaliphilus_metalliredigens_(strain_QYMF).	>AC_B6EGJ4 >AC_A6TQM5
Alkalilimnicola_ehrlichii_(strain_ATCC_BAA-1101_/_DSM_17681_/_MLHE-1).	Alkaliphilus_metalliredigens_(strain_QYMF).	>AC_Q0ABI1 >AC_A6TWI9 >AC_Q0A4X0 >AC_A6TQM5 >AC_Q0ABH4 >AC_A6TWI1 >AC_Q0ABI1 >AC_A6TWI9
Acaryochloris_marina_(strain_MBIC_11017).	Alkaliphilus_oremlandii_(strain_OhILAs)_(Clostridium_oremlandii	>AC_B0C2D1 >AC_A8MLD3 >AC_B0C2D1 >AC_A8MLD3 >AC_B0CAC6 >AC_A8MHC5
Acholeplasma_laidlawii_(strain_PG-8A).	Alkaliphilus_oremlandii_(strain_OhILAs)_(Clostridium_oremlandii	>AC_A9NEL8 >AC_A8MLD3 >AC_A9NEN1 >AC_A8MLD5
Acidiphilium_cryptum_(strain_JF-5).	Alkaliphilus_oremlandii_(strain_OhILAs)_(Clostridium_oremlandii	>AC_A5FZX0 >AC_A8MLD3 >AC_A5G0Q9 >AC_A8MJN5 >AC_A5FZU8 >AC_A8MLF7
Acidithiobacillus_ferrooxidans_(strain_ATCC_23270_/_DSM_14882_/_CIP	Alkaliphilus_oremlandii_(strain_OhILAs)_(Clostridium_oremlandii	>AC_B7J3W9 >AC_A8MJN5 >AC_B7J462 >AC_A8MLD5
Acidithiobacillus_ferrooxidans_(strain_ATCC_53993)_(Leptospirillum	Alkaliphilus_oremlandii_(strain_OhILAs)_(Clostridium_oremlandii	>AC_B5ELD9 >AC_A8MJN5 >AC_B5ELX4 >AC_A8MLD5
Acidobacterium_capsulatum_(strain_ATCC_51196_/_DSM_11244_/_JCM_7670_/	Alkaliphilus_oremlandii_(strain_OhILAs)_(Clostridium_oremlandii	>AC_C1F647 >AC_A8MLD5 >AC_C1F623 >AC_A8MLF9
Acidothermus_cellulolyticus_(strain_ATCC_43068_/_11B).	Alkaliphilus_oremlandii_(strain_OhILAs)_(Clostridium_oremlandii	>AC_A0LRL4 >AC_A8MLD3 >AC_A0LRL4 >AC_A8MLD3 >AC_A0LRL4 >AC_A8MLD3 >AC_A0LRL5 >AC_A8MLD5
Acidovorax_citrulli_(strain_AAC00-1)_(Acidovorax_avenae_subsp.	Alkaliphilus_oremlandii_(strain_OhILAs)_(Clostridium_oremlandii	>AC_A1TVS9 >AC_A8MLD3
Acidovorax_ebreus_(strain_TPSY)_(Diaphorobacter_sp._(strain_TPSY)).	Alkaliphilus_oremlandii_(strain_OhILAs)_(Clostridium_oremlandii	>AC_B9MH46 >AC_A8MLD3 >AC_B9MBA3 >AC_A8MJV9
Acidovorax_sp._(strain_JS42).	Alkaliphilus_oremlandii_(strain_OhILAs)_(Clostridium_oremlandii	>AC_A1WCM8 >AC_A8MLD3
Acinetobacter_baumannii_(strain_AB0057).	Alkaliphilus_oremlandii_(strain_OhILAs)_(Clostridium_oremlandii	>AC_B7I1W4 >AC_A8MJV9 >AC_B7I1W2 >AC_A8MJW1
Acinetobacter_baumannii_(strain_AB307-0294).	Alkaliphilus_oremlandii_(strain_OhILAs)_(Clostridium_oremlandii	>AC_B7H294 >AC_A8MJV9 >AC_B7H296 >AC_A8MJW1
Acinetobacter_baumannii_(strain_ACICU).	Alkaliphilus_oremlandii_(strain_OhILAs)_(Clostridium_oremlandii	>AC_B2I1Z2 >AC_A8MLD3 >AC_B2I1Z2 >AC_A8MLD3 >AC_B2I102 >AC_A8MJV9 >AC_B2I100 >AC_A8MJW1
Acinetobacter_baumannii_(strain_ATCC_17978_/_CIP_53.77_/_LMG_1025_/	Alkaliphilus_oremlandii_(strain_OhILAs)_(Clostridium_oremlandii	>AC_A3M1G4 >AC_A8MLD3 >AC_A3M1G4 >AC_A8MLD3 >AC_A3M144 >AC_A8MJV9 >AC_A3M142 >AC_A8MJW1
Acinetobacter_baumannii_(strain_AYE).	Alkaliphilus_oremlandii_(strain_OhILAs)_(Clostridium_oremlandii	>AC_B0VDH9 >AC_A8MLD3 >AC_B0VDH9 >AC_A8MLD3 >AC_B0VBP3 >AC_A8MJV9 >AC_B0VBP5 >AC_A8MJW1
Acinetobacter_baumannii_(strain_SDF).	Alkaliphilus_oremlandii_(strain_OhILAs)_(Clostridium_oremlandii	>AC_B0VLZ5 >AC_A8MLD3 >AC_B0VLZ5 >AC_A8MLD3 >AC_B0VNK4 >AC_A8MJV9
Acinetobacter_baylyi_(strain_ATCC_33305_/_BD413_/_ADP1).	Alkaliphilus_oremlandii_(strain_OhILAs)_(Clostridium_oremlandii	>AC_Q6FF89 >AC_A8MLD3 >AC_Q6FF89 >AC_A8MLD3 >AC_Q6FFK0 >AC_A8MJV9
Actinobacillus_pleuropneumoniae_serotype_3_(strain_JL03).	Alkaliphilus_oremlandii_(strain_OhILAs)_(Clostridium_oremlandii	>AC_B0BSF6 >AC_A8MLD3 >AC_B0BSF6 >AC_A8MLD3 >AC_B0BSP6 >AC_A8MJN5
Actinobacillus_pleuropneumoniae_serotype_5b_(strain_L20).	Alkaliphilus_oremlandii_(strain_OhILAs)_(Clostridium_oremlandii	>AC_A3N326 >AC_A8MLD3 >AC_A3N326 >AC_A8MLD3 >AC_A3MYW1 >AC_A8MJN5
Actinobacillus_pleuropneumoniae_serotype_7_(strain_AP76).	Alkaliphilus_oremlandii_(strain_OhILAs)_(Clostridium_oremlandii	>AC_B3GYV5 >AC_A8MLD3 >AC_B3GYV5 >AC_A8MLD3 >AC_B3H080 >AC_A8MJN5
Actinobacillus_succinogenes_(strain_ATCC_55618_/_130Z).	Alkaliphilus_oremlandii_(strain_OhILAs)_(Clostridium_oremlandii	>AC_A6VKC4 >AC_A8MLD3 >AC_A6VKC4 >AC_A8MLD3
Aeromonas_hydrophila_subsp._hydrophila_(strain_ATCC_7966_/_DSM_30187_/	Alkaliphilus_oremlandii_(strain_OhILAs)_(Clostridium_oremlandii	>AC_A0KQA4 >AC_A8MLD3 >AC_A0KQA4 >AC_A8MLD3 >AC_A0KPW5 >AC_A8MJN5
Aeromonas_salmonicida_(strain_A449).	Alkaliphilus_oremlandii_(strain_OhILAs)_(Clostridium_oremlandii	>AC_A4SHV0 >AC_A8MLD3 >AC_A4SHV0 >AC_A8MLD3 >AC_A4SI63 >AC_A8MJN5
Agrobacterium_fabrum_(strain_C58_/_ATCC_33970)_(Agrobacterium	Alkaliphilus_oremlandii_(strain_OhILAs)_(Clostridium_oremlandii	>AC_Q8UE09 >AC_A8MLD3 >AC_Q8UE35 >AC_A8MLF7 >AC_Q8UC74 >AC_A8MJW1
Agrobacterium_vitis_(strain_S4_/_ATCC_BAA-846)_(Rhizobium_vitis	Alkaliphilus_oremlandii_(strain_OhILAs)_(Clostridium_oremlandii	>AC_B9JVQ4 >AC_A8MLF7 >AC_B9JTR4 >AC_A8MJW1
Akkermansia_muciniphila_(strain_ATCC_BAA-835_/_Muc).	Alkaliphilus_oremlandii_(strain_OhILAs)_(Clostridium_oremlandii	>AC_B2UQY1 >AC_A8MLD3 >AC_B2UQY1 >AC_A8MLD3 >AC_B2UM93 >AC_A8MHC5
Alcanivorax_borkumensis_(strain_ATCC_700651_/_DSM_11573_/_NCIMB_13689	Alkaliphilus_oremlandii_(strain_OhILAs)_(Clostridium_oremlandii	>AC_Q0VSM1 >AC_A8MLD3 >AC_Q0VSM1 >AC_A8MLD3 >AC_Q0VSI6 >AC_A8MLF7
Aliivibrio_salmonicida_(strain_LFI1238)_(Vibrio_salmonicida_(strain	Alkaliphilus_oremlandii_(strain_OhILAs)_(Clostridium_oremlandii	>AC_B6ELG8 >AC_A8MJN5
Alkalilimnicola_ehrlichii_(strain_ATCC_BAA-1101_/_DSM_17681_/_MLHE-1).	Alkaliphilus_oremlandii_(strain_OhILAs)_(Clostridium_oremlandii	>AC_Q0ABI1 >AC_A8MLD3 >AC_Q0ABI1 >AC_A8MLD3 >AC_Q0ABF8 >AC_A8MLF7
Alkaliphilus_metalliredigens_(strain_QYMF).	Alkaliphilus_oremlandii_(strain_OhILAs)_(Clostridium_oremlandii	>AC_A6TWI9 >AC_A8MLD3 >AC_A6TWI9 >AC_A8MLD3 >AC_A6TWI9 >AC_A8MLD3 >AC_A6TWF3 >AC_A8MLG9 >AC_A6TWI7 >AC_A8MLD5 >AC_A6TWF6 >AC_A8MLG6 >AC_A6TWI2 >AC_A8MLE0 >AC_A6TJA9 >AC_A8MED6 >AC_A6TWE6 >AC_A8MLH6 >AC_A6TS64 >AC_A8MH33
Acidithiobacillus_ferrooxidans_(strain_ATCC_23270_/_DSM_14882_/_CIP	Allochromatium_vinosum_(Chromatium_vinosum).	>AC_B7J7A9 >AC_O32377 >AC_B7JB30 >AC_P22849
Acidithiobacillus_ferrooxidans_(strain_ATCC_53993)_(Leptospirillum	Allochromatium_vinosum_(Chromatium_vinosum).	>AC_B5EQ47 >AC_O32377
Acidithiobacillus_ferrooxidans_(Thiobacillus_ferrooxidans).	Allochromatium_vinosum_(Chromatium_vinosum).	>AC_P0C916 >AC_P22849
Acinetobacter_baumannii_(strain_AB0057).	Allochromatium_vinosum_(Chromatium_vinosum).	>AC_B7I9U0 >AC_O32377
Acinetobacter_baumannii_(strain_AB307-0294).	Allochromatium_vinosum_(Chromatium_vinosum).	>AC_B7H1V4 >AC_O32377
Acinetobacter_baumannii_(strain_ACICU).	Allochromatium_vinosum_(Chromatium_vinosum).	>AC_B2I316 >AC_O32377
Acinetobacter_baumannii_(strain_ATCC_17978_/_CIP_53.77_/_LMG_1025_/	Allochromatium_vinosum_(Chromatium_vinosum).	>AC_A3M645 >AC_O32377
Acinetobacter_baumannii_(strain_AYE).	Allochromatium_vinosum_(Chromatium_vinosum).	>AC_B0V6E0 >AC_O32377
Acinetobacter_baumannii_(strain_SDF).	Allochromatium_vinosum_(Chromatium_vinosum).	>AC_B0VMV7 >AC_O32377
Acinetobacter_baylyi_(strain_ATCC_33305_/_BD413_/_ADP1).	Allochromatium_vinosum_(Chromatium_vinosum).	>AC_P42438 >AC_O32377
Aeromonas_hydrophila_subsp._hydrophila_(strain_ATCC_7966_/_DSM_30187_/	Allochromatium_vinosum_(Chromatium_vinosum).	>AC_A0KPG3 >AC_O32377
Aeromonas_salmonicida_(strain_A449).	Allochromatium_vinosum_(Chromatium_vinosum).	>AC_P94190 >AC_O32377
Agrobacterium_fabrum_(strain_C58_/_ATCC_33970)_(Agrobacterium	Allochromatium_vinosum_(Chromatium_vinosum).	>AC_P33156 >AC_O32377
Agrobacterium_radiobacter_(strain_K84_/_ATCC_BAA-868).	Allochromatium_vinosum_(Chromatium_vinosum).	>AC_B9JFS7 >AC_O32377
Agrobacterium_vitis_(strain_S4_/_ATCC_BAA-846)_(Rhizobium_vitis	Allochromatium_vinosum_(Chromatium_vinosum).	>AC_B9JX56 >AC_O32377
Aliivibrio_salmonicida_(strain_LFI1238)_(Vibrio_salmonicida_(strain	Allochromatium_vinosum_(Chromatium_vinosum).	>AC_B6ENH8 >AC_O32377
Alkalilimnicola_ehrlichii_(strain_ATCC_BAA-1101_/_DSM_17681_/_MLHE-1).	Allochromatium_vinosum_(Chromatium_vinosum).	>AC_Q0A8K5 >AC_O32377 >AC_Q0A4R1 >AC_P22849 >AC_Q0ACQ9 >AC_P31293
Acidithiobacillus_ferrooxidans_(strain_ATCC_23270_/_DSM_14882_/_CIP	Allochromatium_vinosum_(strain_ATCC_17899_/_DSM_180_/_NBRC_103801_/	>AC_B7JB30 >AC_P22859
Acidithiobacillus_ferrooxidans_(Thiobacillus_ferrooxidans).	Allochromatium_vinosum_(strain_ATCC_17899_/_DSM_180_/_NBRC_103801_/	>AC_P0C916 >AC_P22859
Aeromonas_hydrophila_subsp._hydrophila_(strain_ATCC_7966_/_DSM_30187_/	Allochromatium_vinosum_(strain_ATCC_17899_/_DSM_180_/_NBRC_103801_/	>AC_A0KGJ2 >AC_Q46480
Aeromonas_salmonicida_(strain_A449).	Allochromatium_vinosum_(strain_ATCC_17899_/_DSM_180_/_NBRC_103801_/	>AC_A4SR98 >AC_Q46480
Alcanivorax_borkumensis_(strain_ATCC_700651_/_DSM_11573_/_NCIMB_13689	Allochromatium_vinosum_(strain_ATCC_17899_/_DSM_180_/_NBRC_103801_/	>AC_Q0VMY5 >AC_Q46480
Alkalilimnicola_ehrlichii_(strain_ATCC_BAA-1101_/_DSM_17681_/_MLHE-1).	Allochromatium_vinosum_(strain_ATCC_17899_/_DSM_180_/_NBRC_103801_/	>AC_Q0A4R1 >AC_P22859
Allochromatium_vinosum_(Chromatium_vinosum).	Allochromatium_vinosum_(strain_ATCC_17899_/_DSM_180_/_NBRC_103801_/	>AC_P22849 >AC_P22859
Actinobacillus_pleuropneumoniae_serotype_5b_(strain_L20).	Alteromonas_macleodii_(Pseudoalteromonas_macleodii).	>AC_A3MYM7 >AC_Q9LCJ3
Acaryochloris_marina_(strain_MBIC_11017).	Alteromonas_mediterranea_(strain_DSM_17117_/_CIP_110805_/_LMG_28347_/	>AC_B0C1D4 >AC_B4S092 >AC_B0BZH9 >AC_B4S133
Acholeplasma_laidlawii_(strain_PG-8A).	Alteromonas_mediterranea_(strain_DSM_17117_/_CIP_110805_/_LMG_28347_/	>AC_A9NED4 >AC_B4S092
Acidiphilium_cryptum_(strain_JF-5).	Alteromonas_mediterranea_(strain_DSM_17117_/_CIP_110805_/_LMG_28347_/	>AC_A5FZV5 >AC_B4RT38 >AC_A5G0Q9 >AC_B4RWX1
Acidithiobacillus_ferrooxidans_(strain_ATCC_23270_/_DSM_14882_/_CIP	Alteromonas_mediterranea_(strain_DSM_17117_/_CIP_110805_/_LMG_28347_/	>AC_B7J468 >AC_B4S092 >AC_B7J7A9 >AC_B4RVU1 >AC_B7J477 >AC_B4RT38 >AC_B7J3W9 >AC_B4RWX1 >AC_B7J7S7 >AC_B4RSL5 >AC_B7J4A5 >AC_B4RT54 >AC_B7J477 >AC_B4RT38 >AC_B7J7T0 >AC_B4RSL8
Acidithiobacillus_ferrooxidans_(strain_ATCC_53993)_(Leptospirillum	Alteromonas_mediterranea_(strain_DSM_17117_/_CIP_110805_/_LMG_28347_/	>AC_B5ELY0 >AC_B4S092 >AC_B5EQ47 >AC_B4RVU1 >AC_B5ELY9 >AC_B4RT38 >AC_B5ELD9 >AC_B4RWX1 >AC_B5EN54 >AC_B4RSL5 >AC_B5EMA0 >AC_B4RT54 >AC_B5ELY9 >AC_B4RT38 >AC_B5EN57 >AC_B4RSL8
Acidovorax_citrulli_(strain_AAC00-1)_(Acidovorax_avenae_subsp.	Alteromonas_mediterranea_(strain_DSM_17117_/_CIP_110805_/_LMG_28347_/	>AC_A1TTE9 >AC_B4RWX1 >AC_A1TR36 >AC_B4RSL5
Acidovorax_ebreus_(strain_TPSY)_(Diaphorobacter_sp._(strain_TPSY)).	Alteromonas_mediterranea_(strain_DSM_17117_/_CIP_110805_/_LMG_28347_/	>AC_B9MBA3 >AC_B4RS81 >AC_B9MDY4 >AC_B4RWX1 >AC_B9MHY1 >AC_B4RSL5 >AC_B9MHX8 >AC_B4RSL8
Acidovorax_sp._(strain_JS42).	Alteromonas_mediterranea_(strain_DSM_17117_/_CIP_110805_/_LMG_28347_/	>AC_A1W465 >AC_B4RWX1 >AC_A1W8I3 >AC_B4RSL5 >AC_A1W8I6 >AC_B4RSL8
Acinetobacter_baumannii_(strain_AB0057).	Alteromonas_mediterranea_(strain_DSM_17117_/_CIP_110805_/_LMG_28347_/	>AC_B7IA38 >AC_B4S092 >AC_B7I9U0 >AC_B4RVU1 >AC_B7IA29 >AC_B4RT38 >AC_B7I9N8 >AC_B4RUJ5 >AC_B7I1W4 >AC_B4RS81
Acinetobacter_baumannii_(strain_AB307-0294).	Alteromonas_mediterranea_(strain_DSM_17117_/_CIP_110805_/_LMG_28347_/	>AC_B7GW03 >AC_B4S092 >AC_B7H1V4 >AC_B4RVU1 >AC_B7GW12 >AC_B4RT38 >AC_B7GWX6 >AC_B4RUJ5 >AC_B7H294 >AC_B4RS81
Acinetobacter_baumannii_(strain_ACICU).	Alteromonas_mediterranea_(strain_DSM_17117_/_CIP_110805_/_LMG_28347_/	>AC_B2HZM1 >AC_B4S092 >AC_B2I316 >AC_B4RVU1 >AC_B2HZ98 >AC_B4RT38 >AC_B2HWK5 >AC_B4RUJ5 >AC_B2I102 >AC_B4RS81
Acinetobacter_baumannii_(strain_ATCC_17978_/_CIP_53.77_/_LMG_1025_/	Alteromonas_mediterranea_(strain_DSM_17117_/_CIP_110805_/_LMG_28347_/	>AC_A3M982 >AC_B4S092 >AC_A3M645 >AC_B4RVU1 >AC_A3M974 >AC_B4RT38 >AC_A3M3S7 >AC_B4RUJ5 >AC_A3M144 >AC_B4RS81
Acinetobacter_baumannii_(strain_AYE).	Alteromonas_mediterranea_(strain_DSM_17117_/_CIP_110805_/_LMG_28347_/	>AC_B0V6W9 >AC_B4S092 >AC_B0V6E0 >AC_B4RVU1 >AC_B0V6V5 >AC_B4RT38 >AC_B0VAI5 >AC_B4RUJ5 >AC_B0VBP3 >AC_B4RS81
Acinetobacter_baumannii_(strain_SDF).	Alteromonas_mediterranea_(strain_DSM_17117_/_CIP_110805_/_LMG_28347_/	>AC_B0VQR9 >AC_B4S092 >AC_B0VMV7 >AC_B4RVU1 >AC_B0VQS8 >AC_B4RT38 >AC_B0VL27 >AC_B4RUJ5 >AC_B0VNK4 >AC_B4RS81
Acinetobacter_baylyi_(strain_ATCC_33305_/_BD413_/_ADP1).	Alteromonas_mediterranea_(strain_DSM_17117_/_CIP_110805_/_LMG_28347_/	>AC_Q6F7R3 >AC_B4S092 >AC_P42438 >AC_B4RVU1 >AC_Q6F7S2 >AC_B4RT38 >AC_Q6FCT4 >AC_B4RUJ5 >AC_Q6FFK0 >AC_B4RS81 >AC_Q6FD83 >AC_B4RSX9
Actinobacillus_pleuropneumoniae_(Haemophilus_pleuropneumoniae).	Alteromonas_mediterranea_(strain_DSM_17117_/_CIP_110805_/_LMG_28347_/	>AC_P94166 >AC_B4S112
Actinobacillus_pleuropneumoniae_serotype_3_(strain_JL03).	Alteromonas_mediterranea_(strain_DSM_17117_/_CIP_110805_/_LMG_28347_/	>AC_B0BST2 >AC_B4S092 >AC_B0BSU1 >AC_B4RT38 >AC_B0BSP6 >AC_B4RWX1 >AC_B0BPV1 >AC_B4S112 >AC_B0BSV7 >AC_B4RT54 >AC_B0BSM8 >AC_B4RSL5 >AC_B0BQB9 >AC_B4RV89 >AC_B0BR38 >AC_B4RY55 >AC_B0BRI9 >AC_B4RU35 >AC_B0BRH4 >AC_B4RWY2 >AC_B0BRZ1 >AC_B4RYE4 >AC_B0BSV2 >AC_B4RT49
Actinobacillus_pleuropneumoniae_serotype_5b_(strain_L20).	Alteromonas_mediterranea_(strain_DSM_17117_/_CIP_110805_/_LMG_28347_/	>AC_A3N359 >AC_B4S092 >AC_A3MYW1 >AC_B4RWX1 >AC_A3N120 >AC_B4S112 >AC_A3MYU7 >AC_B4RSL5 >AC_A3N1H8 >AC_B4RV89 >AC_A3N3T7 >AC_B4RZH5 >AC_A3N287 >AC_B4RY55 >AC_A3MYA2 >AC_B4RU35 >AC_A3MY87 >AC_B4RWY2 >AC_A3N2M5 >AC_B4RYE4
Actinobacillus_pleuropneumoniae_serotype_7_(strain_AP76).	Alteromonas_mediterranea_(strain_DSM_17117_/_CIP_110805_/_LMG_28347_/	>AC_B3GZ12 >AC_B4S092 >AC_B3GZ21 >AC_B4RT38 >AC_B3H080 >AC_B4RWX1 >AC_B3H1P4 >AC_B4S112 >AC_B3GZ37 >AC_B4RT54 >AC_B3H067 >AC_B4RSL5 >AC_B3GY64 >AC_B4RV89 >AC_B3GZE5 >AC_B4RZH5 >AC_B3H2C0 >AC_B4RY55 >AC_B3GZM0 >AC_B4RU35 >AC_B3GZK5 >AC_B4RWY2 >AC_B3GZS5 >AC_B4RYE4
Actinobacillus_succinogenes_(strain_ATCC_55618_/_130Z).	Alteromonas_mediterranea_(strain_DSM_17117_/_CIP_110805_/_LMG_28347_/	>AC_A6VLI9 >AC_B4S092 >AC_A6VLJ8 >AC_B4RT38 >AC_A6VM38 >AC_B4S112 >AC_A6VLL4 >AC_B4RT54 >AC_A6VPA9 >AC_B4RSL5 >AC_A6VQX6 >AC_B4RV89 >AC_A6VR01 >AC_B4RVU4 >AC_A6VMT8 >AC_B4RZH5 >AC_A6VLV6 >AC_B4RVA8 >AC_A6VN03 >AC_B4RU35 >AC_A6VQN6 >AC_B4RWY2
Aeromonas_hydrophila_subsp._hydrophila_(strain_ATCC_7966_/_DSM_30187_/	Alteromonas_mediterranea_(strain_DSM_17117_/_CIP_110805_/_LMG_28347_/	>AC_A0KF22 >AC_B4S092 >AC_A0KPG3 >AC_B4RVU1 >AC_A0KF31 >AC_B4RT38 >AC_A0KPW5 >AC_B4RWX1 >AC_A0KGL1 >AC_B4S112 >AC_A0KPF9 >AC_B4RUJ5 >AC_A0KKP3 >AC_B4RS41 >AC_A0KF46 >AC_B4RT54 >AC_A0KPW5 >AC_B4RWX1 >AC_A0KKP6 >AC_B4RSL5 >AC_A0KQV6 >AC_B4S298 >AC_A0KGH2 >AC_B4RVU4 >AC_A0KEH3 >AC_B4RY55 >AC_A0KGF0 >AC_B4RVA8 >AC_A0KLX9 >AC_B4RYE4 >AC_A0KF31 >AC_B4RT38 >AC_A0KKP9 >AC_B4RSL8 >AC_A0KQV6 >AC_B4S298 >AC…
Aeromonas_salmonicida.	Alteromonas_mediterranea_(strain_DSM_17117_/_CIP_110805_/_LMG_28347_/	>AC_O68309 >AC_B4S112
Aeromonas_salmonicida_(strain_A449).	Alteromonas_mediterranea_(strain_DSM_17117_/_CIP_110805_/_LMG_28347_/	>AC_A4ST05 >AC_B4S092 >AC_P94190 >AC_B4RVU1 >AC_A4SSZ6 >AC_B4RT38 >AC_A4SI63 >AC_B4RWX1 >AC_A4SR80 >AC_B4S112 >AC_A4SSA1 >AC_B4RUJ5 >AC_A4SSY0 >AC_B4RT54 >AC_A4SI63 >AC_B4RWX1 >AC_A4SMA7 >AC_B4RSL5 >AC_A4SHB7 >AC_B4S298 >AC_A4SRC2 >AC_B4RVU4 >AC_A4STJ3 >AC_B4RY55 >AC_A4SRD4 >AC_B4RVA8 >AC_A4SL70 >AC_B4RYE4 >AC_A4SSZ6 >AC_B4RT38 >AC_A4SMA4 >AC_B4RSL8 >AC_A4SHB7 >AC_B4S298 >AC_A4SSZ9 >AC_B4S098
Agathobacter_rectalis_(strain_ATCC_33656_/_DSM_3377_/_JCM_17463_/_KCTC	Alteromonas_mediterranea_(strain_DSM_17117_/_CIP_110805_/_LMG_28347_/	>AC_C4ZBD5 >AC_B4S092
Aggregatibacter_actinomycetemcomitans_(Actinobacillus	Alteromonas_mediterranea_(strain_DSM_17117_/_CIP_110805_/_LMG_28347_/	>AC_P55836 >AC_B4S092 >AC_P46398 >AC_B4S112
Agrobacterium_fabrum_(strain_C58_/_ATCC_33970)_(Agrobacterium	Alteromonas_mediterranea_(strain_DSM_17117_/_CIP_110805_/_LMG_28347_/	>AC_P33156 >AC_B4RVU1
Agrobacterium_radiobacter_(strain_K84_/_ATCC_BAA-868).	Alteromonas_mediterranea_(strain_DSM_17117_/_CIP_110805_/_LMG_28347_/	>AC_B9JFS7 >AC_B4RVU1 >AC_B9J738 >AC_B4S298 >AC_B9J738 >AC_B4S298
Agrobacterium_vitis_(strain_S4_/_ATCC_BAA-846)_(Rhizobium_vitis	Alteromonas_mediterranea_(strain_DSM_17117_/_CIP_110805_/_LMG_28347_/	>AC_B9JX56 >AC_B4RVU1 >AC_B9K253 >AC_B4S2W4
Alcanivorax_borkumensis_(strain_ATCC_700651_/_DSM_11573_/_NCIMB_13689	Alteromonas_mediterranea_(strain_DSM_17117_/_CIP_110805_/_LMG_28347_/	>AC_Q0VSK2 >AC_B4S092 >AC_Q0VSJ3 >AC_B4RT38 >AC_Q0VNG1 >AC_B4RSL5 >AC_Q0VNK4 >AC_B4RUJ5 >AC_Q0VSH7 >AC_B4RT54 >AC_Q0VRZ3 >AC_B4RWX1 >AC_Q0VSE8 >AC_B4RZH5 >AC_Q0VLN5 >AC_B4RY55 >AC_Q0VP16 >AC_B4RVA8 >AC_Q0VN66 >AC_B4S0R8 >AC_Q0VKY1 >AC_B4RSX9 >AC_Q0VQN4 >AC_B4S1N7 >AC_Q0VMY5 >AC_B4S133 >AC_Q0VLN5 >AC_B4RY55
Aliivibrio_salmonicida_(strain_LFI1238)_(Vibrio_salmonicida_(strain	Alteromonas_mediterranea_(strain_DSM_17117_/_CIP_110805_/_LMG_28347_/	>AC_B6ENH8 >AC_B4RVU1 >AC_B6EPT5 >AC_B4RT38 >AC_B6ELG8 >AC_B4RWX1 >AC_B6EN31 >AC_B4RSL5 >AC_B6ENI1 >AC_B4RUJ5 >AC_B6EN06 >AC_B4RS41 >AC_B6EPV0 >AC_B4RT54 >AC_B6ELG8 >AC_B4RWX1 >AC_B6EN31 >AC_B4RSL5 >AC_B6EGY7 >AC_B4RV89 >AC_B6ENA8 >AC_B4S133 >AC_B6ESA4 >AC_B4S298 >AC_B6EL41 >AC_B4RZH5 >AC_B6EGV1 >AC_B4S2W4 >AC_B6ELH8 >AC_B4RWY2 >AC_B6EMP4 >AC_B4S011 >AC_B6EPT5 >AC_B4RT38 >AC_B6EIN8 >AC_B4S0R8
Alkalilimnicola_ehrlichii_(strain_ATCC_BAA-1101_/_DSM_17681_/_MLHE-1).	Alteromonas_mediterranea_(strain_DSM_17117_/_CIP_110805_/_LMG_28347_/	>AC_Q0ABH4 >AC_B4S092 >AC_Q0A8K5 >AC_B4RVU1 >AC_Q0A8K9 >AC_B4RUJ5 >AC_Q0AAM1 >AC_B4RS41 >AC_Q0ABE9 >AC_B4RT54 >AC_Q0A6V9 >AC_B4RWX1 >AC_Q0A5L6 >AC_B4RY55 >AC_Q0ABF4 >AC_B4RT49 >AC_Q0ABG2 >AC_B4RT41 >AC_Q0A5L6 >AC_B4RY55
Alkaliphilus_metalliredigens_(strain_QYMF).	Alteromonas_mediterranea_(strain_DSM_17117_/_CIP_110805_/_LMG_28347_/	>AC_A6TWI1 >AC_B4S092
Alkaliphilus_oremlandii_(strain_OhILAs)_(Clostridium_oremlandii	Alteromonas_mediterranea_(strain_DSM_17117_/_CIP_110805_/_LMG_28347_/	>AC_A8MJN5 >AC_B4RWX1 >AC_A8MJV9 >AC_B4RS81
Allochromatium_vinosum_(Chromatium_vinosum).	Alteromonas_mediterranea_(strain_DSM_17117_/_CIP_110805_/_LMG_28347_/	>AC_O32377 >AC_B4RVU1
Acaryochloris_marina_(strain_MBIC_11017).	Amoebophilus_asiaticus_(strain_5a2).	>AC_B0C1D6 >AC_B3EUM0
Acholeplasma_laidlawii_(strain_PG-8A).	Amoebophilus_asiaticus_(strain_5a2).	>AC_A9NEL8 >AC_B3ETY9
Acidiphilium_cryptum_(strain_JF-5).	Amoebophilus_asiaticus_(strain_5a2).	>AC_A5FZX0 >AC_B3ETY9 >AC_A5G0E0 >AC_B3ER62
Acidithiobacillus_ferrooxidans_(strain_ATCC_23270_/_DSM_14882_/_CIP	Amoebophilus_asiaticus_(strain_5a2).	>AC_B7J9J8 >AC_B3ESU2
Acidithiobacillus_ferrooxidans_(strain_ATCC_53993)_(Leptospirillum	Amoebophilus_asiaticus_(strain_5a2).	>AC_B5EQB5 >AC_B3ESU2
Acidothermus_cellulolyticus_(strain_ATCC_43068_/_11B).	Amoebophilus_asiaticus_(strain_5a2).	>AC_A0LRL4 >AC_B3ETY9
Acidovorax_citrulli_(strain_AAC00-1)_(Acidovorax_avenae_subsp.	Amoebophilus_asiaticus_(strain_5a2).	>AC_A1TVS9 >AC_B3ETY9 >AC_A1TLE7 >AC_B3ESU2
Acidovorax_ebreus_(strain_TPSY)_(Diaphorobacter_sp._(strain_TPSY)).	Amoebophilus_asiaticus_(strain_5a2).	>AC_B9MH46 >AC_B3ETY9 >AC_B9MDP9 >AC_B3ESU2
Acidovorax_sp._(strain_JS42).	Amoebophilus_asiaticus_(strain_5a2).	>AC_A1WCM8 >AC_B3ETY9 >AC_A1WAW8 >AC_B3ESU2
Acinetobacter_baumannii_(strain_AB0057).	Amoebophilus_asiaticus_(strain_5a2).	>AC_B7I580 >AC_B3ESU2 >AC_B7IBH8 >AC_C3L3W1
Acinetobacter_baumannii_(strain_AB307-0294).	Amoebophilus_asiaticus_(strain_5a2).	>AC_B7GYS7 >AC_B3ESU2 >AC_B7H343 >AC_C3L3W1
Acinetobacter_baumannii_(strain_ACICU).	Amoebophilus_asiaticus_(strain_5a2).	>AC_B2I1Z2 >AC_B3ETY9 >AC_B2HWQ2 >AC_B3ESU2
Acinetobacter_baumannii_(strain_ATCC_17978_/_CIP_53.77_/_LMG_1025_/	Amoebophilus_asiaticus_(strain_5a2).	>AC_A3M1G4 >AC_B3ETY9 >AC_A3M7P5 >AC_B3ESU2 >AC_A3M8Z3 >AC_C3L3W1
Acinetobacter_baumannii_(strain_AYE).	Amoebophilus_asiaticus_(strain_5a2).	>AC_B0VDH9 >AC_B3ETY9 >AC_B0VCT7 >AC_B3ESU2 >AC_B0V5R3 >AC_C3L3W1
Acinetobacter_baumannii_(strain_SDF).	Amoebophilus_asiaticus_(strain_5a2).	>AC_B0VLZ5 >AC_B3ETY9 >AC_B0VTM2 >AC_B3ESU2 >AC_B0VQP8 >AC_C3L3W1
Acinetobacter_baylyi_(strain_ATCC_33305_/_BD413_/_ADP1).	Amoebophilus_asiaticus_(strain_5a2).	>AC_Q6FF89 >AC_B3ETY9 >AC_Q6F9B9 >AC_B3ESU2 >AC_Q6F6K7 >AC_C3L3W1
Actinobacillus_pleuropneumoniae_serotype_3_(strain_JL03).	Amoebophilus_asiaticus_(strain_5a2).	>AC_B0BSF6 >AC_B3ETY9
Actinobacillus_pleuropneumoniae_serotype_5b_(strain_L20).	Amoebophilus_asiaticus_(strain_5a2).	>AC_A3N326 >AC_B3ETY9
Actinobacillus_pleuropneumoniae_serotype_7_(strain_AP76).	Amoebophilus_asiaticus_(strain_5a2).	>AC_B3GYV5 >AC_B3ETY9
Actinobacillus_succinogenes_(strain_ATCC_55618_/_130Z).	Amoebophilus_asiaticus_(strain_5a2).	>AC_A6VKC4 >AC_B3ETY9
Aeromonas_hydrophila_subsp._hydrophila_(strain_ATCC_7966_/_DSM_30187_/	Amoebophilus_asiaticus_(strain_5a2).	>AC_A0KQA4 >AC_B3ETY9
Aeromonas_salmonicida_(strain_A449).	Amoebophilus_asiaticus_(strain_5a2).	>AC_A4SHV0 >AC_B3ETY9
Agrobacterium_fabrum_(strain_C58_/_ATCC_33970)_(Agrobacterium	Amoebophilus_asiaticus_(strain_5a2).	>AC_Q8UE09 >AC_B3ETY9
Akkermansia_muciniphila_(strain_ATCC_BAA-835_/_Muc).	Amoebophilus_asiaticus_(strain_5a2).	>AC_B2UQY1 >AC_B3ETY9
Alcanivorax_borkumensis_(strain_ATCC_700651_/_DSM_11573_/_NCIMB_13689	Amoebophilus_asiaticus_(strain_5a2).	>AC_Q0VSM1 >AC_B3ETY9
Alkalilimnicola_ehrlichii_(strain_ATCC_BAA-1101_/_DSM_17681_/_MLHE-1).	Amoebophilus_asiaticus_(strain_5a2).	>AC_Q0ABI1 >AC_B3ETY9 >AC_Q0A4L3 >AC_C3L3W1
Alkaliphilus_metalliredigens_(strain_QYMF).	Amoebophilus_asiaticus_(strain_5a2).	>AC_A6TWI9 >AC_B3ETY9 >AC_A6TK65 >AC_B3EST8
Alkaliphilus_oremlandii_(strain_OhILAs)_(Clostridium_oremlandii	Amoebophilus_asiaticus_(strain_5a2).	>AC_A8MLD3 >AC_B3ETY9
Acholeplasma_laidlawii_(strain_PG-8A).	Amycolatopsis_mediterranei_(strain_S699)_(Nocardia_mediterranei).	>AC_A9NEL7 >AC_Q9L637
Actinobacillus_pleuropneumoniae_serotype_3_(strain_JL03).	Amycolatopsis_mediterranei_(strain_S699)_(Nocardia_mediterranei).	>AC_B0BSF5 >AC_Q9L637
Actinobacillus_pleuropneumoniae_serotype_5b_(strain_L20).	Amycolatopsis_mediterranei_(strain_S699)_(Nocardia_mediterranei).	>AC_A3N325 >AC_Q9L637
Actinobacillus_succinogenes_(strain_ATCC_55618_/_130Z).	Amycolatopsis_mediterranei_(strain_S699)_(Nocardia_mediterranei).	>AC_A6VKC5 >AC_Q9L637
Aeromonas_hydrophila_subsp._hydrophila_(strain_ATCC_7966_/_DSM_30187_/	Amycolatopsis_mediterranei_(strain_S699)_(Nocardia_mediterranei).	>AC_A0KQA5 >AC_Q9L637
Aeromonas_salmonicida_(strain_A449).	Amycolatopsis_mediterranei_(strain_S699)_(Nocardia_mediterranei).	>AC_A4SHU9 >AC_Q9L637
Aliivibrio_salmonicida_(strain_LFI1238)_(Vibrio_salmonicida_(strain	Amycolatopsis_mediterranei_(strain_S699)_(Nocardia_mediterranei).	>AC_B6ENR3 >AC_Q9L637
Acidothermus_cellulolyticus_(strain_ATCC_43068_/_11B).	Amycolatopsis_mediterranei_(strain_U-32).	>AC_A0LV04 >AC_Q9REV6
Acaryochloris_marina_(strain_MBIC_11017).	Anabaena_variabilis_(strain_ATCC_29413_/_PCC_7937).	>AC_B0CCD3 >AC_Q3MDM2 >AC_B0C1D4 >AC_Q3MFC0 >AC_B0C2D1 >AC_Q3M5C9 >AC_B0C2D1 >AC_Q3M5C9 >AC_B0C2D5 >AC_Q3MEF4 >AC_B0C426 >AC_Q3MF93 >AC_B0BZH9 >AC_Q3M6G3 >AC_B0CAC6 >AC_Q3MA22 >AC_B0C1E0 >AC_Q3MFB4 >AC_B0C2D1 >AC_Q3M5C9 >AC_B0C1E5 >AC_Q3MFA9 >AC_B0C0E8 >AC_P0A385 >AC_B0BZ94 >AC_Q3MAI6 >AC_B0C2D1 >AC_Q3M5C9 >AC_B0CCC9 >AC_Q3MDM6 >AC_B0BZH9 >AC_Q3M6G3 >AC_B0C9F5 >AC_Q3M534 >AC_B0C474 >AC_Q44550 >AC…
Acholeplasma_laidlawii_(strain_PG-8A).	Anabaena_variabilis_(strain_ATCC_29413_/_PCC_7937).	>AC_A9NED4 >AC_Q3MFC0
Acidiphilium_cryptum_(strain_JF-5).	Anabaena_variabilis_(strain_ATCC_29413_/_PCC_7937).	>AC_A5FZW9 >AC_Q3MDM2 >AC_A5G0E0 >AC_Q3MBD8
Acidithiobacillus_ferrooxidans_(strain_ATCC_23270_/_DSM_14882_/_CIP	Anabaena_variabilis_(strain_ATCC_29413_/_PCC_7937).	>AC_B7J462 >AC_Q3MDM2 >AC_B7J468 >AC_Q3MFC0 >AC_B7JB30 >AC_Q3M674
Acidithiobacillus_ferrooxidans_(strain_ATCC_53993)_(Leptospirillum	Anabaena_variabilis_(strain_ATCC_29413_/_PCC_7937).	>AC_B5ELX4 >AC_Q3MDM2 >AC_B5ELY0 >AC_Q3MFC0
Acidithiobacillus_ferrooxidans_(Thiobacillus_ferrooxidans).	Anabaena_variabilis_(strain_ATCC_29413_/_PCC_7937).	>AC_P0C916 >AC_Q3M674
Acidobacterium_capsulatum_(strain_ATCC_51196_/_DSM_11244_/_JCM_7670_/	Anabaena_variabilis_(strain_ATCC_29413_/_PCC_7937).	>AC_C1F647 >AC_Q3MDM2
Acidothermus_cellulolyticus_(strain_ATCC_43068_/_11B).	Anabaena_variabilis_(strain_ATCC_29413_/_PCC_7937).	>AC_A0LRL5 >AC_Q3MDM2 >AC_A0LRL4 >AC_Q3M5C9 >AC_A0LRL4 >AC_Q3M5C9
Acidovorax_citrulli_(strain_AAC00-1)_(Acidovorax_avenae_subsp.	Anabaena_variabilis_(strain_ATCC_29413_/_PCC_7937).	>AC_A1TJ02 >AC_Q3MDM2 >AC_A1TJS9 >AC_Q3MFA9
Acidovorax_ebreus_(strain_TPSY)_(Diaphorobacter_sp._(strain_TPSY)).	Anabaena_variabilis_(strain_ATCC_29413_/_PCC_7937).	>AC_B9MB68 >AC_Q3MDM2 >AC_B9MBU9 >AC_Q3MFA9
Acidovorax_sp._(strain_JS42).	Anabaena_variabilis_(strain_ATCC_29413_/_PCC_7937).	>AC_A1W2Q2 >AC_Q3MDM2 >AC_A1W320 >AC_Q3MFA9
Acinetobacter_baumannii_(strain_AB0057).	Anabaena_variabilis_(strain_ATCC_29413_/_PCC_7937).	>AC_B7I7R9 >AC_Q3MDM2 >AC_B7IA38 >AC_Q3MFC0 >AC_B7I7S1 >AC_Q3MDM4
Acinetobacter_baumannii_(strain_AB307-0294).	Anabaena_variabilis_(strain_ATCC_29413_/_PCC_7937).	>AC_B7GYN0 >AC_Q3MDM2 >AC_B7GW03 >AC_Q3MFC0 >AC_B7GYM8 >AC_Q3MDM4
Acinetobacter_baumannii_(strain_ACICU).	Anabaena_variabilis_(strain_ATCC_29413_/_PCC_7937).	>AC_B2HUQ2 >AC_Q3MDM2 >AC_B2HZM1 >AC_Q3MFC0 >AC_B2I1Z2 >AC_Q3M5C9 >AC_B2HUQ4 >AC_Q3MDM4
Acinetobacter_baumannii_(strain_ATCC_17978_/_CIP_53.77_/_LMG_1025_/	Anabaena_variabilis_(strain_ATCC_29413_/_PCC_7937).	>AC_A3M304 >AC_Q3MDM2 >AC_A3M982 >AC_Q3MFC0 >AC_A3M1G4 >AC_Q3M5C9 >AC_A3M306 >AC_Q3MDM4
Acinetobacter_baumannii_(strain_AYE).	Anabaena_variabilis_(strain_ATCC_29413_/_PCC_7937).	>AC_B0V8W3 >AC_Q3MDM2 >AC_B0V6W9 >AC_Q3MFC0 >AC_B0VDH9 >AC_Q3M5C9 >AC_B0V8Y3 >AC_Q3MDM4
Acinetobacter_baumannii_(strain_SDF).	Anabaena_variabilis_(strain_ATCC_29413_/_PCC_7937).	>AC_B0VTG5 >AC_Q3MDM2 >AC_B0VQR9 >AC_Q3MFC0 >AC_B0VLZ5 >AC_Q3M5C9 >AC_B0VTG3 >AC_Q3MDM4
Acinetobacter_baylyi_(strain_ATCC_33305_/_BD413_/_ADP1).	Anabaena_variabilis_(strain_ATCC_29413_/_PCC_7937).	>AC_Q6FDS8 >AC_Q3MDM2 >AC_Q6F7R3 >AC_Q3MFC0 >AC_Q6FF89 >AC_Q3M5C9 >AC_Q6FDS6 >AC_Q3MDM4 >AC_Q6FFZ1 >AC_Q3M5J9
Actinobacillus_pleuropneumoniae_(Haemophilus_pleuropneumoniae).	Anabaena_variabilis_(strain_ATCC_29413_/_PCC_7937).	>AC_O31194 >AC_Q3MDM2
Actinobacillus_pleuropneumoniae_serotype_3_(strain_JL03).	Anabaena_variabilis_(strain_ATCC_29413_/_PCC_7937).	>AC_B0BQZ5 >AC_Q3MDM2 >AC_B0BST2 >AC_Q3MFC0 >AC_B0BSF6 >AC_Q3M5C9 >AC_B0BQZ5 >AC_Q3MDM2
Actinobacillus_pleuropneumoniae_serotype_5b_(strain_L20).	Anabaena_variabilis_(strain_ATCC_29413_/_PCC_7937).	>AC_A3N249 >AC_Q3MDM2 >AC_A3N359 >AC_Q3MFC0 >AC_A3N326 >AC_Q3M5C9 >AC_A3N249 >AC_Q3MDM2
Actinobacillus_pleuropneumoniae_serotype_7_(strain_AP76).	Anabaena_variabilis_(strain_ATCC_29413_/_PCC_7937).	>AC_B3H2G5 >AC_Q3MDM2 >AC_B3GZ12 >AC_Q3MFC0 >AC_B3GYV5 >AC_Q3M5C9 >AC_B3H2G5 >AC_Q3MDM2
Actinobacillus_succinogenes_(strain_ATCC_55618_/_130Z).	Anabaena_variabilis_(strain_ATCC_29413_/_PCC_7937).	>AC_A6VLI9 >AC_Q3MFC0 >AC_A6VKC4 >AC_Q3M5C9
Aeromonas_hydrophila_subsp._hydrophila_(strain_ATCC_7966_/_DSM_30187_/	Anabaena_variabilis_(strain_ATCC_29413_/_PCC_7937).	>AC_A0KQ98 >AC_Q3MDM2 >AC_A0KF22 >AC_Q3MFC0 >AC_A0KQA4 >AC_Q3M5C9
Aeromonas_salmonicida_(strain_A449).	Anabaena_variabilis_(strain_ATCC_29413_/_PCC_7937).	>AC_A4SHV6 >AC_Q3MDM2 >AC_A4ST05 >AC_Q3MFC0 >AC_A4SHV0 >AC_Q3M5C9
Agathobacter_rectalis_(strain_ATCC_33656_/_DSM_3377_/_JCM_17463_/_KCTC	Anabaena_variabilis_(strain_ATCC_29413_/_PCC_7937).	>AC_C4ZBD5 >AC_Q3MFC0
Aggregatibacter_actinomycetemcomitans_(Actinobacillus	Anabaena_variabilis_(strain_ATCC_29413_/_PCC_7937).	>AC_P55836 >AC_Q3MFC0
Agrobacterium_fabrum_(strain_C58_/_ATCC_33970)_(Agrobacterium	Anabaena_variabilis_(strain_ATCC_29413_/_PCC_7937).	>AC_Q8UE13 >AC_Q3MDM2 >AC_Q8U648 >AC_Q3M5J9
Agrobacterium_radiobacter_(strain_K84_/_ATCC_BAA-868).	Anabaena_variabilis_(strain_ATCC_29413_/_PCC_7937).	>AC_B9JDS4 >AC_Q3MDM2
Akkermansia_muciniphila_(strain_ATCC_BAA-835_/_Muc).	Anabaena_variabilis_(strain_ATCC_29413_/_PCC_7937).	>AC_B2UQY1 >AC_Q3M5C9 >AC_B2UM93 >AC_Q3MA22
Alcanivorax_borkumensis_(strain_ATCC_700651_/_DSM_11573_/_NCIMB_13689	Anabaena_variabilis_(strain_ATCC_29413_/_PCC_7937).	>AC_Q0VSM0 >AC_Q3MDM2 >AC_Q0VSK2 >AC_Q3MFC0 >AC_Q0VSM1 >AC_Q3M5C9 >AC_Q0VMY5 >AC_Q3M6G3
Aliivibrio_salmonicida_(strain_LFI1238)_(Vibrio_salmonicida_(strain	Anabaena_variabilis_(strain_ATCC_29413_/_PCC_7937).	>AC_B6EPR5 >AC_Q3MDM2
Alkalilimnicola_ehrlichii_(strain_ATCC_BAA-1101_/_DSM_17681_/_MLHE-1).	Anabaena_variabilis_(strain_ATCC_29413_/_PCC_7937).	>AC_Q0ABI0 >AC_Q3MDM2 >AC_Q0ABH4 >AC_Q3MFC0 >AC_Q0ABI1 >AC_Q3M5C9 >AC_Q0A4R1 >AC_Q3M674
Alkaliphilus_metalliredigens_(strain_QYMF).	Anabaena_variabilis_(strain_ATCC_29413_/_PCC_7937).	>AC_A6TWI1 >AC_Q3MFC0 >AC_A6TWI9 >AC_Q3M5C9 >AC_A6TWI9 >AC_Q3M5C9
Alkaliphilus_oremlandii_(strain_OhILAs)_(Clostridium_oremlandii	Anabaena_variabilis_(strain_ATCC_29413_/_PCC_7937).	>AC_A8MLD3 >AC_Q3M5C9 >AC_A8MLD3 >AC_Q3M5C9 >AC_A8MHC5 >AC_Q3MA22
Allochromatium_vinosum_(Chromatium_vinosum).	Anabaena_variabilis_(strain_ATCC_29413_/_PCC_7937).	>AC_P22849 >AC_Q3M674
Allochromatium_vinosum_(strain_ATCC_17899_/_DSM_180_/_NBRC_103801_/	Anabaena_variabilis_(strain_ATCC_29413_/_PCC_7937).	>AC_P22859 >AC_Q3M674
Alteromonas_mediterranea_(strain_DSM_17117_/_CIP_110805_/_LMG_28347_/	Anabaena_variabilis_(strain_ATCC_29413_/_PCC_7937).	>AC_B4S092 >AC_Q3MFC0 >AC_B4S133 >AC_Q3M6G3
Amoebophilus_asiaticus_(strain_5a2).	Anabaena_variabilis_(strain_ATCC_29413_/_PCC_7937).	>AC_B3ER62 >AC_Q3MBD8
Acaryochloris_marina_(strain_MBIC_11017).	Anaeromyxobacter_dehalogenans_(strain_2CP-1_/_ATCC_BAA-258).	>AC_B0CCD3 >AC_B8J856 >AC_B0C1D4 >AC_B8J861 >AC_B0BZH9 >AC_B8JHC9 >AC_B0BZH9 >AC_B8JHC9
Acholeplasma_laidlawii_(strain_PG-8A).	Anaeromyxobacter_dehalogenans_(strain_2CP-1_/_ATCC_BAA-258).	>AC_A9NED4 >AC_B8J861
Acidiphilium_cryptum_(strain_JF-5).	Anaeromyxobacter_dehalogenans_(strain_2CP-1_/_ATCC_BAA-258).	>AC_A5FZW9 >AC_B8J856 >AC_A5FZX1 >AC_B8JB70 >AC_A5FZU3 >AC_B8J884
Acidithiobacillus_ferrooxidans_(strain_ATCC_23270_/_DSM_14882_/_CIP	Anaeromyxobacter_dehalogenans_(strain_2CP-1_/_ATCC_BAA-258).	>AC_B7J462 >AC_B8J856 >AC_B7J468 >AC_B8J861 >AC_B7J460 >AC_B8JB70 >AC_B7J9J8 >AC_B8JAF3 >AC_B7J462 >AC_B8J856
Acidithiobacillus_ferrooxidans_(strain_ATCC_53993)_(Leptospirillum	Anaeromyxobacter_dehalogenans_(strain_2CP-1_/_ATCC_BAA-258).	>AC_B5ELX4 >AC_B8J856 >AC_B5ELY0 >AC_B8J861 >AC_B5ELX2 >AC_B8JB70 >AC_B5EQB5 >AC_B8JAF3 >AC_B5ELX4 >AC_B8J856
Acidobacterium_capsulatum_(strain_ATCC_51196_/_DSM_11244_/_JCM_7670_/	Anaeromyxobacter_dehalogenans_(strain_2CP-1_/_ATCC_BAA-258).	>AC_C1F647 >AC_B8J856 >AC_C1F617 >AC_B8J884 >AC_C1F647 >AC_B8J856
Acidothermus_cellulolyticus_(strain_ATCC_43068_/_11B).	Anaeromyxobacter_dehalogenans_(strain_2CP-1_/_ATCC_BAA-258).	>AC_A0LRL5 >AC_B8J856 >AC_A0LRL5 >AC_B8J856
Acidovorax_citrulli_(strain_AAC00-1)_(Acidovorax_avenae_subsp.	Anaeromyxobacter_dehalogenans_(strain_2CP-1_/_ATCC_BAA-258).	>AC_A1TJ02 >AC_B8J856 >AC_A1TVT0 >AC_B8JB70 >AC_A1TLE7 >AC_B8JAF3
Acidovorax_ebreus_(strain_TPSY)_(Diaphorobacter_sp._(strain_TPSY)).	Anaeromyxobacter_dehalogenans_(strain_2CP-1_/_ATCC_BAA-258).	>AC_B9MB68 >AC_B8J856 >AC_B9MH47 >AC_B8JB70 >AC_B9MDP9 >AC_B8JAF3
Acidovorax_sp._(strain_JS42).	Anaeromyxobacter_dehalogenans_(strain_2CP-1_/_ATCC_BAA-258).	>AC_A1W2Q2 >AC_B8J856 >AC_A1WCM9 >AC_B8JB70 >AC_A1WAW8 >AC_B8JAF3
Acinetobacter_baumannii_(strain_AB0057).	Anaeromyxobacter_dehalogenans_(strain_2CP-1_/_ATCC_BAA-258).	>AC_B7I7R9 >AC_B8J856 >AC_B7IA38 >AC_B8J861 >AC_B7I580 >AC_B8JAF3 >AC_B7I360 >AC_B8JB70
Acinetobacter_baumannii_(strain_AB307-0294).	Anaeromyxobacter_dehalogenans_(strain_2CP-1_/_ATCC_BAA-258).	>AC_B7GYN0 >AC_B8J856 >AC_B7GW03 >AC_B8J861 >AC_B7GYS7 >AC_B8JAF3 >AC_B7H1J8 >AC_B8JB70
Acinetobacter_baumannii_(strain_ACICU).	Anaeromyxobacter_dehalogenans_(strain_2CP-1_/_ATCC_BAA-258).	>AC_B2HUQ2 >AC_B8J856 >AC_B2HZM1 >AC_B8J861 >AC_B2HWQ2 >AC_B8JAF3 >AC_B2I1Z1 >AC_B8JB70
Acinetobacter_baumannii_(strain_ATCC_17978_/_CIP_53.77_/_LMG_1025_/	Anaeromyxobacter_dehalogenans_(strain_2CP-1_/_ATCC_BAA-258).	>AC_A3M304 >AC_B8J856 >AC_A3M982 >AC_B8J861 >AC_A3M7P5 >AC_B8JAF3 >AC_A3M1G3 >AC_B8JB70
Acinetobacter_baumannii_(strain_AYE).	Anaeromyxobacter_dehalogenans_(strain_2CP-1_/_ATCC_BAA-258).	>AC_B0V8W3 >AC_B8J856 >AC_B0V6W9 >AC_B8J861 >AC_B0VCT7 >AC_B8JAF3 >AC_B0VDI0 >AC_B8JB70
Acinetobacter_baumannii_(strain_SDF).	Anaeromyxobacter_dehalogenans_(strain_2CP-1_/_ATCC_BAA-258).	>AC_B0VTG5 >AC_B8J856 >AC_B0VQR9 >AC_B8J861 >AC_B0VTM2 >AC_B8JAF3 >AC_B0VLZ6 >AC_B8JB70
Acinetobacter_baylyi_(strain_ATCC_33305_/_BD413_/_ADP1).	Anaeromyxobacter_dehalogenans_(strain_2CP-1_/_ATCC_BAA-258).	>AC_Q6FDS8 >AC_B8J856 >AC_Q6F7R3 >AC_B8J861 >AC_Q6F9B9 >AC_B8JAF3 >AC_Q6FF90 >AC_B8JB70
Actinobacillus_pleuropneumoniae_(Haemophilus_pleuropneumoniae).	Anaeromyxobacter_dehalogenans_(strain_2CP-1_/_ATCC_BAA-258).	>AC_O31194 >AC_B8J856
Actinobacillus_pleuropneumoniae_serotype_3_(strain_JL03).	Anaeromyxobacter_dehalogenans_(strain_2CP-1_/_ATCC_BAA-258).	>AC_B0BQZ5 >AC_B8J856 >AC_B0BST2 >AC_B8J861 >AC_B0BSF5 >AC_B8JB70
Actinobacillus_pleuropneumoniae_serotype_5b_(strain_L20).	Anaeromyxobacter_dehalogenans_(strain_2CP-1_/_ATCC_BAA-258).	>AC_A3N249 >AC_B8J856 >AC_A3N359 >AC_B8J861 >AC_A3N325 >AC_B8JB70
Actinobacillus_pleuropneumoniae_serotype_7_(strain_AP76).	Anaeromyxobacter_dehalogenans_(strain_2CP-1_/_ATCC_BAA-258).	>AC_B3H2G5 >AC_B8J856 >AC_B3GZ12 >AC_B8J861
Actinobacillus_succinogenes_(strain_ATCC_55618_/_130Z).	Anaeromyxobacter_dehalogenans_(strain_2CP-1_/_ATCC_BAA-258).	>AC_A6VLI9 >AC_B8J861 >AC_A6VKC5 >AC_B8JB70
Aeromonas_hydrophila_subsp._hydrophila_(strain_ATCC_7966_/_DSM_30187_/	Anaeromyxobacter_dehalogenans_(strain_2CP-1_/_ATCC_BAA-258).	>AC_A0KQ98 >AC_B8J856 >AC_A0KF22 >AC_B8J861 >AC_A0KQA5 >AC_B8JB70
Aeromonas_salmonicida_(strain_A449).	Anaeromyxobacter_dehalogenans_(strain_2CP-1_/_ATCC_BAA-258).	>AC_A4SHV6 >AC_B8J856 >AC_A4ST05 >AC_B8J861 >AC_A4SHU9 >AC_B8JB70
Agathobacter_rectalis_(strain_ATCC_33656_/_DSM_3377_/_JCM_17463_/_KCTC	Anaeromyxobacter_dehalogenans_(strain_2CP-1_/_ATCC_BAA-258).	>AC_C4ZBD5 >AC_B8J861 >AC_C4ZBU3 >AC_B8J884
Aggregatibacter_actinomycetemcomitans_(Actinobacillus	Anaeromyxobacter_dehalogenans_(strain_2CP-1_/_ATCC_BAA-258).	>AC_P55836 >AC_B8J861
Agrobacterium_fabrum_(strain_C58_/_ATCC_33970)_(Agrobacterium	Anaeromyxobacter_dehalogenans_(strain_2CP-1_/_ATCC_BAA-258).	>AC_Q8UE13 >AC_B8J856 >AC_Q8UE08 >AC_B8JB70
Agrobacterium_radiobacter_(strain_K84_/_ATCC_BAA-868).	Anaeromyxobacter_dehalogenans_(strain_2CP-1_/_ATCC_BAA-258).	>AC_B9JDS4 >AC_B8J856 >AC_B9JDS1 >AC_B8JB70
Agrobacterium_vitis_(strain_S4_/_ATCC_BAA-846)_(Rhizobium_vitis	Anaeromyxobacter_dehalogenans_(strain_2CP-1_/_ATCC_BAA-258).	>AC_B9JVM8 >AC_B8JB70
Alcanivorax_borkumensis_(strain_ATCC_700651_/_DSM_11573_/_NCIMB_13689	Anaeromyxobacter_dehalogenans_(strain_2CP-1_/_ATCC_BAA-258).	>AC_Q0VSM0 >AC_B8J856 >AC_Q0VSK2 >AC_B8J861 >AC_Q0VMY5 >AC_B8JHC9
Aliivibrio_salmonicida_(strain_LFI1238)_(Vibrio_salmonicida_(strain	Anaeromyxobacter_dehalogenans_(strain_2CP-1_/_ATCC_BAA-258).	>AC_B6EPR5 >AC_B8J856 >AC_B6ENR3 >AC_B8JB70
Alkalilimnicola_ehrlichii_(strain_ATCC_BAA-1101_/_DSM_17681_/_MLHE-1).	Anaeromyxobacter_dehalogenans_(strain_2CP-1_/_ATCC_BAA-258).	>AC_Q0ABI0 >AC_B8J856 >AC_Q0ABH4 >AC_B8J861 >AC_Q0ABI2 >AC_B8JB70
Alkaliphilus_metalliredigens_(strain_QYMF).	Anaeromyxobacter_dehalogenans_(strain_2CP-1_/_ATCC_BAA-258).	>AC_A6TWI1 >AC_B8J861 >AC_A6TWJ0 >AC_B8JB70 >AC_A6TWI7 >AC_B8J856 >AC_A6TJA9 >AC_B8J802
Alkaliphilus_oremlandii_(strain_OhILAs)_(Clostridium_oremlandii	Anaeromyxobacter_dehalogenans_(strain_2CP-1_/_ATCC_BAA-258).	>AC_A8MLD5 >AC_B8J856 >AC_A8MED6 >AC_B8J802
Alteromonas_mediterranea_(strain_DSM_17117_/_CIP_110805_/_LMG_28347_/	Anaeromyxobacter_dehalogenans_(strain_2CP-1_/_ATCC_BAA-258).	>AC_B4S092 >AC_B8J861 >AC_B4S133 >AC_B8JHC9
Amoebophilus_asiaticus_(strain_5a2).	Anaeromyxobacter_dehalogenans_(strain_2CP-1_/_ATCC_BAA-258).	>AC_B3ESU2 >AC_B8JAF3
Anabaena_variabilis_(strain_ATCC_29413_/_PCC_7937).	Anaeromyxobacter_dehalogenans_(strain_2CP-1_/_ATCC_BAA-258).	>AC_Q3MDM2 >AC_B8J856 >AC_Q3MFC0 >AC_B8J861 >AC_Q3M6G3 >AC_B8JHC9 >AC_Q3M6G3 >AC_B8JHC9
Acaryochloris_marina_(strain_MBIC_11017).	Anaeromyxobacter_dehalogenans_(strain_2CP-C).	>AC_B0CCD3 >AC_Q2IJ91 >AC_B0C1D4 >AC_Q2IJ86 >AC_B0BZH9 >AC_Q2IKQ7 >AC_B0BZH9 >AC_Q2IKQ7
Acholeplasma_laidlawii_(strain_PG-8A).	Anaeromyxobacter_dehalogenans_(strain_2CP-C).	>AC_A9NEL8 >AC_Q2II85 >AC_A9NED4 >AC_Q2IJ86
Acidiphilium_cryptum_(strain_JF-5).	Anaeromyxobacter_dehalogenans_(strain_2CP-C).	>AC_A5FZX0 >AC_Q2II85 >AC_A5FZW9 >AC_Q2IJ91 >AC_A5FZX1 >AC_Q2II86 >AC_A5FZX0 >AC_Q2II85 >AC_A5FZU3 >AC_Q2IJ63 >AC_A5FZU8 >AC_Q2IJ66
Acidithiobacillus_ferrooxidans_(strain_ATCC_23270_/_DSM_14882_/_CIP	Anaeromyxobacter_dehalogenans_(strain_2CP-C).	>AC_B7J462 >AC_Q2IJ91 >AC_B7J468 >AC_Q2IJ86 >AC_B7J460 >AC_Q2II86 >AC_B7J9J8 >AC_Q2IIA6 >AC_B7J462 >AC_Q2IJ91
Acidithiobacillus_ferrooxidans_(strain_ATCC_53993)_(Leptospirillum	Anaeromyxobacter_dehalogenans_(strain_2CP-C).	>AC_B5ELX4 >AC_Q2IJ91 >AC_B5ELY0 >AC_Q2IJ86 >AC_B5ELX2 >AC_Q2II86 >AC_B5EQB5 >AC_Q2IIA6 >AC_B5ELX4 >AC_Q2IJ91
Acidobacterium_capsulatum_(strain_ATCC_51196_/_DSM_11244_/_JCM_7670_/	Anaeromyxobacter_dehalogenans_(strain_2CP-C).	>AC_C1F647 >AC_Q2IJ91 >AC_C1F617 >AC_Q2IJ63 >AC_C1F647 >AC_Q2IJ91
Acidothermus_cellulolyticus_(strain_ATCC_43068_/_11B).	Anaeromyxobacter_dehalogenans_(strain_2CP-C).	>AC_A0LRL4 >AC_Q2II85 >AC_A0LRL5 >AC_Q2IJ91 >AC_A0LRL5 >AC_Q2IJ91 >AC_A0LV54 >AC_Q2IML9
Acidovorax_citrulli_(strain_AAC00-1)_(Acidovorax_avenae_subsp.	Anaeromyxobacter_dehalogenans_(strain_2CP-C).	>AC_A1TVS9 >AC_Q2II85 >AC_A1TJ02 >AC_Q2IJ91 >AC_A1TVT0 >AC_Q2II86 >AC_A1TLE7 >AC_Q2IIA6
Acidovorax_ebreus_(strain_TPSY)_(Diaphorobacter_sp._(strain_TPSY)).	Anaeromyxobacter_dehalogenans_(strain_2CP-C).	>AC_B9MH46 >AC_Q2II85 >AC_B9MB68 >AC_Q2IJ91 >AC_B9MH47 >AC_Q2II86 >AC_B9MDP9 >AC_Q2IIA6
Acidovorax_sp._(strain_JS42).	Anaeromyxobacter_dehalogenans_(strain_2CP-C).	>AC_A1WCM8 >AC_Q2II85 >AC_A1W2Q2 >AC_Q2IJ91 >AC_A1WCM9 >AC_Q2II86 >AC_A1WAW8 >AC_Q2IIA6 >AC_A1W2T7 >AC_Q2IHQ2
Acinetobacter_baumannii_(strain_AB0057).	Anaeromyxobacter_dehalogenans_(strain_2CP-C).	>AC_B7I7R9 >AC_Q2IJ91 >AC_B7IA38 >AC_Q2IJ86 >AC_B7I580 >AC_Q2IIA6 >AC_B7I360 >AC_Q2II86
Acinetobacter_baumannii_(strain_AB307-0294).	Anaeromyxobacter_dehalogenans_(strain_2CP-C).	>AC_B7GYN0 >AC_Q2IJ91 >AC_B7GW03 >AC_Q2IJ86 >AC_B7GYS7 >AC_Q2IIA6 >AC_B7H1J8 >AC_Q2II86
Acinetobacter_baumannii_(strain_ACICU).	Anaeromyxobacter_dehalogenans_(strain_2CP-C).	>AC_B2I1Z2 >AC_Q2II85 >AC_B2HUQ2 >AC_Q2IJ91 >AC_B2HZM1 >AC_Q2IJ86 >AC_B2HWQ2 >AC_Q2IIA6 >AC_B2I1Z1 >AC_Q2II86
Acinetobacter_baumannii_(strain_ATCC_17978_/_CIP_53.77_/_LMG_1025_/	Anaeromyxobacter_dehalogenans_(strain_2CP-C).	>AC_A3M1G4 >AC_Q2II85 >AC_A3M304 >AC_Q2IJ91 >AC_A3M982 >AC_Q2IJ86 >AC_A3M7P5 >AC_Q2IIA6 >AC_A3M1G3 >AC_Q2II86
Acinetobacter_baumannii_(strain_AYE).	Anaeromyxobacter_dehalogenans_(strain_2CP-C).	>AC_B0VDH9 >AC_Q2II85 >AC_B0V8W3 >AC_Q2IJ91 >AC_B0V6W9 >AC_Q2IJ86 >AC_B0VCT7 >AC_Q2IIA6 >AC_B0VDI0 >AC_Q2II86
Acinetobacter_baumannii_(strain_SDF).	Anaeromyxobacter_dehalogenans_(strain_2CP-C).	>AC_B0VLZ5 >AC_Q2II85 >AC_B0VTG5 >AC_Q2IJ91 >AC_B0VQR9 >AC_Q2IJ86 >AC_B0VTM2 >AC_Q2IIA6 >AC_B0VLZ6 >AC_Q2II86
Acinetobacter_baylyi_(strain_ATCC_33305_/_BD413_/_ADP1).	Anaeromyxobacter_dehalogenans_(strain_2CP-C).	>AC_Q6FF89 >AC_Q2II85 >AC_Q6FDS8 >AC_Q2IJ91 >AC_Q6F7R3 >AC_Q2IJ86 >AC_Q6F9B9 >AC_Q2IIA6 >AC_Q6FF90 >AC_Q2II86
Actinobacillus_pleuropneumoniae_(Haemophilus_pleuropneumoniae).	Anaeromyxobacter_dehalogenans_(strain_2CP-C).	>AC_O31194 >AC_Q2IJ91
Actinobacillus_pleuropneumoniae_serotype_3_(strain_JL03).	Anaeromyxobacter_dehalogenans_(strain_2CP-C).	>AC_B0BSF6 >AC_Q2II85 >AC_B0BQZ5 >AC_Q2IJ91 >AC_B0BST2 >AC_Q2IJ86 >AC_B0BSF5 >AC_Q2II86 >AC_B0BSF6 >AC_Q2II85
Actinobacillus_pleuropneumoniae_serotype_5b_(strain_L20).	Anaeromyxobacter_dehalogenans_(strain_2CP-C).	>AC_A3N326 >AC_Q2II85 >AC_A3N249 >AC_Q2IJ91 >AC_A3N359 >AC_Q2IJ86 >AC_A3N325 >AC_Q2II86
Actinobacillus_pleuropneumoniae_serotype_7_(strain_AP76).	Anaeromyxobacter_dehalogenans_(strain_2CP-C).	>AC_B3GYV5 >AC_Q2II85 >AC_B3H2G5 >AC_Q2IJ91 >AC_B3GZ12 >AC_Q2IJ86
Actinobacillus_succinogenes_(strain_ATCC_55618_/_130Z).	Anaeromyxobacter_dehalogenans_(strain_2CP-C).	>AC_A6VKC4 >AC_Q2II85 >AC_A6VLI9 >AC_Q2IJ86 >AC_A6VKC5 >AC_Q2II86 >AC_A6VKC4 >AC_Q2II85
Aeromonas_hydrophila_subsp._hydrophila_(strain_ATCC_7966_/_DSM_30187_/	Anaeromyxobacter_dehalogenans_(strain_2CP-C).	>AC_A0KQA4 >AC_Q2II85 >AC_A0KQ98 >AC_Q2IJ91 >AC_A0KF22 >AC_Q2IJ86 >AC_A0KQA5 >AC_Q2II86 >AC_A0KMM4 >AC_Q2IJI0
Aeromonas_salmonicida_(strain_A449).	Anaeromyxobacter_dehalogenans_(strain_2CP-C).	>AC_A4SHV0 >AC_Q2II85 >AC_A4SHV6 >AC_Q2IJ91 >AC_A4ST05 >AC_Q2IJ86 >AC_A4SHU9 >AC_Q2II86 >AC_A4SHV0 >AC_Q2II85 >AC_A4SQ71 >AC_Q2IJI0
Agathobacter_rectalis_(strain_ATCC_33656_/_DSM_3377_/_JCM_17463_/_KCTC	Anaeromyxobacter_dehalogenans_(strain_2CP-C).	>AC_C4ZBD5 >AC_Q2IJ86 >AC_C4ZBU3 >AC_Q2IJ63
Aggregatibacter_actinomycetemcomitans_(Actinobacillus	Anaeromyxobacter_dehalogenans_(strain_2CP-C).	>AC_P55836 >AC_Q2IJ86
Agrobacterium_fabrum_(strain_C58_/_ATCC_33970)_(Agrobacterium	Anaeromyxobacter_dehalogenans_(strain_2CP-C).	>AC_Q8UE09 >AC_Q2II85 >AC_Q8UE13 >AC_Q2IJ91 >AC_Q8UE08 >AC_Q2II86 >AC_Q8UE09 >AC_Q2II85 >AC_Q8UE35 >AC_Q2IJ66
Agrobacterium_radiobacter_(strain_K84_/_ATCC_BAA-868).	Anaeromyxobacter_dehalogenans_(strain_2CP-C).	>AC_B9JDS4 >AC_Q2IJ91 >AC_B9JDS1 >AC_Q2II86
Agrobacterium_vitis_(strain_S4_/_ATCC_BAA-846)_(Rhizobium_vitis	Anaeromyxobacter_dehalogenans_(strain_2CP-C).	>AC_B9JVM8 >AC_Q2II86 >AC_B9JVQ4 >AC_Q2IJ66
Akkermansia_muciniphila_(strain_ATCC_BAA-835_/_Muc).	Anaeromyxobacter_dehalogenans_(strain_2CP-C).	>AC_B2UQY1 >AC_Q2II85
Alcanivorax_borkumensis_(strain_ATCC_700651_/_DSM_11573_/_NCIMB_13689	Anaeromyxobacter_dehalogenans_(strain_2CP-C).	>AC_Q0VSM1 >AC_Q2II85 >AC_Q0VSM0 >AC_Q2IJ91 >AC_Q0VSK2 >AC_Q2IJ86 >AC_Q0VSM1 >AC_Q2II85 >AC_Q0VSI6 >AC_Q2IJ66 >AC_Q0VMY5 >AC_Q2IKQ7
Aliivibrio_salmonicida_(strain_LFI1238)_(Vibrio_salmonicida_(strain	Anaeromyxobacter_dehalogenans_(strain_2CP-C).	>AC_B6EPR5 >AC_Q2IJ91 >AC_B6ENR3 >AC_Q2II86
Alkalilimnicola_ehrlichii_(strain_ATCC_BAA-1101_/_DSM_17681_/_MLHE-1).	Anaeromyxobacter_dehalogenans_(strain_2CP-C).	>AC_Q0ABI1 >AC_Q2II85 >AC_Q0ABI0 >AC_Q2IJ91 >AC_Q0ABH4 >AC_Q2IJ86 >AC_Q0ABI1 >AC_Q2II85 >AC_Q0A4M8 >AC_Q2IHQ2 >AC_Q0ABF8 >AC_Q2IJ66 >AC_Q0ABI2 >AC_Q2II86
Alkaliphilus_metalliredigens_(strain_QYMF).	Anaeromyxobacter_dehalogenans_(strain_2CP-C).	>AC_A6TWI9 >AC_Q2II85 >AC_A6TWI1 >AC_Q2IJ86 >AC_A6TWJ0 >AC_Q2II86 >AC_A6TWI7 >AC_Q2IJ91 >AC_A6TJA9 >AC_Q2IM64
Alkaliphilus_oremlandii_(strain_OhILAs)_(Clostridium_oremlandii	Anaeromyxobacter_dehalogenans_(strain_2CP-C).	>AC_A8MLD3 >AC_Q2II85 >AC_A8MLF7 >AC_Q2IJ66 >AC_A8MLD5 >AC_Q2IJ91 >AC_A8MED6 >AC_Q2IM64
Alteromonas_mediterranea_(strain_DSM_17117_/_CIP_110805_/_LMG_28347_/	Anaeromyxobacter_dehalogenans_(strain_2CP-C).	>AC_B4S092 >AC_Q2IJ86 >AC_B4S133 >AC_Q2IKQ7
Amoebophilus_asiaticus_(strain_5a2).	Anaeromyxobacter_dehalogenans_(strain_2CP-C).	>AC_B3ETY9 >AC_Q2II85 >AC_B3ESU2 >AC_Q2IIA6
Anabaena_variabilis_(strain_ATCC_29413_/_PCC_7937).	Anaeromyxobacter_dehalogenans_(strain_2CP-C).	>AC_Q3MDM2 >AC_Q2IJ91 >AC_Q3MFC0 >AC_Q2IJ86 >AC_Q3M6G3 >AC_Q2IKQ7 >AC_Q3M6G3 >AC_Q2IKQ7
Anaeromyxobacter_dehalogenans_(strain_2CP-1_/_ATCC_BAA-258).	Anaeromyxobacter_dehalogenans_(strain_2CP-C).	>AC_B8J856 >AC_Q2IJ91 >AC_B8J861 >AC_Q2IJ86 >AC_B8JB70 >AC_Q2II86 >AC_B8JAF3 >AC_Q2IIA6 >AC_B8J884 >AC_Q2IJ63 >AC_B8JB70 >AC_Q2II86 >AC_B8J864 >AC_Q2IJ80 >AC_B8J856 >AC_Q2IJ91 >AC_B8JFZ0 >AC_Q2IQ02 >AC_B8JB70 >AC_Q2II86 >AC_B8JHC9 >AC_Q2IKQ7 >AC_B8J802 >AC_Q2IM64 >AC_B8JHC9 >AC_Q2IKQ7 >AC_B8J714 >AC_Q2IJN4
Acaryochloris_marina_(strain_MBIC_11017).	Anaeromyxobacter_sp._(strain_Fw109-5).	>AC_B0CCD3 >AC_A7HBL4 >AC_B0C1D4 >AC_A7HBL9 >AC_B0BZH9 >AC_A7HA60 >AC_B0BZH9 >AC_A7HA60 >AC_B0BZ87 >AC_A7HDY7
Acholeplasma_laidlawii_(strain_PG-8A).	Anaeromyxobacter_sp._(strain_Fw109-5).	>AC_A9NEL8 >AC_A7HCH6 >AC_A9NED4 >AC_A7HBL9
Acidiphilium_cryptum_(strain_JF-5).	Anaeromyxobacter_sp._(strain_Fw109-5).	>AC_A5FZX0 >AC_A7HCH6 >AC_A5FZW9 >AC_A7HBL4 >AC_A5FZX1 >AC_A7HCH7 >AC_A5FZX0 >AC_A7HCH6 >AC_A5FZU3 >AC_A7HBP2 >AC_A5FZU8 >AC_A7HBN5
Acidithiobacillus_ferrooxidans_(strain_ATCC_23270_/_DSM_14882_/_CIP	Anaeromyxobacter_sp._(strain_Fw109-5).	>AC_B7J462 >AC_A7HBL4 >AC_B7J468 >AC_A7HBL9 >AC_B7J460 >AC_A7HCH7 >AC_B7J462 >AC_A7HBL4
Acidithiobacillus_ferrooxidans_(strain_ATCC_53993)_(Leptospirillum	Anaeromyxobacter_sp._(strain_Fw109-5).	>AC_B5ELX4 >AC_A7HBL4 >AC_B5ELY0 >AC_A7HBL9 >AC_B5ELX2 >AC_A7HCH7 >AC_B5ELX4 >AC_A7HBL4
Acidobacterium_capsulatum_(strain_ATCC_51196_/_DSM_11244_/_JCM_7670_/	Anaeromyxobacter_sp._(strain_Fw109-5).	>AC_C1F647 >AC_A7HBL4 >AC_C1F617 >AC_A7HBP2 >AC_C1F647 >AC_A7HBL4
Acidothermus_cellulolyticus_(strain_ATCC_43068_/_11B).	Anaeromyxobacter_sp._(strain_Fw109-5).	>AC_A0LRL4 >AC_A7HCH6 >AC_A0LRL5 >AC_A7HBL4 >AC_A0LRL5 >AC_A7HBL4
Acidovorax_citrulli_(strain_AAC00-1)_(Acidovorax_avenae_subsp.	Anaeromyxobacter_sp._(strain_Fw109-5).	>AC_A1TVS9 >AC_A7HCH6 >AC_A1TJ02 >AC_A7HBL4 >AC_A1TVT0 >AC_A7HCH7
Acidovorax_ebreus_(strain_TPSY)_(Diaphorobacter_sp._(strain_TPSY)).	Anaeromyxobacter_sp._(strain_Fw109-5).	>AC_B9MH46 >AC_A7HCH6 >AC_B9MB68 >AC_A7HBL4 >AC_B9MH47 >AC_A7HCH7
Acidovorax_sp._(strain_JS42).	Anaeromyxobacter_sp._(strain_Fw109-5).	>AC_A1WCM8 >AC_A7HCH6 >AC_A1W2Q2 >AC_A7HBL4 >AC_A1WCM9 >AC_A7HCH7
Acinetobacter_baumannii_(strain_AB0057).	Anaeromyxobacter_sp._(strain_Fw109-5).	>AC_B7I7R9 >AC_A7HBL4 >AC_B7IA38 >AC_A7HBL9 >AC_B7I360 >AC_A7HCH7
Acinetobacter_baumannii_(strain_AB307-0294).	Anaeromyxobacter_sp._(strain_Fw109-5).	>AC_B7GYN0 >AC_A7HBL4 >AC_B7GW03 >AC_A7HBL9 >AC_B7H1J8 >AC_A7HCH7
Acinetobacter_baumannii_(strain_ACICU).	Anaeromyxobacter_sp._(strain_Fw109-5).	>AC_B2I1Z2 >AC_A7HCH6 >AC_B2HUQ2 >AC_A7HBL4 >AC_B2HZM1 >AC_A7HBL9 >AC_B2I1Z1 >AC_A7HCH7
Acinetobacter_baumannii_(strain_ATCC_17978_/_CIP_53.77_/_LMG_1025_/	Anaeromyxobacter_sp._(strain_Fw109-5).	>AC_A3M1G4 >AC_A7HCH6 >AC_A3M304 >AC_A7HBL4 >AC_A3M982 >AC_A7HBL9 >AC_A3M1G3 >AC_A7HCH7
Acinetobacter_baumannii_(strain_AYE).	Anaeromyxobacter_sp._(strain_Fw109-5).	>AC_B0VDH9 >AC_A7HCH6 >AC_B0V8W3 >AC_A7HBL4 >AC_B0V6W9 >AC_A7HBL9 >AC_B0VDI0 >AC_A7HCH7
Acinetobacter_baumannii_(strain_SDF).	Anaeromyxobacter_sp._(strain_Fw109-5).	>AC_B0VLZ5 >AC_A7HCH6 >AC_B0VTG5 >AC_A7HBL4 >AC_B0VQR9 >AC_A7HBL9 >AC_B0VLZ6 >AC_A7HCH7
Acinetobacter_baylyi_(strain_ATCC_33305_/_BD413_/_ADP1).	Anaeromyxobacter_sp._(strain_Fw109-5).	>AC_Q6FF89 >AC_A7HCH6 >AC_Q6FDS8 >AC_A7HBL4 >AC_Q6F7R3 >AC_A7HBL9 >AC_Q6FF90 >AC_A7HCH7
Actinobacillus_pleuropneumoniae_(Haemophilus_pleuropneumoniae).	Anaeromyxobacter_sp._(strain_Fw109-5).	>AC_O31194 >AC_A7HBL4
Actinobacillus_pleuropneumoniae_serotype_3_(strain_JL03).	Anaeromyxobacter_sp._(strain_Fw109-5).	>AC_B0BSF6 >AC_A7HCH6 >AC_B0BQZ5 >AC_A7HBL4 >AC_B0BST2 >AC_A7HBL9 >AC_B0BSF6 >AC_A7HCH6
Actinobacillus_pleuropneumoniae_serotype_5b_(strain_L20).	Anaeromyxobacter_sp._(strain_Fw109-5).	>AC_A3N326 >AC_A7HCH6 >AC_A3N249 >AC_A7HBL4 >AC_A3N359 >AC_A7HBL9
Actinobacillus_pleuropneumoniae_serotype_7_(strain_AP76).	Anaeromyxobacter_sp._(strain_Fw109-5).	>AC_B3GYV5 >AC_A7HCH6 >AC_B3H2G5 >AC_A7HBL4 >AC_B3GZ12 >AC_A7HBL9
Actinobacillus_succinogenes_(strain_ATCC_55618_/_130Z).	Anaeromyxobacter_sp._(strain_Fw109-5).	>AC_A6VKC4 >AC_A7HCH6 >AC_A6VLI9 >AC_A7HBL9 >AC_A6VKC4 >AC_A7HCH6
Aeromonas_hydrophila_subsp._hydrophila_(strain_ATCC_7966_/_DSM_30187_/	Anaeromyxobacter_sp._(strain_Fw109-5).	>AC_A0KQA4 >AC_A7HCH6 >AC_A0KQ98 >AC_A7HBL4 >AC_A0KF22 >AC_A7HBL9 >AC_A0KQV6 >AC_A7HEI5 >AC_A0KMM4 >AC_A7HB82
Aeromonas_salmonicida_(strain_A449).	Anaeromyxobacter_sp._(strain_Fw109-5).	>AC_A4SHV0 >AC_A7HCH6 >AC_A4SHV6 >AC_A7HBL4 >AC_A4ST05 >AC_A7HBL9 >AC_A4SHV0 >AC_A7HCH6 >AC_A4SHB7 >AC_A7HEI5 >AC_A4SQ71 >AC_A7HB82
Agathobacter_rectalis_(strain_ATCC_33656_/_DSM_3377_/_JCM_17463_/_KCTC	Anaeromyxobacter_sp._(strain_Fw109-5).	>AC_C4ZBD5 >AC_A7HBL9 >AC_C4ZBU3 >AC_A7HBP2
Aggregatibacter_actinomycetemcomitans_(Actinobacillus	Anaeromyxobacter_sp._(strain_Fw109-5).	>AC_P55836 >AC_A7HBL9
Agrobacterium_fabrum_(strain_C58_/_ATCC_33970)_(Agrobacterium	Anaeromyxobacter_sp._(strain_Fw109-5).	>AC_Q8UE09 >AC_A7HCH6 >AC_Q8UE13 >AC_A7HBL4 >AC_Q8UE08 >AC_A7HCH7 >AC_Q8UE09 >AC_A7HCH6 >AC_Q8UE35 >AC_A7HBN5
Agrobacterium_radiobacter_(strain_K84_/_ATCC_BAA-868).	Anaeromyxobacter_sp._(strain_Fw109-5).	>AC_B9JDS4 >AC_A7HBL4 >AC_B9JDS1 >AC_A7HCH7 >AC_B9J738 >AC_A7HEI5
Agrobacterium_vitis_(strain_S4_/_ATCC_BAA-846)_(Rhizobium_vitis	Anaeromyxobacter_sp._(strain_Fw109-5).	>AC_B9JVM8 >AC_A7HCH7 >AC_B9JVQ4 >AC_A7HBN5
Akkermansia_muciniphila_(strain_ATCC_BAA-835_/_Muc).	Anaeromyxobacter_sp._(strain_Fw109-5).	>AC_B2UQY1 >AC_A7HCH6
Alcanivorax_borkumensis_(strain_ATCC_700651_/_DSM_11573_/_NCIMB_13689	Anaeromyxobacter_sp._(strain_Fw109-5).	>AC_Q0VSM1 >AC_A7HCH6 >AC_Q0VSM0 >AC_A7HBL4 >AC_Q0VSK2 >AC_A7HBL9 >AC_Q0VSM1 >AC_A7HCH6 >AC_Q0VSI6 >AC_A7HBN5 >AC_Q0VMY5 >AC_A7HA60
Aliivibrio_salmonicida_(strain_LFI1238)_(Vibrio_salmonicida_(strain	Anaeromyxobacter_sp._(strain_Fw109-5).	>AC_B6EPR5 >AC_A7HBL4 >AC_B6ESA4 >AC_A7HEI5
Alkalilimnicola_ehrlichii_(strain_ATCC_BAA-1101_/_DSM_17681_/_MLHE-1).	Anaeromyxobacter_sp._(strain_Fw109-5).	>AC_Q0ABI1 >AC_A7HCH6 >AC_Q0ABI0 >AC_A7HBL4 >AC_Q0ABH4 >AC_A7HBL9 >AC_Q0ABI1 >AC_A7HCH6 >AC_Q0ABF8 >AC_A7HBN5 >AC_Q0ABI2 >AC_A7HCH7
Alkaliphilus_metalliredigens_(strain_QYMF).	Anaeromyxobacter_sp._(strain_Fw109-5).	>AC_A6TWI9 >AC_A7HCH6 >AC_A6TWI1 >AC_A7HBL9 >AC_A6TWJ0 >AC_A7HCH7 >AC_A6TWI7 >AC_A7HBL4 >AC_A6TJA9 >AC_A7H6J3 >AC_A6TK65 >AC_A7HIX7
Alkaliphilus_oremlandii_(strain_OhILAs)_(Clostridium_oremlandii	Anaeromyxobacter_sp._(strain_Fw109-5).	>AC_A8MLD3 >AC_A7HCH6 >AC_A8MLF7 >AC_A7HBN5 >AC_A8MLD5 >AC_A7HBL4 >AC_A8MED6 >AC_A7H6J3
Alteromonas_mediterranea_(strain_DSM_17117_/_CIP_110805_/_LMG_28347_/	Anaeromyxobacter_sp._(strain_Fw109-5).	>AC_B4S092 >AC_A7HBL9 >AC_B4S298 >AC_A7HEI5 >AC_B4S133 >AC_A7HA60
Amoebophilus_asiaticus_(strain_5a2).	Anaeromyxobacter_sp._(strain_Fw109-5).	>AC_B3ETY9 >AC_A7HCH6 >AC_B3EST8 >AC_A7HIX7
Anabaena_variabilis_(strain_ATCC_29413_/_PCC_7937).	Anaeromyxobacter_sp._(strain_Fw109-5).	>AC_Q3MDM2 >AC_A7HBL4 >AC_Q3MFC0 >AC_A7HBL9 >AC_Q3M6G3 >AC_A7HA60 >AC_Q3M6G3 >AC_A7HA60
Anaeromyxobacter_dehalogenans_(strain_2CP-1_/_ATCC_BAA-258).	Anaeromyxobacter_sp._(strain_Fw109-5).	>AC_B8J856 >AC_A7HBL4 >AC_B8J861 >AC_A7HBL9 >AC_B8JB70 >AC_A7HCH7 >AC_B8J884 >AC_A7HBP2 >AC_B8J864 >AC_A7HBM2 >AC_B8J856 >AC_A7HBL4 >AC_B8JFZ0 >AC_A7H9F7 >AC_B8JB70 >AC_A7HCH7 >AC_B8JHC9 >AC_A7HA60 >AC_B8J802 >AC_A7H6J3 >AC_B8JHC9 >AC_A7HA60 >AC_B8J714 >AC_A7HEI5
Anaeromyxobacter_dehalogenans_(strain_2CP-C).	Anaeromyxobacter_sp._(strain_Fw109-5).	>AC_Q2II85 >AC_A7HCH6 >AC_Q2IJ91 >AC_A7HBL4 >AC_Q2IJ86 >AC_A7HBL9 >AC_Q2II86 >AC_A7HCH7 >AC_Q2II85 >AC_A7HCH6 >AC_Q2IJ63 >AC_A7HBP2 >AC_Q2II85 >AC_A7HCH6 >AC_Q2IJ80 >AC_A7HBM2 >AC_Q2IJ66 >AC_A7HBN5 >AC_Q2IJI0 >AC_A7HB82 >AC_Q2IJ91 >AC_A7HBL4 >AC_Q2IQ02 >AC_A7H9F7 >AC_Q2II86 >AC_A7HCH7 >AC_Q2IKQ7 >AC_A7HA60 >AC_Q2IM64 >AC_A7H6J3 >AC_Q2IKQ7 >AC_A7HA60 >AC_Q2IJN4 >AC_A7HEI5
Acaryochloris_marina_(strain_MBIC_11017).	Anaeromyxobacter_sp._(strain_K).	>AC_B0CCD3 >AC_B4UB95 >AC_B0C1D4 >AC_B4UBA0 >AC_B0BZH9 >AC_B4UJ61 >AC_B0BZH9 >AC_B4UJ61
Acholeplasma_laidlawii_(strain_PG-8A).	Anaeromyxobacter_sp._(strain_K).	>AC_A9NEL8 >AC_B4UDT1 >AC_A9NED4 >AC_B4UBA0
Acidiphilium_cryptum_(strain_JF-5).	Anaeromyxobacter_sp._(strain_K).	>AC_A5FZX0 >AC_B4UDT1 >AC_A5FZW9 >AC_B4UB95 >AC_A5FZX1 >AC_B4UDT2 >AC_A5FZX0 >AC_B4UDT1 >AC_A5FZU3 >AC_B4UBC3
Acidithiobacillus_ferrooxidans_(strain_ATCC_23270_/_DSM_14882_/_CIP	Anaeromyxobacter_sp._(strain_K).	>AC_B7J462 >AC_B4UB95 >AC_B7J468 >AC_B4UBA0 >AC_B7J460 >AC_B4UDT2 >AC_B7J9J8 >AC_B4UDQ7 >AC_B7J462 >AC_B4UB95
Acidithiobacillus_ferrooxidans_(strain_ATCC_53993)_(Leptospirillum	Anaeromyxobacter_sp._(strain_K).	>AC_B5ELX4 >AC_B4UB95 >AC_B5ELY0 >AC_B4UBA0 >AC_B5ELX2 >AC_B4UDT2 >AC_B5EQB5 >AC_B4UDQ7 >AC_B5ELX4 >AC_B4UB95
Acidobacterium_capsulatum_(strain_ATCC_51196_/_DSM_11244_/_JCM_7670_/	Anaeromyxobacter_sp._(strain_K).	>AC_C1F647 >AC_B4UB95 >AC_C1F617 >AC_B4UBC3 >AC_C1F647 >AC_B4UB95
Acidothermus_cellulolyticus_(strain_ATCC_43068_/_11B).	Anaeromyxobacter_sp._(strain_K).	>AC_A0LRL4 >AC_B4UDT1 >AC_A0LRL5 >AC_B4UB95 >AC_A0LRL5 >AC_B4UB95 >AC_A0LV54 >AC_B4UMB8
Acidovorax_citrulli_(strain_AAC00-1)_(Acidovorax_avenae_subsp.	Anaeromyxobacter_sp._(strain_K).	>AC_A1TVS9 >AC_B4UDT1 >AC_A1TJ02 >AC_B4UB95 >AC_A1TVT0 >AC_B4UDT2 >AC_A1TLE7 >AC_B4UDQ7
Acidovorax_ebreus_(strain_TPSY)_(Diaphorobacter_sp._(strain_TPSY)).	Anaeromyxobacter_sp._(strain_K).	>AC_B9MH46 >AC_B4UDT1 >AC_B9MB68 >AC_B4UB95 >AC_B9MH47 >AC_B4UDT2 >AC_B9MDP9 >AC_B4UDQ7
Acidovorax_sp._(strain_JS42).	Anaeromyxobacter_sp._(strain_K).	>AC_A1WCM8 >AC_B4UDT1 >AC_A1W2Q2 >AC_B4UB95 >AC_A1WCM9 >AC_B4UDT2 >AC_A1WAW8 >AC_B4UDQ7
Acinetobacter_baumannii_(strain_AB0057).	Anaeromyxobacter_sp._(strain_K).	>AC_B7I7R9 >AC_B4UB95 >AC_B7IA38 >AC_B4UBA0 >AC_B7I580 >AC_B4UDQ7 >AC_B7I360 >AC_B4UDT2
Acinetobacter_baumannii_(strain_AB307-0294).	Anaeromyxobacter_sp._(strain_K).	>AC_B7GYN0 >AC_B4UB95 >AC_B7GW03 >AC_B4UBA0 >AC_B7GYS7 >AC_B4UDQ7 >AC_B7H1J8 >AC_B4UDT2
Acinetobacter_baumannii_(strain_ACICU).	Anaeromyxobacter_sp._(strain_K).	>AC_B2I1Z2 >AC_B4UDT1 >AC_B2HUQ2 >AC_B4UB95 >AC_B2HZM1 >AC_B4UBA0 >AC_B2HWQ2 >AC_B4UDQ7 >AC_B2I1Z1 >AC_B4UDT2
Acinetobacter_baumannii_(strain_ATCC_17978_/_CIP_53.77_/_LMG_1025_/	Anaeromyxobacter_sp._(strain_K).	>AC_A3M1G4 >AC_B4UDT1 >AC_A3M304 >AC_B4UB95 >AC_A3M982 >AC_B4UBA0 >AC_A3M7P5 >AC_B4UDQ7 >AC_A3M1G3 >AC_B4UDT2
Acinetobacter_baumannii_(strain_AYE).	Anaeromyxobacter_sp._(strain_K).	>AC_B0VDH9 >AC_B4UDT1 >AC_B0V8W3 >AC_B4UB95 >AC_B0V6W9 >AC_B4UBA0 >AC_B0VCT7 >AC_B4UDQ7 >AC_B0VDI0 >AC_B4UDT2
Acinetobacter_baumannii_(strain_SDF).	Anaeromyxobacter_sp._(strain_K).	>AC_B0VLZ5 >AC_B4UDT1 >AC_B0VTG5 >AC_B4UB95 >AC_B0VQR9 >AC_B4UBA0 >AC_B0VTM2 >AC_B4UDQ7 >AC_B0VLZ6 >AC_B4UDT2
Acinetobacter_baylyi_(strain_ATCC_33305_/_BD413_/_ADP1).	Anaeromyxobacter_sp._(strain_K).	>AC_Q6FF89 >AC_B4UDT1 >AC_Q6FDS8 >AC_B4UB95 >AC_Q6F7R3 >AC_B4UBA0 >AC_Q6F9B9 >AC_B4UDQ7 >AC_Q6FF90 >AC_B4UDT2
Actinobacillus_pleuropneumoniae_(Haemophilus_pleuropneumoniae).	Anaeromyxobacter_sp._(strain_K).	>AC_O31194 >AC_B4UB95
Actinobacillus_pleuropneumoniae_serotype_3_(strain_JL03).	Anaeromyxobacter_sp._(strain_K).	>AC_B0BSF6 >AC_B4UDT1 >AC_B0BQZ5 >AC_B4UB95 >AC_B0BST2 >AC_B4UBA0 >AC_B0BSF5 >AC_B4UDT2 >AC_B0BSF6 >AC_B4UDT1
Actinobacillus_pleuropneumoniae_serotype_5b_(strain_L20).	Anaeromyxobacter_sp._(strain_K).	>AC_A3N326 >AC_B4UDT1 >AC_A3N249 >AC_B4UB95 >AC_A3N359 >AC_B4UBA0 >AC_A3N325 >AC_B4UDT2
Actinobacillus_pleuropneumoniae_serotype_7_(strain_AP76).	Anaeromyxobacter_sp._(strain_K).	>AC_B3GYV5 >AC_B4UDT1 >AC_B3H2G5 >AC_B4UB95 >AC_B3GZ12 >AC_B4UBA0
Actinobacillus_succinogenes_(strain_ATCC_55618_/_130Z).	Anaeromyxobacter_sp._(strain_K).	>AC_A6VKC4 >AC_B4UDT1 >AC_A6VLI9 >AC_B4UBA0 >AC_A6VKC5 >AC_B4UDT2 >AC_A6VKC4 >AC_B4UDT1
Aeromonas_hydrophila_subsp._hydrophila_(strain_ATCC_7966_/_DSM_30187_/	Anaeromyxobacter_sp._(strain_K).	>AC_A0KQA4 >AC_B4UDT1 >AC_A0KQ98 >AC_B4UB95 >AC_A0KF22 >AC_B4UBA0 >AC_A0KQA5 >AC_B4UDT2
Aeromonas_salmonicida_(strain_A449).	Anaeromyxobacter_sp._(strain_K).	>AC_A4SHV0 >AC_B4UDT1 >AC_A4SHV6 >AC_B4UB95 >AC_A4ST05 >AC_B4UBA0 >AC_A4SHU9 >AC_B4UDT2 >AC_A4SHV0 >AC_B4UDT1
Agathobacter_rectalis_(strain_ATCC_33656_/_DSM_3377_/_JCM_17463_/_KCTC	Anaeromyxobacter_sp._(strain_K).	>AC_C4ZBD5 >AC_B4UBA0 >AC_C4ZBU3 >AC_B4UBC3
Aggregatibacter_actinomycetemcomitans_(Actinobacillus	Anaeromyxobacter_sp._(strain_K).	>AC_P55836 >AC_B4UBA0
Agrobacterium_fabrum_(strain_C58_/_ATCC_33970)_(Agrobacterium	Anaeromyxobacter_sp._(strain_K).	>AC_Q8UE09 >AC_B4UDT1 >AC_Q8UE13 >AC_B4UB95 >AC_Q8UE08 >AC_B4UDT2 >AC_Q8UE09 >AC_B4UDT1
Agrobacterium_radiobacter_(strain_K84_/_ATCC_BAA-868).	Anaeromyxobacter_sp._(strain_K).	>AC_B9JDS4 >AC_B4UB95 >AC_B9JDS1 >AC_B4UDT2
Agrobacterium_vitis_(strain_S4_/_ATCC_BAA-846)_(Rhizobium_vitis	Anaeromyxobacter_sp._(strain_K).	>AC_B9JVM8 >AC_B4UDT2
Akkermansia_muciniphila_(strain_ATCC_BAA-835_/_Muc).	Anaeromyxobacter_sp._(strain_K).	>AC_B2UQY1 >AC_B4UDT1
Alcanivorax_borkumensis_(strain_ATCC_700651_/_DSM_11573_/_NCIMB_13689	Anaeromyxobacter_sp._(strain_K).	>AC_Q0VSM1 >AC_B4UDT1 >AC_Q0VSM0 >AC_B4UB95 >AC_Q0VSK2 >AC_B4UBA0 >AC_Q0VSM1 >AC_B4UDT1 >AC_Q0VMY5 >AC_B4UJ61
Aliivibrio_salmonicida_(strain_LFI1238)_(Vibrio_salmonicida_(strain	Anaeromyxobacter_sp._(strain_K).	>AC_B6EPR5 >AC_B4UB95 >AC_B6ENR3 >AC_B4UDT2
Alkalilimnicola_ehrlichii_(strain_ATCC_BAA-1101_/_DSM_17681_/_MLHE-1).	Anaeromyxobacter_sp._(strain_K).	>AC_Q0ABI1 >AC_B4UDT1 >AC_Q0ABI0 >AC_B4UB95 >AC_Q0ABH4 >AC_B4UBA0 >AC_Q0ABI1 >AC_B4UDT1 >AC_Q0ABI2 >AC_B4UDT2
Alkaliphilus_metalliredigens_(strain_QYMF).	Anaeromyxobacter_sp._(strain_K).	>AC_A6TWI9 >AC_B4UDT1 >AC_A6TWI1 >AC_B4UBA0 >AC_A6TWJ0 >AC_B4UDT2 >AC_A6TWI7 >AC_B4UB95 >AC_A6TJA9 >AC_B4ULC0
Alkaliphilus_oremlandii_(strain_OhILAs)_(Clostridium_oremlandii	Anaeromyxobacter_sp._(strain_K).	>AC_A8MLD3 >AC_B4UDT1 >AC_A8MLD5 >AC_B4UB95 >AC_A8MED6 >AC_B4ULC0
Alteromonas_mediterranea_(strain_DSM_17117_/_CIP_110805_/_LMG_28347_/	Anaeromyxobacter_sp._(strain_K).	>AC_B4S092 >AC_B4UBA0 >AC_B4S133 >AC_B4UJ61
Amoebophilus_asiaticus_(strain_5a2).	Anaeromyxobacter_sp._(strain_K).	>AC_B3ETY9 >AC_B4UDT1 >AC_B3ESU2 >AC_B4UDQ7
Anabaena_variabilis_(strain_ATCC_29413_/_PCC_7937).	Anaeromyxobacter_sp._(strain_K).	>AC_Q3MDM2 >AC_B4UB95 >AC_Q3MFC0 >AC_B4UBA0 >AC_Q3M6G3 >AC_B4UJ61 >AC_Q3M6G3 >AC_B4UJ61
Anaeromyxobacter_dehalogenans_(strain_2CP-1_/_ATCC_BAA-258).	Anaeromyxobacter_sp._(strain_K).	>AC_B8J856 >AC_B4UB95 >AC_B8J861 >AC_B4UBA0 >AC_B8JB70 >AC_B4UDT2 >AC_B8JAF3 >AC_B4UDQ7 >AC_B8J884 >AC_B4UBC3 >AC_B8JB70 >AC_B4UDT2 >AC_B8J864 >AC_B4UBA3 >AC_B8J856 >AC_B4UB95 >AC_B8JFZ0 >AC_B4UHG4 >AC_B8JB70 >AC_B4UDT2 >AC_B8JHC9 >AC_B4UJ61 >AC_B8J802 >AC_B4ULC0 >AC_B8JHC9 >AC_B4UJ61 >AC_B8J714 >AC_B4UMJ1
Anaeromyxobacter_dehalogenans_(strain_2CP-C).	Anaeromyxobacter_sp._(strain_K).	>AC_Q2II85 >AC_B4UDT1 >AC_Q2IJ91 >AC_B4UB95 >AC_Q2IJ86 >AC_B4UBA0 >AC_Q2II86 >AC_B4UDT2 >AC_Q2IIA6 >AC_B4UDQ7 >AC_Q2II85 >AC_B4UDT1 >AC_Q2IJ63 >AC_B4UBC3 >AC_Q2II86 >AC_B4UDT2 >AC_Q2II85 >AC_B4UDT1 >AC_Q2IJ80 >AC_B4UBA3 >AC_Q2IJ91 >AC_B4UB95 >AC_Q2IQ02 >AC_B4UHG4 >AC_Q2IML9 >AC_B4UMB8 >AC_Q2II86 >AC_B4UDT2 >AC_Q2IKQ7 >AC_B4UJ61 >AC_Q2IM64 >AC_B4ULC0 >AC_Q2IKQ7 >AC_B4UJ61 >AC_Q2IJN4 >AC_B4UMJ1
Anaeromyxobacter_sp._(strain_Fw109-5).	Anaeromyxobacter_sp._(strain_K).	>AC_A7HCH6 >AC_B4UDT1 >AC_A7HBL4 >AC_B4UB95 >AC_A7HBL9 >AC_B4UBA0 >AC_A7HCH7 >AC_B4UDT2 >AC_A7HCH6 >AC_B4UDT1 >AC_A7HBP2 >AC_B4UBC3 >AC_A7HCH6 >AC_B4UDT1 >AC_A7HBM2 >AC_B4UBA3 >AC_A7HBL4 >AC_B4UB95 >AC_A7H9F7 >AC_B4UHG4 >AC_A7HCH7 >AC_B4UDT2 >AC_A7HA60 >AC_B4UJ61 >AC_A7H6J3 >AC_B4ULC0 >AC_A7HA60 >AC_B4UJ61 >AC_A7HEI5 >AC_B4UMJ1
Acholeplasma_laidlawii_(strain_PG-8A).	Anaplasma_marginale_(strain_Florida).	>AC_A9NEL8 >AC_B9KHW2 >AC_A9NEF2 >AC_B9KJ52
Acidiphilium_cryptum_(strain_JF-5).	Anaplasma_marginale_(strain_Florida).	>AC_A5FZX0 >AC_B9KHW2 >AC_A5FZX1 >AC_Q8KWX4 >AC_A5FX09 >AC_B9KI91 >AC_A5FYN3 >AC_B9KHN3 >AC_A5G2N0 >AC_B9KHH6 >AC_A5FY07 >AC_B9KIE5 >AC_A5FZU6 >AC_B9KJ52
Acidithiobacillus_ferrooxidans_(strain_ATCC_23270_/_DSM_14882_/_CIP	Anaplasma_marginale_(strain_Florida).	>AC_B7J460 >AC_Q8KWX4 >AC_B7J6H2 >AC_B9KI91 >AC_B7J7X4 >AC_B9KHN3
Acidithiobacillus_ferrooxidans_(strain_ATCC_53993)_(Leptospirillum	Anaplasma_marginale_(strain_Florida).	>AC_B5ELX2 >AC_Q8KWX4 >AC_B5EN70 >AC_B9KI91 >AC_B5EN98 >AC_B9KHN3
Acidobacterium_capsulatum_(strain_ATCC_51196_/_DSM_11244_/_JCM_7670_/	Anaplasma_marginale_(strain_Florida).	>AC_C1F6A5 >AC_B9KHN3
Acidothermus_cellulolyticus_(strain_ATCC_43068_/_11B).	Anaplasma_marginale_(strain_Florida).	>AC_A0LRL4 >AC_B9KHW2
Acidovorax_citrulli_(strain_AAC00-1)_(Acidovorax_avenae_subsp.	Anaplasma_marginale_(strain_Florida).	>AC_A1TVS9 >AC_B9KHW2 >AC_A1TVT0 >AC_Q8KWX4 >AC_A1TLL7 >AC_B9KI91 >AC_A1TL98 >AC_B9KHN3
Acidovorax_ebreus_(strain_TPSY)_(Diaphorobacter_sp._(strain_TPSY)).	Anaplasma_marginale_(strain_Florida).	>AC_B9MH46 >AC_B9KHW2 >AC_B9MH47 >AC_Q8KWX4 >AC_B9MEL5 >AC_B9KI91 >AC_B9MFG4 >AC_B9KHN3
Acidovorax_sp._(strain_JS42).	Anaplasma_marginale_(strain_Florida).	>AC_A1WCM8 >AC_B9KHW2 >AC_A1WCM9 >AC_Q8KWX4 >AC_A1W4M3 >AC_B9KI91 >AC_A1W538 >AC_B9KHN3
Acinetobacter_baumannii_(strain_AB0057).	Anaplasma_marginale_(strain_Florida).	>AC_B7I774 >AC_B9KHN3
Acinetobacter_baumannii_(strain_AB307-0294).	Anaplasma_marginale_(strain_Florida).	>AC_B7GZ86 >AC_B9KHN3
Acinetobacter_baumannii_(strain_ACICU).	Anaplasma_marginale_(strain_Florida).	>AC_B2I1Z2 >AC_B9KHW2 >AC_B2HUI0 >AC_B9KHN3
Acinetobacter_baumannii_(strain_ATCC_17978_/_CIP_53.77_/_LMG_1025_/	Anaplasma_marginale_(strain_Florida).	>AC_A3M1G4 >AC_B9KHW2 >AC_A3M2T0 >AC_B9KHN3
Acinetobacter_baumannii_(strain_AYE).	Anaplasma_marginale_(strain_Florida).	>AC_B0VDH9 >AC_B9KHW2 >AC_B0V8B3 >AC_B9KHN3
Acinetobacter_baumannii_(strain_SDF).	Anaplasma_marginale_(strain_Florida).	>AC_B0VLZ5 >AC_B9KHW2 >AC_B0VU22 >AC_B9KHN3
Acinetobacter_baylyi_(strain_ATCC_33305_/_BD413_/_ADP1).	Anaplasma_marginale_(strain_Florida).	>AC_Q6FF89 >AC_B9KHW2 >AC_Q6FE29 >AC_B9KHN3
Actinobacillus_pleuropneumoniae_serotype_3_(strain_JL03).	Anaplasma_marginale_(strain_Florida).	>AC_B0BSF6 >AC_B9KHW2
Actinobacillus_pleuropneumoniae_serotype_5b_(strain_L20).	Anaplasma_marginale_(strain_Florida).	>AC_A3N326 >AC_B9KHW2
Actinobacillus_pleuropneumoniae_serotype_7_(strain_AP76).	Anaplasma_marginale_(strain_Florida).	>AC_B3GYV5 >AC_B9KHW2
Actinobacillus_succinogenes_(strain_ATCC_55618_/_130Z).	Anaplasma_marginale_(strain_Florida).	>AC_A6VKC4 >AC_B9KHW2
Aeromonas_hydrophila_subsp._hydrophila_(strain_ATCC_7966_/_DSM_30187_/	Anaplasma_marginale_(strain_Florida).	>AC_A0KQA4 >AC_B9KHW2
Aeromonas_salmonicida_(strain_A449).	Anaplasma_marginale_(strain_Florida).	>AC_A4SHV0 >AC_B9KHW2
Agrobacterium_fabrum_(strain_C58_/_ATCC_33970)_(Agrobacterium	Anaplasma_marginale_(strain_Florida).	>AC_Q8UE09 >AC_B9KHW2 >AC_Q8UE08 >AC_Q8KWX4 >AC_A9CJB2 >AC_B9KI91 >AC_Q8UIN8 >AC_B9KHH6 >AC_Q8UIQ2 >AC_B9KIE5 >AC_Q8UE36 >AC_B9KJ52
Agrobacterium_radiobacter_(strain_K84_/_ATCC_BAA-868).	Anaplasma_marginale_(strain_Florida).	>AC_B9JDS1 >AC_Q8KWX4 >AC_B9JD43 >AC_B9KI91 >AC_B9J7G1 >AC_B9KHH6
Agrobacterium_vitis_(strain_S4_/_ATCC_BAA-846)_(Rhizobium_vitis	Anaplasma_marginale_(strain_Florida).	>AC_B9JVM8 >AC_Q8KWX4 >AC_B9JVE6 >AC_B9KI91 >AC_B9JYM8 >AC_B9KHH6 >AC_B9JVQ6 >AC_B9KJ52
Akkermansia_muciniphila_(strain_ATCC_BAA-835_/_Muc).	Anaplasma_marginale_(strain_Florida).	>AC_B2UQY1 >AC_B9KHW2 >AC_B2UQM8 >AC_B9KJ52
Alcanivorax_borkumensis_(strain_ATCC_700651_/_DSM_11573_/_NCIMB_13689	Anaplasma_marginale_(strain_Florida).	>AC_Q0VSM1 >AC_B9KHW2 >AC_Q0VP73 >AC_B9KHN3 >AC_Q0VSI4 >AC_B9KJ52
Alkalilimnicola_ehrlichii_(strain_ATCC_BAA-1101_/_DSM_17681_/_MLHE-1).	Anaplasma_marginale_(strain_Florida).	>AC_Q0ABI1 >AC_B9KHW2 >AC_Q0A776 >AC_B9KI91
Alkaliphilus_metalliredigens_(strain_QYMF).	Anaplasma_marginale_(strain_Florida).	>AC_A6TWI9 >AC_B9KHW2 >AC_A6TWJ0 >AC_Q8KWX4
Alkaliphilus_oremlandii_(strain_OhILAs)_(Clostridium_oremlandii	Anaplasma_marginale_(strain_Florida).	>AC_A8MLD3 >AC_B9KHW2
Alteromonas_mediterranea_(strain_DSM_17117_/_CIP_110805_/_LMG_28347_/	Anaplasma_marginale_(strain_Florida).	>AC_B4RT45 >AC_B9KJ53
Amoebophilus_asiaticus_(strain_5a2).	Anaplasma_marginale_(strain_Florida).	>AC_B3ETY9 >AC_B9KHW2
Anaeromyxobacter_dehalogenans_(strain_2CP-1_/_ATCC_BAA-258).	Anaplasma_marginale_(strain_Florida).	>AC_B8JB70 >AC_Q8KWX4
Anaeromyxobacter_dehalogenans_(strain_2CP-C).	Anaplasma_marginale_(strain_Florida).	>AC_Q2II85 >AC_B9KHW2 >AC_Q2II86 >AC_Q8KWX4
Anaeromyxobacter_sp._(strain_Fw109-5).	Anaplasma_marginale_(strain_Florida).	>AC_A7HCH6 >AC_B9KHW2 >AC_A7HCH7 >AC_Q8KWX4
Anaeromyxobacter_sp._(strain_K).	Anaplasma_marginale_(strain_Florida).	>AC_B4UDT1 >AC_B9KHW2 >AC_B4UDT2 >AC_Q8KWX4
Acholeplasma_laidlawii_(strain_PG-8A).	Anaplasma_marginale_(strain_St._Maries).	>AC_A9NEL8 >AC_Q5PBG3
Acidiphilium_cryptum_(strain_JF-5).	Anaplasma_marginale_(strain_St._Maries).	>AC_A5FZX0 >AC_Q5PBG3 >AC_A5FZX1 >AC_Q5PBG4 >AC_A5FX09 >AC_Q5PB32 >AC_A5FYN3 >AC_Q5PBP3 >AC_A5G2N0 >AC_Q5PBV4 >AC_A5FY07 >AC_Q5PAX8 >AC_A5FZ67 >AC_Q5PAF6
Acidithiobacillus_ferrooxidans_(strain_ATCC_23270_/_DSM_14882_/_CIP	Anaplasma_marginale_(strain_St._Maries).	>AC_B7J460 >AC_Q5PBG4 >AC_B7J6H2 >AC_Q5PB32 >AC_B7J7X4 >AC_Q5PBP3 >AC_B7J7C4 >AC_Q5PB42
Acidithiobacillus_ferrooxidans_(strain_ATCC_53993)_(Leptospirillum	Anaplasma_marginale_(strain_St._Maries).	>AC_B5ELX2 >AC_Q5PBG4 >AC_B5EN70 >AC_Q5PB32 >AC_B5EN98 >AC_Q5PBP3 >AC_B5EQ61 >AC_Q5PB42
Acidobacterium_capsulatum_(strain_ATCC_51196_/_DSM_11244_/_JCM_7670_/	Anaplasma_marginale_(strain_St._Maries).	>AC_C1F6A5 >AC_Q5PBP3
Acidothermus_cellulolyticus_(strain_ATCC_43068_/_11B).	Anaplasma_marginale_(strain_St._Maries).	>AC_A0LRL4 >AC_Q5PBG3
Acidovorax_citrulli_(strain_AAC00-1)_(Acidovorax_avenae_subsp.	Anaplasma_marginale_(strain_St._Maries).	>AC_A1TVS9 >AC_Q5PBG3 >AC_A1TVT0 >AC_Q5PBG4 >AC_A1TLL7 >AC_Q5PB32 >AC_A1TL98 >AC_Q5PBP3
Acidovorax_ebreus_(strain_TPSY)_(Diaphorobacter_sp._(strain_TPSY)).	Anaplasma_marginale_(strain_St._Maries).	>AC_B9MH46 >AC_Q5PBG3 >AC_B9MH47 >AC_Q5PBG4 >AC_B9MEL5 >AC_Q5PB32 >AC_B9MFG4 >AC_Q5PBP3
Acidovorax_sp._(strain_JS42).	Anaplasma_marginale_(strain_St._Maries).	>AC_A1WCM8 >AC_Q5PBG3 >AC_A1WCM9 >AC_Q5PBG4 >AC_A1W4M3 >AC_Q5PB32 >AC_A1W538 >AC_Q5PBP3 >AC_A1W2T7 >AC_Q5PAN2
Acinetobacter_baumannii_(strain_AB0057).	Anaplasma_marginale_(strain_St._Maries).	>AC_B7I774 >AC_Q5PBP3 >AC_B7I331 >AC_Q5PB42
Acinetobacter_baumannii_(strain_AB307-0294).	Anaplasma_marginale_(strain_St._Maries).	>AC_B7GZ86 >AC_Q5PBP3 >AC_B7H1M6 >AC_Q5PB42
Acinetobacter_baumannii_(strain_ACICU).	Anaplasma_marginale_(strain_St._Maries).	>AC_B2I1Z2 >AC_Q5PBG3 >AC_B2HUI0 >AC_Q5PBP3 >AC_B2I1W2 >AC_Q5PB42
Acinetobacter_baumannii_(strain_ATCC_17978_/_CIP_53.77_/_LMG_1025_/	Anaplasma_marginale_(strain_St._Maries).	>AC_A3M1G4 >AC_Q5PBG3 >AC_A3M2T0 >AC_Q5PBP3 >AC_A3M1D2 >AC_Q5PB42
Acinetobacter_baumannii_(strain_AYE).	Anaplasma_marginale_(strain_St._Maries).	>AC_B0VDH9 >AC_Q5PBG3 >AC_B0V8B3 >AC_Q5PBP3 >AC_B0VDF1 >AC_Q5PB42
Acinetobacter_baumannii_(strain_SDF).	Anaplasma_marginale_(strain_St._Maries).	>AC_B0VLZ5 >AC_Q5PBG3 >AC_B0VU22 >AC_Q5PBP3 >AC_B0VMD7 >AC_Q5PB42
Acinetobacter_baylyi_(strain_ATCC_33305_/_BD413_/_ADP1).	Anaplasma_marginale_(strain_St._Maries).	>AC_Q6FF89 >AC_Q5PBG3 >AC_Q6FE29 >AC_Q5PBP3 >AC_Q6FFB6 >AC_Q5PB42
Actinobacillus_pleuropneumoniae_serotype_3_(strain_JL03).	Anaplasma_marginale_(strain_St._Maries).	>AC_B0BSF6 >AC_Q5PBG3
Actinobacillus_pleuropneumoniae_serotype_5b_(strain_L20).	Anaplasma_marginale_(strain_St._Maries).	>AC_A3N326 >AC_Q5PBG3
Actinobacillus_pleuropneumoniae_serotype_7_(strain_AP76).	Anaplasma_marginale_(strain_St._Maries).	>AC_B3GYV5 >AC_Q5PBG3
Actinobacillus_succinogenes_(strain_ATCC_55618_/_130Z).	Anaplasma_marginale_(strain_St._Maries).	>AC_A6VKC4 >AC_Q5PBG3
Aeromonas_hydrophila_subsp._hydrophila_(strain_ATCC_7966_/_DSM_30187_/	Anaplasma_marginale_(strain_St._Maries).	>AC_A0KQA4 >AC_Q5PBG3
Aeromonas_salmonicida_(strain_A449).	Anaplasma_marginale_(strain_St._Maries).	>AC_A4SHV0 >AC_Q5PBG3
Agrobacterium_fabrum_(strain_C58_/_ATCC_33970)_(Agrobacterium	Anaplasma_marginale_(strain_St._Maries).	>AC_Q8UE09 >AC_Q5PBG3 >AC_Q8UE08 >AC_Q5PBG4 >AC_A9CJB2 >AC_Q5PB32 >AC_Q8UCC9 >AC_Q5PB42 >AC_Q8UIN8 >AC_Q5PBV4 >AC_Q8UIQ2 >AC_Q5PAX8
Agrobacterium_radiobacter_(strain_K84_/_ATCC_BAA-868).	Anaplasma_marginale_(strain_St._Maries).	>AC_B9JDS1 >AC_Q5PBG4 >AC_B9JD43 >AC_Q5PB32 >AC_B9JMY1 >AC_Q5PB42 >AC_B9J7G1 >AC_Q5PBV4
Agrobacterium_vitis_(strain_S4_/_ATCC_BAA-846)_(Rhizobium_vitis	Anaplasma_marginale_(strain_St._Maries).	>AC_B9JVM8 >AC_Q5PBG4 >AC_B9JVE6 >AC_Q5PB32 >AC_B9K253 >AC_Q5PB42 >AC_B9JYM8 >AC_Q5PBV4
Akkermansia_muciniphila_(strain_ATCC_BAA-835_/_Muc).	Anaplasma_marginale_(strain_St._Maries).	>AC_B2UQY1 >AC_Q5PBG3
Alcanivorax_borkumensis_(strain_ATCC_700651_/_DSM_11573_/_NCIMB_13689	Anaplasma_marginale_(strain_St._Maries).	>AC_Q0VSM1 >AC_Q5PBG3 >AC_Q0VP73 >AC_Q5PBP3
Alkalilimnicola_ehrlichii_(strain_ATCC_BAA-1101_/_DSM_17681_/_MLHE-1).	Anaplasma_marginale_(strain_St._Maries).	>AC_Q0ABI1 >AC_Q5PBG3 >AC_Q0A776 >AC_Q5PB32 >AC_Q0A4M8 >AC_Q5PAN2
Alkaliphilus_metalliredigens_(strain_QYMF).	Anaplasma_marginale_(strain_St._Maries).	>AC_A6TWI9 >AC_Q5PBG3 >AC_A6TWJ0 >AC_Q5PBG4
Alkaliphilus_oremlandii_(strain_OhILAs)_(Clostridium_oremlandii	Anaplasma_marginale_(strain_St._Maries).	>AC_A8MLD3 >AC_Q5PBG3
Alteromonas_mediterranea_(strain_DSM_17117_/_CIP_110805_/_LMG_28347_/	Anaplasma_marginale_(strain_St._Maries).	>AC_B4RT45 >AC_Q5PA75
Amoebophilus_asiaticus_(strain_5a2).	Anaplasma_marginale_(strain_St._Maries).	>AC_B3ETY9 >AC_Q5PBG3
Anaeromyxobacter_dehalogenans_(strain_2CP-1_/_ATCC_BAA-258).	Anaplasma_marginale_(strain_St._Maries).	>AC_B8JB70 >AC_Q5PBG4
Anaeromyxobacter_dehalogenans_(strain_2CP-C).	Anaplasma_marginale_(strain_St._Maries).	>AC_Q2II85 >AC_Q5PBG3 >AC_Q2II86 >AC_Q5PBG4 >AC_Q2IHQ2 >AC_Q5PAN2
Anaeromyxobacter_sp._(strain_Fw109-5).	Anaplasma_marginale_(strain_St._Maries).	>AC_A7HCH6 >AC_Q5PBG3 >AC_A7HCH7 >AC_Q5PBG4
Anaeromyxobacter_sp._(strain_K).	Anaplasma_marginale_(strain_St._Maries).	>AC_B4UDT1 >AC_Q5PBG3 >AC_B4UDT2 >AC_Q5PBG4
Anaplasma_marginale_(strain_Florida).	Anaplasma_marginale_(strain_St._Maries).	>AC_B9KHW2 >AC_Q5PBG3 >AC_Q8KWX4 >AC_Q5PBG4 >AC_B9KI91 >AC_Q5PB32 >AC_B9KHN3 >AC_Q5PBP3 >AC_B9KHH6 >AC_Q5PBV4 >AC_B9KJ53 >AC_Q5PA75 >AC_B9KIE5 >AC_Q5PAX8 >AC_Q8KWX4 >AC_Q5PBG4 >AC_B9KJ67 >AC_Q5PA61 >AC_B9KHH5 >AC_Q5PBV3 >AC_B9KJ69 >AC_Q5PA59 >AC_B9KHH5 >AC_Q5PBV3
Acidiphilium_cryptum_(strain_JF-5).	Anaplasma_phagocytophilum_(Ehrlichia_phagocytophila).	>AC_A5FZX1 >AC_Q9AIU3
Acidithiobacillus_ferrooxidans_(strain_ATCC_23270_/_DSM_14882_/_CIP	Anaplasma_phagocytophilum_(Ehrlichia_phagocytophila).	>AC_B7J460 >AC_Q9AIU3
Acidithiobacillus_ferrooxidans_(strain_ATCC_53993)_(Leptospirillum	Anaplasma_phagocytophilum_(Ehrlichia_phagocytophila).	>AC_B5ELX2 >AC_Q9AIU3
Acidovorax_citrulli_(strain_AAC00-1)_(Acidovorax_avenae_subsp.	Anaplasma_phagocytophilum_(Ehrlichia_phagocytophila).	>AC_A1TVT0 >AC_Q9AIU3
Acidovorax_ebreus_(strain_TPSY)_(Diaphorobacter_sp._(strain_TPSY)).	Anaplasma_phagocytophilum_(Ehrlichia_phagocytophila).	>AC_B9MH47 >AC_Q9AIU3
Acidovorax_sp._(strain_JS42).	Anaplasma_phagocytophilum_(Ehrlichia_phagocytophila).	>AC_A1WCM9 >AC_Q9AIU3
Agrobacterium_fabrum_(strain_C58_/_ATCC_33970)_(Agrobacterium	Anaplasma_phagocytophilum_(Ehrlichia_phagocytophila).	>AC_Q8UE08 >AC_Q9AIU3
Agrobacterium_radiobacter_(strain_K84_/_ATCC_BAA-868).	Anaplasma_phagocytophilum_(Ehrlichia_phagocytophila).	>AC_B9JDS1 >AC_Q9AIU3
Agrobacterium_vitis_(strain_S4_/_ATCC_BAA-846)_(Rhizobium_vitis	Anaplasma_phagocytophilum_(Ehrlichia_phagocytophila).	>AC_B9JVM8 >AC_Q9AIU3
Alkaliphilus_metalliredigens_(strain_QYMF).	Anaplasma_phagocytophilum_(Ehrlichia_phagocytophila).	>AC_A6TWJ0 >AC_Q9AIU3
Anaeromyxobacter_dehalogenans_(strain_2CP-1_/_ATCC_BAA-258).	Anaplasma_phagocytophilum_(Ehrlichia_phagocytophila).	>AC_B8JB70 >AC_Q9AIU3
Anaeromyxobacter_dehalogenans_(strain_2CP-C).	Anaplasma_phagocytophilum_(Ehrlichia_phagocytophila).	>AC_Q2II86 >AC_Q9AIU3
Anaeromyxobacter_sp._(strain_Fw109-5).	Anaplasma_phagocytophilum_(Ehrlichia_phagocytophila).	>AC_A7HCH7 >AC_Q9AIU3
Anaeromyxobacter_sp._(strain_K).	Anaplasma_phagocytophilum_(Ehrlichia_phagocytophila).	>AC_B4UDT2 >AC_Q9AIU3
Anaplasma_marginale_(strain_Florida).	Anaplasma_phagocytophilum_(Ehrlichia_phagocytophila).	>AC_Q8KWX4 >AC_Q9AIU3 >AC_Q8KWX4 >AC_Q9AIU3
Anaplasma_marginale_(strain_St._Maries).	Anaplasma_phagocytophilum_(Ehrlichia_phagocytophila).	>AC_Q5PBG4 >AC_Q9AIU3 >AC_Q5PBG4 >AC_Q9AIU3
Acholeplasma_laidlawii_(strain_PG-8A).	Anaplasma_phagocytophilum_(strain_HZ).	>AC_A9NEL8 >AC_Q2GJ69
Acidiphilium_cryptum_(strain_JF-5).	Anaplasma_phagocytophilum_(strain_HZ).	>AC_A5FZX0 >AC_Q2GJ69 >AC_A5FZX1 >AC_Q2GJ68 >AC_A5FX09 >AC_Q2GKI6 >AC_A5FYN3 >AC_Q2GLJ4 >AC_A5G2N0 >AC_Q2GLQ7 >AC_A5FZ67 >AC_Q2GKU9
Acidithiobacillus_ferrooxidans_(strain_ATCC_23270_/_DSM_14882_/_CIP	Anaplasma_phagocytophilum_(strain_HZ).	>AC_B7J460 >AC_Q2GJ68 >AC_B7J4A1 >AC_Q2GL38 >AC_B7J6H2 >AC_Q2GKI6 >AC_B7J7X4 >AC_Q2GLJ4 >AC_B7J7C4 >AC_Q2GKB1
Acidithiobacillus_ferrooxidans_(strain_ATCC_53993)_(Leptospirillum	Anaplasma_phagocytophilum_(strain_HZ).	>AC_B5ELX2 >AC_Q2GJ68 >AC_B5EM96 >AC_Q2GL38 >AC_B5EN70 >AC_Q2GKI6 >AC_B5EN98 >AC_Q2GLJ4 >AC_B5EQ61 >AC_Q2GKB1
Acidobacterium_capsulatum_(strain_ATCC_51196_/_DSM_11244_/_JCM_7670_/	Anaplasma_phagocytophilum_(strain_HZ).	>AC_C1F6A5 >AC_Q2GLJ4
Acidothermus_cellulolyticus_(strain_ATCC_43068_/_11B).	Anaplasma_phagocytophilum_(strain_HZ).	>AC_A0LRL4 >AC_Q2GJ69 >AC_A0LRP5 >AC_Q2GL38
Acidovorax_citrulli_(strain_AAC00-1)_(Acidovorax_avenae_subsp.	Anaplasma_phagocytophilum_(strain_HZ).	>AC_A1TVS9 >AC_Q2GJ69 >AC_A1TVT0 >AC_Q2GJ68 >AC_A1TLL7 >AC_Q2GKI6 >AC_A1TL98 >AC_Q2GLJ4
Acidovorax_ebreus_(strain_TPSY)_(Diaphorobacter_sp._(strain_TPSY)).	Anaplasma_phagocytophilum_(strain_HZ).	>AC_B9MH46 >AC_Q2GJ69 >AC_B9MH47 >AC_Q2GJ68 >AC_B9MEL5 >AC_Q2GKI6 >AC_B9MFG4 >AC_Q2GLJ4 >AC_B9MIU6 >AC_Q2GLF2
Acidovorax_sp._(strain_JS42).	Anaplasma_phagocytophilum_(strain_HZ).	>AC_A1WCM8 >AC_Q2GJ69 >AC_A1WCM9 >AC_Q2GJ68 >AC_A1W4M3 >AC_Q2GKI6 >AC_A1W538 >AC_Q2GLJ4 >AC_A1W2T7 >AC_Q2GKK8 >AC_A1W7S2 >AC_Q2GLF2
Acinetobacter_baumannii_(strain_AB0057).	Anaplasma_phagocytophilum_(strain_HZ).	>AC_B7IA17 >AC_Q2GL38 >AC_B7I774 >AC_Q2GLJ4 >AC_B7I331 >AC_Q2GKB1
Acinetobacter_baumannii_(strain_AB307-0294).	Anaplasma_phagocytophilum_(strain_HZ).	>AC_B7GW24 >AC_Q2GL38 >AC_B7GZ86 >AC_Q2GLJ4 >AC_B7H1M6 >AC_Q2GKB1
Acinetobacter_baumannii_(strain_ACICU).	Anaplasma_phagocytophilum_(strain_HZ).	>AC_B2I1Z2 >AC_Q2GJ69 >AC_B2HZ86 >AC_Q2GL38 >AC_B2HUI0 >AC_Q2GLJ4 >AC_B2I1W2 >AC_Q2GKB1
Acinetobacter_baumannii_(strain_ATCC_17978_/_CIP_53.77_/_LMG_1025_/	Anaplasma_phagocytophilum_(strain_HZ).	>AC_A3M1G4 >AC_Q2GJ69 >AC_A3M962 >AC_Q2GL38 >AC_A3M2T0 >AC_Q2GLJ4 >AC_A3M1D2 >AC_Q2GKB1
Acinetobacter_baumannii_(strain_AYE).	Anaplasma_phagocytophilum_(strain_HZ).	>AC_B0VDH9 >AC_Q2GJ69 >AC_B0V6U4 >AC_Q2GL38 >AC_B0V8B3 >AC_Q2GLJ4 >AC_B0VDF1 >AC_Q2GKB1
Acinetobacter_baumannii_(strain_SDF).	Anaplasma_phagocytophilum_(strain_HZ).	>AC_B0VLZ5 >AC_Q2GJ69 >AC_B0VQU0 >AC_Q2GL38 >AC_B0VU22 >AC_Q2GLJ4 >AC_B0VMD7 >AC_Q2GKB1
Acinetobacter_baylyi_(strain_ATCC_33305_/_BD413_/_ADP1).	Anaplasma_phagocytophilum_(strain_HZ).	>AC_Q6FF89 >AC_Q2GJ69 >AC_Q6F7T4 >AC_Q2GL38 >AC_Q6FE29 >AC_Q2GLJ4 >AC_Q6FFB6 >AC_Q2GKB1
Actinobacillus_pleuropneumoniae_serotype_3_(strain_JL03).	Anaplasma_phagocytophilum_(strain_HZ).	>AC_B0BSF6 >AC_Q2GJ69
Actinobacillus_pleuropneumoniae_serotype_5b_(strain_L20).	Anaplasma_phagocytophilum_(strain_HZ).	>AC_A3N326 >AC_Q2GJ69 >AC_A3N379 >AC_Q2GL38
Actinobacillus_pleuropneumoniae_serotype_7_(strain_AP76).	Anaplasma_phagocytophilum_(strain_HZ).	>AC_B3GYV5 >AC_Q2GJ69
Actinobacillus_succinogenes_(strain_ATCC_55618_/_130Z).	Anaplasma_phagocytophilum_(strain_HZ).	>AC_A6VKC4 >AC_Q2GJ69
Aeromonas_hydrophila_subsp._hydrophila_(strain_ATCC_7966_/_DSM_30187_/	Anaplasma_phagocytophilum_(strain_HZ).	>AC_A0KQA4 >AC_Q2GJ69 >AC_A0KF42 >AC_Q2GL38
Aeromonas_salmonicida_(strain_A449).	Anaplasma_phagocytophilum_(strain_HZ).	>AC_A4SHV0 >AC_Q2GJ69 >AC_A4SSY4 >AC_Q2GL38
Agrobacterium_fabrum_(strain_C58_/_ATCC_33970)_(Agrobacterium	Anaplasma_phagocytophilum_(strain_HZ).	>AC_Q8UE09 >AC_Q2GJ69 >AC_Q8UE08 >AC_Q2GJ68 >AC_Q8UE39 >AC_Q2GL38 >AC_A9CJB2 >AC_Q2GKI6 >AC_Q8UCC9 >AC_Q2GKB1 >AC_Q8UIN8 >AC_Q2GLQ7
Agrobacterium_radiobacter_(strain_K84_/_ATCC_BAA-868).	Anaplasma_phagocytophilum_(strain_HZ).	>AC_B9JDS1 >AC_Q2GJ68 >AC_B9JD43 >AC_Q2GKI6 >AC_B9JMY1 >AC_Q2GKB1 >AC_B9J7G1 >AC_Q2GLQ7
Agrobacterium_vitis_(strain_S4_/_ATCC_BAA-846)_(Rhizobium_vitis	Anaplasma_phagocytophilum_(strain_HZ).	>AC_B9JVM8 >AC_Q2GJ68 >AC_B9JVQ9 >AC_Q2GL38 >AC_B9JVE6 >AC_Q2GKI6 >AC_B9K253 >AC_Q2GKB1 >AC_B9JYM8 >AC_Q2GLQ7
Akkermansia_muciniphila_(strain_ATCC_BAA-835_/_Muc).	Anaplasma_phagocytophilum_(strain_HZ).	>AC_B2UQY1 >AC_Q2GJ69
Alcanivorax_borkumensis_(strain_ATCC_700651_/_DSM_11573_/_NCIMB_13689	Anaplasma_phagocytophilum_(strain_HZ).	>AC_Q0VSM1 >AC_Q2GJ69 >AC_Q0VSI1 >AC_Q2GL38 >AC_Q0VP73 >AC_Q2GLJ4
Alkalilimnicola_ehrlichii_(strain_ATCC_BAA-1101_/_DSM_17681_/_MLHE-1).	Anaplasma_phagocytophilum_(strain_HZ).	>AC_Q0ABI1 >AC_Q2GJ69 >AC_Q0ABF3 >AC_Q2GL38 >AC_Q0A776 >AC_Q2GKI6 >AC_Q0A4M8 >AC_Q2GKK8
Alkaliphilus_metalliredigens_(strain_QYMF).	Anaplasma_phagocytophilum_(strain_HZ).	>AC_A6TWI9 >AC_Q2GJ69 >AC_A6TWJ0 >AC_Q2GJ68
Alkaliphilus_oremlandii_(strain_OhILAs)_(Clostridium_oremlandii	Anaplasma_phagocytophilum_(strain_HZ).	>AC_A8MLD3 >AC_Q2GJ69
Alteromonas_mediterranea_(strain_DSM_17117_/_CIP_110805_/_LMG_28347_/	Anaplasma_phagocytophilum_(strain_HZ).	>AC_B4RT45 >AC_Q2GL42
Amoebophilus_asiaticus_(strain_5a2).	Anaplasma_phagocytophilum_(strain_HZ).	>AC_B3ETY9 >AC_Q2GJ69
Anaeromyxobacter_dehalogenans_(strain_2CP-1_/_ATCC_BAA-258).	Anaplasma_phagocytophilum_(strain_HZ).	>AC_B8JB70 >AC_Q2GJ68
Anaeromyxobacter_dehalogenans_(strain_2CP-C).	Anaplasma_phagocytophilum_(strain_HZ).	>AC_Q2II85 >AC_Q2GJ69 >AC_Q2II86 >AC_Q2GJ68 >AC_Q2IHQ2 >AC_Q2GKK8
Anaeromyxobacter_sp._(strain_Fw109-5).	Anaplasma_phagocytophilum_(strain_HZ).	>AC_A7HCH6 >AC_Q2GJ69 >AC_A7HCH7 >AC_Q2GJ68
Anaeromyxobacter_sp._(strain_K).	Anaplasma_phagocytophilum_(strain_HZ).	>AC_B4UDT1 >AC_Q2GJ69 >AC_B4UDT2 >AC_Q2GJ68
Anaplasma_marginale_(strain_Florida).	Anaplasma_phagocytophilum_(strain_HZ).	>AC_B9KHW2 >AC_Q2GJ69 >AC_Q8KWX4 >AC_Q2GJ68 >AC_B9KI91 >AC_Q2GKI6 >AC_B9KHN3 >AC_Q2GLJ4 >AC_B9KHH6 >AC_Q2GLQ7 >AC_B9KJ53 >AC_Q2GL42 >AC_Q8KWX4 >AC_Q2GJ68 >AC_B9KJ69 >AC_Q2GL58 >AC_B9KHH5 >AC_Q2GLQ8
Anaplasma_marginale_(strain_St._Maries).	Anaplasma_phagocytophilum_(strain_HZ).	>AC_Q5PBG3 >AC_Q2GJ69 >AC_Q5PBG4 >AC_Q2GJ68 >AC_Q5PB32 >AC_Q2GKI6 >AC_Q5PBP3 >AC_Q2GLJ4 >AC_Q5PAN2 >AC_Q2GKK8 >AC_Q5PB42 >AC_Q2GKB1 >AC_Q5PBV4 >AC_Q2GLQ7 >AC_Q5PA75 >AC_Q2GL42 >AC_Q5PAF6 >AC_Q2GKU9 >AC_Q5PBG4 >AC_Q2GJ68 >AC_Q5PA59 >AC_Q2GL58 >AC_Q5PBV3 >AC_Q2GLQ8
Anaplasma_phagocytophilum_(Ehrlichia_phagocytophila).	Anaplasma_phagocytophilum_(strain_HZ).	>AC_Q9AIU3 >AC_Q2GJ68 >AC_Q9AIU3 >AC_Q2GJ68
Acaryochloris_marina_(strain_MBIC_11017).	Anoxybacillus_flavithermus_(strain_DSM_21510_/_WK1).	>AC_B0C1D4 >AC_B7GJ68
Acholeplasma_laidlawii_(strain_PG-8A).	Anoxybacillus_flavithermus_(strain_DSM_21510_/_WK1).	>AC_A9NED4 >AC_B7GJ68 >AC_A9NEE7 >AC_B7GJ81 >AC_A9NEF8 >AC_B7GJ92 >AC_A9NEN3 >AC_B7GJ64
Acidithiobacillus_ferrooxidans_(strain_ATCC_23270_/_DSM_14882_/_CIP	Anoxybacillus_flavithermus_(strain_DSM_21510_/_WK1).	>AC_B7J468 >AC_B7GJ68 >AC_B7J4A1 >AC_B7GJ92 >AC_B7J9J8 >AC_B7GKC4 >AC_B7J477 >AC_B7GJ77
Acidithiobacillus_ferrooxidans_(strain_ATCC_53993)_(Leptospirillum	Anoxybacillus_flavithermus_(strain_DSM_21510_/_WK1).	>AC_B5ELY0 >AC_B7GJ68 >AC_B5EM96 >AC_B7GJ92 >AC_B5EQB5 >AC_B7GKC4 >AC_B5ELY9 >AC_B7GJ77
Acidobacterium_capsulatum_(strain_ATCC_51196_/_DSM_11244_/_JCM_7670_/	Anoxybacillus_flavithermus_(strain_DSM_21510_/_WK1).	>AC_C1F630 >AC_B7GJ79
Acidothermus_cellulolyticus_(strain_ATCC_43068_/_11B).	Anoxybacillus_flavithermus_(strain_DSM_21510_/_WK1).	>AC_A0LRP5 >AC_B7GJ92 >AC_A0LRN3 >AC_B7GJ80
Acidovorax_citrulli_(strain_AAC00-1)_(Acidovorax_avenae_subsp.	Anoxybacillus_flavithermus_(strain_DSM_21510_/_WK1).	>AC_A1TLE7 >AC_B7GKC4
Acidovorax_ebreus_(strain_TPSY)_(Diaphorobacter_sp._(strain_TPSY)).	Anoxybacillus_flavithermus_(strain_DSM_21510_/_WK1).	>AC_B9MDP9 >AC_B7GKC4
Acidovorax_sp._(strain_JS42).	Anoxybacillus_flavithermus_(strain_DSM_21510_/_WK1).	>AC_A1WAW8 >AC_B7GKC4
Acinetobacter_baumannii_(strain_AB0057).	Anoxybacillus_flavithermus_(strain_DSM_21510_/_WK1).	>AC_B7IA38 >AC_B7GJ68 >AC_B7IA17 >AC_B7GJ92 >AC_B7I580 >AC_B7GKC4
Acinetobacter_baumannii_(strain_AB307-0294).	Anoxybacillus_flavithermus_(strain_DSM_21510_/_WK1).	>AC_B7GW03 >AC_B7GJ68 >AC_B7GW24 >AC_B7GJ92 >AC_B7GYS7 >AC_B7GKC4
Acinetobacter_baumannii_(strain_ACICU).	Anoxybacillus_flavithermus_(strain_DSM_21510_/_WK1).	>AC_B2HZM1 >AC_B7GJ68 >AC_B2HZ86 >AC_B7GJ92 >AC_B2HWQ2 >AC_B7GKC4
Acinetobacter_baumannii_(strain_ATCC_17978_/_CIP_53.77_/_LMG_1025_/	Anoxybacillus_flavithermus_(strain_DSM_21510_/_WK1).	>AC_A3M982 >AC_B7GJ68 >AC_A3M962 >AC_B7GJ92 >AC_A3M7P5 >AC_B7GKC4
Acinetobacter_baumannii_(strain_AYE).	Anoxybacillus_flavithermus_(strain_DSM_21510_/_WK1).	>AC_B0V6W9 >AC_B7GJ68 >AC_B0V6U4 >AC_B7GJ92 >AC_B0VCT7 >AC_B7GKC4
Acinetobacter_baumannii_(strain_SDF).	Anoxybacillus_flavithermus_(strain_DSM_21510_/_WK1).	>AC_B0VQR9 >AC_B7GJ68 >AC_B0VQU0 >AC_B7GJ92 >AC_B0VTM2 >AC_B7GKC4
Acinetobacter_baylyi_(strain_ATCC_33305_/_BD413_/_ADP1).	Anoxybacillus_flavithermus_(strain_DSM_21510_/_WK1).	>AC_Q6F7R3 >AC_B7GJ68 >AC_Q6F7T4 >AC_B7GJ92 >AC_Q6F9B9 >AC_B7GKC4 >AC_Q6F8F0 >AC_B7GH39
Actinobacillus_pleuropneumoniae_serotype_3_(strain_JL03).	Anoxybacillus_flavithermus_(strain_DSM_21510_/_WK1).	>AC_B0BST2 >AC_B7GJ68 >AC_B0BR94 >AC_B7GH39
Actinobacillus_pleuropneumoniae_serotype_5b_(strain_L20).	Anoxybacillus_flavithermus_(strain_DSM_21510_/_WK1).	>AC_A3N359 >AC_B7GJ68 >AC_A3N379 >AC_B7GJ92 >AC_A3N2F0 >AC_B7GH39
Actinobacillus_pleuropneumoniae_serotype_7_(strain_AP76).	Anoxybacillus_flavithermus_(strain_DSM_21510_/_WK1).	>AC_B3GZ12 >AC_B7GJ68 >AC_B3GYI3 >AC_B7GH39
Actinobacillus_succinogenes_(strain_ATCC_55618_/_130Z).	Anoxybacillus_flavithermus_(strain_DSM_21510_/_WK1).	>AC_A6VLI9 >AC_B7GJ68
Aeromonas_hydrophila_subsp._hydrophila_(strain_ATCC_7966_/_DSM_30187_/	Anoxybacillus_flavithermus_(strain_DSM_21510_/_WK1).	>AC_A0KF22 >AC_B7GJ68 >AC_A0KF42 >AC_B7GJ92 >AC_A0KF31 >AC_B7GJ77
Aeromonas_salmonicida_(strain_A449).	Anoxybacillus_flavithermus_(strain_DSM_21510_/_WK1).	>AC_A4ST05 >AC_B7GJ68 >AC_A4SSY4 >AC_B7GJ92 >AC_A4SSZ6 >AC_B7GJ77
Agathobacter_rectalis_(strain_ATCC_33656_/_DSM_3377_/_JCM_17463_/_KCTC	Anoxybacillus_flavithermus_(strain_DSM_21510_/_WK1).	>AC_C4ZBD5 >AC_B7GJ68
Aggregatibacter_actinomycetemcomitans_(Actinobacillus	Anoxybacillus_flavithermus_(strain_DSM_21510_/_WK1).	>AC_P55836 >AC_B7GJ68
Agrobacterium_fabrum_(strain_C58_/_ATCC_33970)_(Agrobacterium	Anoxybacillus_flavithermus_(strain_DSM_21510_/_WK1).	>AC_Q8UE39 >AC_B7GJ92 >AC_Q8UEN6 >AC_B7GH39
Agrobacterium_vitis_(strain_S4_/_ATCC_BAA-846)_(Rhizobium_vitis	Anoxybacillus_flavithermus_(strain_DSM_21510_/_WK1).	>AC_B9JVQ9 >AC_B7GJ92
Alcanivorax_borkumensis_(strain_ATCC_700651_/_DSM_11573_/_NCIMB_13689	Anoxybacillus_flavithermus_(strain_DSM_21510_/_WK1).	>AC_Q0VSK2 >AC_B7GJ68 >AC_Q0VSI1 >AC_B7GJ92 >AC_Q0VSA8 >AC_B7GH39
Aliivibrio_salmonicida_(strain_LFI1238)_(Vibrio_salmonicida_(strain	Anoxybacillus_flavithermus_(strain_DSM_21510_/_WK1).	>AC_B6EPT5 >AC_B7GJ77
Alkalilimnicola_ehrlichii_(strain_ATCC_BAA-1101_/_DSM_17681_/_MLHE-1).	Anoxybacillus_flavithermus_(strain_DSM_21510_/_WK1).	>AC_Q0ABH4 >AC_B7GJ68 >AC_Q0ABF3 >AC_B7GJ92
Alkaliphilus_metalliredigens_(strain_QYMF).	Anoxybacillus_flavithermus_(strain_DSM_21510_/_WK1).	>AC_A6TWI1 >AC_B7GJ68 >AC_A6TWG8 >AC_B7GJ81 >AC_A6TR80 >AC_B7GJM6 >AC_A6TWE6 >AC_B7GJ32
Alkaliphilus_oremlandii_(strain_OhILAs)_(Clostridium_oremlandii	Anoxybacillus_flavithermus_(strain_DSM_21510_/_WK1).	>AC_A8MLH6 >AC_B7GJ32 >AC_A8MHC1 >AC_B7GGE3 >AC_A8MLE7 >AC_B7GJ74 >AC_A8MLH6 >AC_B7GJ32 >AC_A8MLW9 >AC_B7GL38 >AC_A8MLE7 >AC_B7GJ74
Alteromonas_mediterranea_(strain_DSM_17117_/_CIP_110805_/_LMG_28347_/	Anoxybacillus_flavithermus_(strain_DSM_21510_/_WK1).	>AC_B4S092 >AC_B7GJ68 >AC_B4RT38 >AC_B7GJ77
Amoebophilus_asiaticus_(strain_5a2).	Anoxybacillus_flavithermus_(strain_DSM_21510_/_WK1).	>AC_B3ESU2 >AC_B7GKC4 >AC_B3EUJ9 >AC_B7GJ92
Anabaena_variabilis_(strain_ATCC_29413_/_PCC_7937).	Anoxybacillus_flavithermus_(strain_DSM_21510_/_WK1).	>AC_Q3MFC0 >AC_B7GJ68
Anaeromyxobacter_dehalogenans_(strain_2CP-1_/_ATCC_BAA-258).	Anoxybacillus_flavithermus_(strain_DSM_21510_/_WK1).	>AC_B8J861 >AC_B7GJ68 >AC_B8JAF3 >AC_B7GKC4
Anaeromyxobacter_dehalogenans_(strain_2CP-C).	Anoxybacillus_flavithermus_(strain_DSM_21510_/_WK1).	>AC_Q2IJ86 >AC_B7GJ68 >AC_Q2IIA6 >AC_B7GKC4
Anaeromyxobacter_sp._(strain_Fw109-5).	Anoxybacillus_flavithermus_(strain_DSM_21510_/_WK1).	>AC_A7HBL9 >AC_B7GJ68
Anaeromyxobacter_sp._(strain_K).	Anoxybacillus_flavithermus_(strain_DSM_21510_/_WK1).	>AC_B4UBA0 >AC_B7GJ68 >AC_B4UDQ7 >AC_B7GKC4
Anaplasma_phagocytophilum_(strain_HZ).	Anoxybacillus_flavithermus_(strain_DSM_21510_/_WK1).	>AC_Q2GL38 >AC_B7GJ92
Acholeplasma_laidlawii_(strain_PG-8A).	Aquifex_aeolicus_(strain_VF5).	>AC_A9NEL8 >AC_O67763 >AC_A9NEF2 >AC_O67561
Acidiphilium_cryptum_(strain_JF-5).	Aquifex_aeolicus_(strain_VF5).	>AC_A5FZX0 >AC_O67763 >AC_A5FZX0 >AC_O67763 >AC_A5FX05 >AC_O67356 >AC_A5FZU6 >AC_O67561
Acidithiobacillus_ferrooxidans_(strain_ATCC_23270_/_DSM_14882_/_CIP	Aquifex_aeolicus_(strain_VF5).	>AC_B7JBC1 >AC_O66576
Acidithiobacillus_ferrooxidans_(strain_ATCC_53993)_(Leptospirillum	Aquifex_aeolicus_(strain_VF5).	>AC_B5ERI3 >AC_O66576
Acidothermus_cellulolyticus_(strain_ATCC_43068_/_11B).	Aquifex_aeolicus_(strain_VF5).	>AC_A0LRL4 >AC_O67763
Acidovorax_citrulli_(strain_AAC00-1)_(Acidovorax_avenae_subsp.	Aquifex_aeolicus_(strain_VF5).	>AC_A1TVS9 >AC_O67763
Acidovorax_ebreus_(strain_TPSY)_(Diaphorobacter_sp._(strain_TPSY)).	Aquifex_aeolicus_(strain_VF5).	>AC_B9MH46 >AC_O67763 >AC_B9MG15 >AC_O67356 >AC_B9MDW4 >AC_O67780
Acidovorax_sp._(strain_JS42).	Aquifex_aeolicus_(strain_VF5).	>AC_A1WCM8 >AC_O67763 >AC_A1W5B7 >AC_O67356 >AC_A1W445 >AC_O67780
Acinetobacter_baumannii_(strain_ACICU).	Aquifex_aeolicus_(strain_VF5).	>AC_B2I1Z2 >AC_O67763
Acinetobacter_baumannii_(strain_ATCC_17978_/_CIP_53.77_/_LMG_1025_/	Aquifex_aeolicus_(strain_VF5).	>AC_A3M1G4 >AC_O67763
Acinetobacter_baumannii_(strain_AYE).	Aquifex_aeolicus_(strain_VF5).	>AC_B0VDH9 >AC_O67763
Acinetobacter_baumannii_(strain_SDF).	Aquifex_aeolicus_(strain_VF5).	>AC_B0VLZ5 >AC_O67763
Acinetobacter_baylyi_(strain_ATCC_33305_/_BD413_/_ADP1).	Aquifex_aeolicus_(strain_VF5).	>AC_Q6FF89 >AC_O67763
Actinobacillus_pleuropneumoniae_serotype_3_(strain_JL03).	Aquifex_aeolicus_(strain_VF5).	>AC_B0BSF6 >AC_O67763 >AC_B0BSX2 >AC_O67081
Actinobacillus_pleuropneumoniae_serotype_5b_(strain_L20).	Aquifex_aeolicus_(strain_VF5).	>AC_A3N326 >AC_O67763 >AC_A3N398 >AC_O67081
Actinobacillus_pleuropneumoniae_serotype_7_(strain_AP76).	Aquifex_aeolicus_(strain_VF5).	>AC_B3GYV5 >AC_O67763 >AC_B3GZ52 >AC_O67081
Actinobacillus_succinogenes_(strain_ATCC_55618_/_130Z).	Aquifex_aeolicus_(strain_VF5).	>AC_A6VKC4 >AC_O67763 >AC_A6VLE0 >AC_O67081
Aeromonas_hydrophila_subsp._hydrophila_(strain_ATCC_7966_/_DSM_30187_/	Aquifex_aeolicus_(strain_VF5).	>AC_A0KQA4 >AC_O67763 >AC_A0KEK0 >AC_O67081 >AC_A0KMC8 >AC_O66576
Aeromonas_salmonicida_(strain_A449).	Aquifex_aeolicus_(strain_VF5).	>AC_A4SHV0 >AC_O67763 >AC_A4STG2 >AC_O67081 >AC_A4SKT3 >AC_O66576
Agrobacterium_fabrum_(strain_C58_/_ATCC_33970)_(Agrobacterium	Aquifex_aeolicus_(strain_VF5).	>AC_Q8UE09 >AC_O67763 >AC_Q8UE09 >AC_O67763 >AC_Q8UFY5 >AC_O67356 >AC_Q8UE36 >AC_O67561
Agrobacterium_radiobacter_(strain_K84_/_ATCC_BAA-868).	Aquifex_aeolicus_(strain_VF5).	>AC_B9JFG9 >AC_O67780
Agrobacterium_vitis_(strain_S4_/_ATCC_BAA-846)_(Rhizobium_vitis	Aquifex_aeolicus_(strain_VF5).	>AC_B9JVD6 >AC_O67356 >AC_B9JVQ6 >AC_O67561
Akkermansia_muciniphila_(strain_ATCC_BAA-835_/_Muc).	Aquifex_aeolicus_(strain_VF5).	>AC_B2UQY1 >AC_O67763 >AC_B2UQM8 >AC_O67561
Alcanivorax_borkumensis_(strain_ATCC_700651_/_DSM_11573_/_NCIMB_13689	Aquifex_aeolicus_(strain_VF5).	>AC_Q0VSM1 >AC_O67763 >AC_Q0VQ89 >AC_O67356 >AC_Q0VRE9 >AC_O67767 >AC_Q0VSI4 >AC_O67561
Alkalilimnicola_ehrlichii_(strain_ATCC_BAA-1101_/_DSM_17681_/_MLHE-1).	Aquifex_aeolicus_(strain_VF5).	>AC_Q0ABI1 >AC_O67763 >AC_Q0AA96 >AC_O67767
Alkaliphilus_metalliredigens_(strain_QYMF).	Aquifex_aeolicus_(strain_VF5).	>AC_A6TWI9 >AC_O67763 >AC_A6TWF6 >AC_O66486
Alkaliphilus_oremlandii_(strain_OhILAs)_(Clostridium_oremlandii	Aquifex_aeolicus_(strain_VF5).	>AC_A8MLD3 >AC_O67763 >AC_A8MLG6 >AC_O66486 >AC_A8MLG5 >AC_O66487
Amoebophilus_asiaticus_(strain_5a2).	Aquifex_aeolicus_(strain_VF5).	>AC_B3ETY9 >AC_O67763
Anaeromyxobacter_dehalogenans_(strain_2CP-C).	Aquifex_aeolicus_(strain_VF5).	>AC_Q2II85 >AC_O67763 >AC_Q2II85 >AC_O67763
Anaeromyxobacter_sp._(strain_Fw109-5).	Aquifex_aeolicus_(strain_VF5).	>AC_A7HCH6 >AC_O67763 >AC_A7HCH6 >AC_O67763
Anaeromyxobacter_sp._(strain_K).	Aquifex_aeolicus_(strain_VF5).	>AC_B4UDT1 >AC_O67763 >AC_B4UDT1 >AC_O67763
Anaplasma_marginale_(strain_Florida).	Aquifex_aeolicus_(strain_VF5).	>AC_B9KHW2 >AC_O67763 >AC_B9KJ52 >AC_O67561
Anaplasma_marginale_(strain_St._Maries).	Aquifex_aeolicus_(strain_VF5).	>AC_Q5PBG3 >AC_O67763
Anaplasma_phagocytophilum_(strain_HZ).	Aquifex_aeolicus_(strain_VF5).	>AC_Q2GJ69 >AC_O67763
Acholeplasma_laidlawii_(strain_PG-8A).	Aquifex_pyrophilus.	>AC_A9NEL8 >AC_Q9X6Y2
Acidiphilium_cryptum_(strain_JF-5).	Aquifex_pyrophilus.	>AC_A5FZX0 >AC_Q9X6Y2 >AC_A5FZX0 >AC_Q9X6Y2
Acidothermus_cellulolyticus_(strain_ATCC_43068_/_11B).	Aquifex_pyrophilus.	>AC_A0LRL4 >AC_Q9X6Y2
Acidovorax_citrulli_(strain_AAC00-1)_(Acidovorax_avenae_subsp.	Aquifex_pyrophilus.	>AC_A1TVS9 >AC_Q9X6Y2
Acidovorax_ebreus_(strain_TPSY)_(Diaphorobacter_sp._(strain_TPSY)).	Aquifex_pyrophilus.	>AC_B9MH46 >AC_Q9X6Y2
Acidovorax_sp._(strain_JS42).	Aquifex_pyrophilus.	>AC_A1WCM8 >AC_Q9X6Y2
Acinetobacter_baumannii_(strain_ACICU).	Aquifex_pyrophilus.	>AC_B2I1Z2 >AC_Q9X6Y2
Acinetobacter_baumannii_(strain_ATCC_17978_/_CIP_53.77_/_LMG_1025_/	Aquifex_pyrophilus.	>AC_A3M1G4 >AC_Q9X6Y2
Acinetobacter_baumannii_(strain_AYE).	Aquifex_pyrophilus.	>AC_B0VDH9 >AC_Q9X6Y2
Acinetobacter_baumannii_(strain_SDF).	Aquifex_pyrophilus.	>AC_B0VLZ5 >AC_Q9X6Y2
Acinetobacter_baylyi_(strain_ATCC_33305_/_BD413_/_ADP1).	Aquifex_pyrophilus.	>AC_Q6FF89 >AC_Q9X6Y2
Actinobacillus_pleuropneumoniae_serotype_3_(strain_JL03).	Aquifex_pyrophilus.	>AC_B0BSF6 >AC_Q9X6Y2
Actinobacillus_pleuropneumoniae_serotype_5b_(strain_L20).	Aquifex_pyrophilus.	>AC_A3N326 >AC_Q9X6Y2
Actinobacillus_pleuropneumoniae_serotype_7_(strain_AP76).	Aquifex_pyrophilus.	>AC_B3GYV5 >AC_Q9X6Y2
Actinobacillus_succinogenes_(strain_ATCC_55618_/_130Z).	Aquifex_pyrophilus.	>AC_A6VKC4 >AC_Q9X6Y2
Aeromonas_hydrophila_subsp._hydrophila_(strain_ATCC_7966_/_DSM_30187_/	Aquifex_pyrophilus.	>AC_A0KQA4 >AC_Q9X6Y2
Aeromonas_salmonicida_(strain_A449).	Aquifex_pyrophilus.	>AC_A4SHV0 >AC_Q9X6Y2
Agrobacterium_fabrum_(strain_C58_/_ATCC_33970)_(Agrobacterium	Aquifex_pyrophilus.	>AC_Q8UE09 >AC_Q9X6Y2 >AC_Q8UE09 >AC_Q9X6Y2
Akkermansia_muciniphila_(strain_ATCC_BAA-835_/_Muc).	Aquifex_pyrophilus.	>AC_B2UQY1 >AC_Q9X6Y2
Alcanivorax_borkumensis_(strain_ATCC_700651_/_DSM_11573_/_NCIMB_13689	Aquifex_pyrophilus.	>AC_Q0VSM1 >AC_Q9X6Y2
Alkalilimnicola_ehrlichii_(strain_ATCC_BAA-1101_/_DSM_17681_/_MLHE-1).	Aquifex_pyrophilus.	>AC_Q0ABI1 >AC_Q9X6Y2
Alkaliphilus_metalliredigens_(strain_QYMF).	Aquifex_pyrophilus.	>AC_A6TWI9 >AC_Q9X6Y2
Alkaliphilus_oremlandii_(strain_OhILAs)_(Clostridium_oremlandii	Aquifex_pyrophilus.	>AC_A8MLD3 >AC_Q9X6Y2
Amoebophilus_asiaticus_(strain_5a2).	Aquifex_pyrophilus.	>AC_B3ETY9 >AC_Q9X6Y2
Anaeromyxobacter_dehalogenans_(strain_2CP-C).	Aquifex_pyrophilus.	>AC_Q2II85 >AC_Q9X6Y2 >AC_Q2II85 >AC_Q9X6Y2
Anaeromyxobacter_sp._(strain_Fw109-5).	Aquifex_pyrophilus.	>AC_A7HCH6 >AC_Q9X6Y2 >AC_A7HCH6 >AC_Q9X6Y2
Anaeromyxobacter_sp._(strain_K).	Aquifex_pyrophilus.	>AC_B4UDT1 >AC_Q9X6Y2 >AC_B4UDT1 >AC_Q9X6Y2
Anaplasma_marginale_(strain_Florida).	Aquifex_pyrophilus.	>AC_B9KHW2 >AC_Q9X6Y2
Anaplasma_marginale_(strain_St._Maries).	Aquifex_pyrophilus.	>AC_Q5PBG3 >AC_Q9X6Y2
Anaplasma_phagocytophilum_(strain_HZ).	Aquifex_pyrophilus.	>AC_Q2GJ69 >AC_Q9X6Y2
Aquifex_aeolicus_(strain_VF5).	Aquifex_pyrophilus.	>AC_O67763 >AC_Q9X6Y2 >AC_O67763 >AC_Q9X6Y2 >AC_O67762 >AC_Q9X6Y1
Acaryochloris_marina_(strain_MBIC_11017).	Arcobacter_butzleri_(strain_RM4018).	>AC_B0CCD3 >AC_A8EW88 >AC_B0C2D5 >AC_A8EVP9
Acholeplasma_laidlawii_(strain_PG-8A).	Arcobacter_butzleri_(strain_RM4018).	>AC_A9NEL8 >AC_A8EVZ3
Acidiphilium_cryptum_(strain_JF-5).	Arcobacter_butzleri_(strain_RM4018).	>AC_A5FZX0 >AC_A8EVZ3 >AC_A5FZW9 >AC_A8EW88 >AC_A5FZX0 >AC_A8EVZ3 >AC_A5FZW9 >AC_A8EW88
Acidithiobacillus_ferrooxidans_(strain_ATCC_23270_/_DSM_14882_/_CIP	Arcobacter_butzleri_(strain_RM4018).	>AC_B7J462 >AC_A8EW88
Acidithiobacillus_ferrooxidans_(strain_ATCC_53993)_(Leptospirillum	Arcobacter_butzleri_(strain_RM4018).	>AC_B5ELX4 >AC_A8EW88
Acidithiobacillus_ferrooxidans_(Thiobacillus_ferrooxidans).	Arcobacter_butzleri_(strain_RM4018).	>AC_P16238 >AC_A8EWY1
Acidobacterium_capsulatum_(strain_ATCC_51196_/_DSM_11244_/_JCM_7670_/	Arcobacter_butzleri_(strain_RM4018).	>AC_C1F647 >AC_A8EW88
Acidothermus_cellulolyticus_(strain_ATCC_43068_/_11B).	Arcobacter_butzleri_(strain_RM4018).	>AC_A0LRL4 >AC_A8EVZ3 >AC_A0LRL5 >AC_A8EW88
Acidovorax_citrulli_(strain_AAC00-1)_(Acidovorax_avenae_subsp.	Arcobacter_butzleri_(strain_RM4018).	>AC_A1TVS9 >AC_A8EVZ3 >AC_A1TJ02 >AC_A8EW88 >AC_A1TJ02 >AC_A8EW88 >AC_A1TRV8 >AC_A8EV24
Acidovorax_ebreus_(strain_TPSY)_(Diaphorobacter_sp._(strain_TPSY)).	Arcobacter_butzleri_(strain_RM4018).	>AC_B9MH46 >AC_A8EVZ3 >AC_B9MB68 >AC_A8EW88 >AC_B9MB68 >AC_A8EW88
Acidovorax_sp._(strain_JS42).	Arcobacter_butzleri_(strain_RM4018).	>AC_A1WCM8 >AC_A8EVZ3 >AC_A1W2Q2 >AC_A8EW88 >AC_A1W2Q2 >AC_A8EW88
Acinetobacter_baumannii_(strain_AB0057).	Arcobacter_butzleri_(strain_RM4018).	>AC_B7I7R9 >AC_A8EW88
Acinetobacter_baumannii_(strain_AB307-0294).	Arcobacter_butzleri_(strain_RM4018).	>AC_B7GYN0 >AC_A8EW88
Acinetobacter_baumannii_(strain_ACICU).	Arcobacter_butzleri_(strain_RM4018).	>AC_B2I1Z2 >AC_A8EVZ3 >AC_B2HUQ2 >AC_A8EW88 >AC_B2HWK7 >AC_A8EWI6
Acinetobacter_baumannii_(strain_ATCC_17978_/_CIP_53.77_/_LMG_1025_/	Arcobacter_butzleri_(strain_RM4018).	>AC_A3M1G4 >AC_A8EVZ3 >AC_A3M304 >AC_A8EW88 >AC_A3M3W2 >AC_A8EWI6
Acinetobacter_baumannii_(strain_AYE).	Arcobacter_butzleri_(strain_RM4018).	>AC_B0VDH9 >AC_A8EVZ3 >AC_B0V8W3 >AC_A8EW88 >AC_B0VAI3 >AC_A8EWI6
Acinetobacter_baumannii_(strain_SDF).	Arcobacter_butzleri_(strain_RM4018).	>AC_B0VLZ5 >AC_A8EVZ3 >AC_B0VTG5 >AC_A8EW88
Acinetobacter_baylyi_(strain_ATCC_33305_/_BD413_/_ADP1).	Arcobacter_butzleri_(strain_RM4018).	>AC_Q6FF89 >AC_A8EVZ3 >AC_Q6FDS8 >AC_A8EW88 >AC_Q6FCT2 >AC_A8EWI6
Actinobacillus_pleuropneumoniae_(Haemophilus_pleuropneumoniae).	Arcobacter_butzleri_(strain_RM4018).	>AC_O31194 >AC_A8EW88
Actinobacillus_pleuropneumoniae_serotype_3_(strain_JL03).	Arcobacter_butzleri_(strain_RM4018).	>AC_B0BSF6 >AC_A8EVZ3 >AC_B0BQZ5 >AC_A8EW88 >AC_B0BNS8 >AC_A8EWI6
Actinobacillus_pleuropneumoniae_serotype_5b_(strain_L20).	Arcobacter_butzleri_(strain_RM4018).	>AC_A3N326 >AC_A8EVZ3 >AC_A3N249 >AC_A8EW88 >AC_A3N018 >AC_A8EWI6
Actinobacillus_pleuropneumoniae_serotype_7_(strain_AP76).	Arcobacter_butzleri_(strain_RM4018).	>AC_B3GYV5 >AC_A8EVZ3 >AC_B3H2G5 >AC_A8EW88 >AC_B3H177 >AC_A8EWI6
Actinobacillus_succinogenes_(strain_ATCC_55618_/_130Z).	Arcobacter_butzleri_(strain_RM4018).	>AC_A6VKC4 >AC_A8EVZ3 >AC_A6VKD6 >AC_A8EWI6
Aeromonas_hydrophila_subsp._hydrophila_(strain_ATCC_7966_/_DSM_30187_/	Arcobacter_butzleri_(strain_RM4018).	>AC_A0KQA4 >AC_A8EVZ3 >AC_A0KQ98 >AC_A8EW88
Aeromonas_salmonicida_(strain_A449).	Arcobacter_butzleri_(strain_RM4018).	>AC_A4SHV0 >AC_A8EVZ3 >AC_A4SHV6 >AC_A8EW88 >AC_A4SS04 >AC_A8EV24
Aggregatibacter_actinomycetemcomitans_(Actinobacillus	Arcobacter_butzleri_(strain_RM4018).	>AC_Q9JRP9 >AC_A8EWY1
Agrobacterium_fabrum_(strain_C58_/_ATCC_33970)_(Agrobacterium	Arcobacter_butzleri_(strain_RM4018).	>AC_Q8UE09 >AC_A8EVZ3 >AC_Q8UE13 >AC_A8EW88 >AC_Q8UE09 >AC_A8EVZ3 >AC_Q7CVH1 >AC_A8EV24
Agrobacterium_radiobacter_(strain_K84_/_ATCC_BAA-868).	Arcobacter_butzleri_(strain_RM4018).	>AC_B9JDS4 >AC_A8EW88
Agrobacterium_vitis_(strain_S4_/_ATCC_BAA-846)_(Rhizobium_vitis	Arcobacter_butzleri_(strain_RM4018).	>AC_B9K0G2 >AC_A8EV24
Akkermansia_muciniphila_(strain_ATCC_BAA-835_/_Muc).	Arcobacter_butzleri_(strain_RM4018).	>AC_B2UQY1 >AC_A8EVZ3
Alcanivorax_borkumensis_(strain_ATCC_700651_/_DSM_11573_/_NCIMB_13689	Arcobacter_butzleri_(strain_RM4018).	>AC_Q0VSM1 >AC_A8EVZ3 >AC_Q0VSM0 >AC_A8EW88
Aliivibrio_salmonicida_(strain_LFI1238)_(Vibrio_salmonicida_(strain	Arcobacter_butzleri_(strain_RM4018).	>AC_B6EPR5 >AC_A8EW88 >AC_B6EP42 >AC_A8EV99
Alkalilimnicola_ehrlichii_(strain_ATCC_BAA-1101_/_DSM_17681_/_MLHE-1).	Arcobacter_butzleri_(strain_RM4018).	>AC_Q0ABI1 >AC_A8EVZ3 >AC_Q0ABI0 >AC_A8EW88 >AC_Q0A8K7 >AC_A8EWI6 >AC_Q0AAD1 >AC_A8ES62
Alkaliphilus_metalliredigens_(strain_QYMF).	Arcobacter_butzleri_(strain_RM4018).	>AC_A6TWI9 >AC_A8EVZ3 >AC_A6TWF6 >AC_A8ETK3
Alkaliphilus_oremlandii_(strain_OhILAs)_(Clostridium_oremlandii	Arcobacter_butzleri_(strain_RM4018).	>AC_A8MLD3 >AC_A8EVZ3 >AC_A8MLG6 >AC_A8ETK3
Amoebophilus_asiaticus_(strain_5a2).	Arcobacter_butzleri_(strain_RM4018).	>AC_B3ETY9 >AC_A8EVZ3 >AC_B3EU85 >AC_A8ER06
Anabaena_variabilis_(strain_ATCC_29413_/_PCC_7937).	Arcobacter_butzleri_(strain_RM4018).	>AC_Q3MDM2 >AC_A8EW88 >AC_Q3MEF4 >AC_A8EVP9
Anaeromyxobacter_dehalogenans_(strain_2CP-1_/_ATCC_BAA-258).	Arcobacter_butzleri_(strain_RM4018).	>AC_B8J856 >AC_A8EW88
Anaeromyxobacter_dehalogenans_(strain_2CP-C).	Arcobacter_butzleri_(strain_RM4018).	>AC_Q2II85 >AC_A8EVZ3 >AC_Q2IJ91 >AC_A8EW88 >AC_Q2II85 >AC_A8EVZ3
Anaeromyxobacter_sp._(strain_Fw109-5).	Arcobacter_butzleri_(strain_RM4018).	>AC_A7HCH6 >AC_A8EVZ3 >AC_A7HBL4 >AC_A8EW88 >AC_A7HCH6 >AC_A8EVZ3 >AC_A7HBM8 >AC_A8ESV3
Anaeromyxobacter_sp._(strain_K).	Arcobacter_butzleri_(strain_RM4018).	>AC_B4UDT1 >AC_A8EVZ3 >AC_B4UB95 >AC_A8EW88 >AC_B4UDT1 >AC_A8EVZ3
Anaplasma_marginale_(strain_Florida).	Arcobacter_butzleri_(strain_RM4018).	>AC_B9KHW2 >AC_A8EVZ3
Anaplasma_marginale_(strain_St._Maries).	Arcobacter_butzleri_(strain_RM4018).	>AC_Q5PBG3 >AC_A8EVZ3
Anaplasma_phagocytophilum_(strain_HZ).	Arcobacter_butzleri_(strain_RM4018).	>AC_Q2GJ69 >AC_A8EVZ3
Anoxybacillus_flavithermus_(strain_DSM_21510_/_WK1).	Arcobacter_butzleri_(strain_RM4018).	>AC_B7GJ95 >AC_A8ETK7 >AC_B7GJ84 >AC_A8ESW0
Aquifex_aeolicus_(strain_VF5).	Arcobacter_butzleri_(strain_RM4018).	>AC_O67763 >AC_A8EVZ3 >AC_O67763 >AC_A8EVZ3 >AC_O66486 >AC_A8ETK3
Aquifex_pyrophilus.	Arcobacter_butzleri_(strain_RM4018).	>AC_Q9X6Y2 >AC_A8EVZ3 >AC_Q9X6Y2 >AC_A8EVZ3
Acaryochloris_marina_(strain_MBIC_11017).	Aromatoleum_aromaticum_(strain_EbN1)_(Azoarcus_sp._(strain_EbN1)).	>AC_B0CCD3 >AC_Q5P337 >AC_B0C1D4 >AC_Q5P331 >AC_B0C2D1 >AC_Q5P338
Acholeplasma_laidlawii_(strain_PG-8A).	Aromatoleum_aromaticum_(strain_EbN1)_(Azoarcus_sp._(strain_EbN1)).	>AC_A9NEL8 >AC_Q5P338 >AC_A9NED4 >AC_Q5P331
Acidiphilium_cryptum_(strain_JF-5).	Aromatoleum_aromaticum_(strain_EbN1)_(Azoarcus_sp._(strain_EbN1)).	>AC_A5FZX0 >AC_Q5P338 >AC_A5FZW9 >AC_Q5P337 >AC_A5FZX1 >AC_Q5P339 >AC_A5FZV5 >AC_Q5P322 >AC_A5G0Q9 >AC_Q5P705 >AC_A5FX09 >AC_Q5P1E9 >AC_A5G0G7 >AC_Q5NXM4 >AC_A5FX05 >AC_Q5P160 >AC_A5FYN3 >AC_Q5P236 >AC_A5FZW9 >AC_Q5P337
Acidithiobacillus_ferrooxidans_(strain_ATCC_23270_/_DSM_14882_/_CIP	Aromatoleum_aromaticum_(strain_EbN1)_(Azoarcus_sp._(strain_EbN1)).	>AC_B7J462 >AC_Q5P337 >AC_B7J468 >AC_Q5P331 >AC_B7J460 >AC_Q5P339 >AC_B7J9J8 >AC_Q5P089 >AC_B7J7A9 >AC_Q5P3R8 >AC_B7J477 >AC_Q5P322 >AC_B7J3W9 >AC_Q5P705 >AC_B7J6H2 >AC_Q5P1E9 >AC_B7J7X4 >AC_Q5P236 >AC_B7J7S7 >AC_Q5P7X8 >AC_B7JB86 >AC_Q5P4E4 >AC_B7J7C4 >AC_Q5P6L3 >AC_B7J474 >AC_Q5P325 >AC_B7J4A0 >AC_Q5P311 >AC_B7J455 >AC_Q5P343
Acidithiobacillus_ferrooxidans_(strain_ATCC_53993)_(Leptospirillum	Aromatoleum_aromaticum_(strain_EbN1)_(Azoarcus_sp._(strain_EbN1)).	>AC_B5ELX4 >AC_Q5P337 >AC_B5ELY0 >AC_Q5P331 >AC_B5ELX2 >AC_Q5P339 >AC_B5EQB5 >AC_Q5P089 >AC_B5EQ47 >AC_Q5P3R8 >AC_B5ELY9 >AC_Q5P322 >AC_B5ELD9 >AC_Q5P705 >AC_B5EN70 >AC_Q5P1E9 >AC_B5EN98 >AC_Q5P236 >AC_B5EN54 >AC_Q5P7X8 >AC_B5ER44 >AC_Q5P4E4 >AC_B5EQ61 >AC_Q5P6L3 >AC_B5ELY6 >AC_Q5P325 >AC_B5EM95 >AC_Q5P311 >AC_B5EN68 >AC_Q5P1E7 >AC_B5ELW8 >AC_Q5P343
Acidithiobacillus_ferrooxidans_(Thiobacillus_ferrooxidans).	Aromatoleum_aromaticum_(strain_EbN1)_(Azoarcus_sp._(strain_EbN1)).	>AC_P41167 >AC_Q5P4E4
Acidobacterium_capsulatum_(strain_ATCC_51196_/_DSM_11244_/_JCM_7670_/	Aromatoleum_aromaticum_(strain_EbN1)_(Azoarcus_sp._(strain_EbN1)).	>AC_C1F647 >AC_Q5P337 >AC_C1F6A5 >AC_Q5P236
Acidothermus_cellulolyticus_(strain_ATCC_43068_/_11B).	Aromatoleum_aromaticum_(strain_EbN1)_(Azoarcus_sp._(strain_EbN1)).	>AC_A0LRL4 >AC_Q5P338 >AC_A0LRL5 >AC_Q5P337 >AC_A0LUK5 >AC_Q5P2U7 >AC_A0LRL4 >AC_Q5P338
Acidovorax_citrulli_(strain_AAC00-1)_(Acidovorax_avenae_subsp.	Aromatoleum_aromaticum_(strain_EbN1)_(Azoarcus_sp._(strain_EbN1)).	>AC_A1TVS9 >AC_Q5P338 >AC_A1TJ02 >AC_Q5P337 >AC_A1TUY9 >AC_Q5P2U7 >AC_A1TVT0 >AC_Q5P339 >AC_A1TLE7 >AC_Q5P089 >AC_A1TLL7 >AC_Q5P1E9 >AC_A1TND3 >AC_Q5NXM4 >AC_A1TVT0 >AC_Q5P339 >AC_A1TL98 >AC_Q5P236 >AC_A1TTE9 >AC_Q5P705 >AC_A1TJ02 >AC_Q5P337 >AC_A1TJT9 >AC_Q5P310 >AC_A1TR36 >AC_Q5P7X8 >AC_A1TLH5 >AC_Q5P1J7 >AC_A1TM32 >AC_Q5P7B8 >AC_A1TTD5 >AC_Q5P7Z6 >AC_A1TJ14 >AC_Q5P325 >AC_A1TRL4 >AC_Q5P7Q3 >AC…
Acidovorax_ebreus_(strain_TPSY)_(Diaphorobacter_sp._(strain_TPSY)).	Aromatoleum_aromaticum_(strain_EbN1)_(Azoarcus_sp._(strain_EbN1)).	>AC_B9MH46 >AC_Q5P338 >AC_B9MB68 >AC_Q5P337 >AC_B9MH47 >AC_Q5P339 >AC_B9MDP9 >AC_Q5P089 >AC_B9MEL5 >AC_Q5P1E9 >AC_B9ME96 >AC_Q5NXM4 >AC_B9MG15 >AC_Q5P160 >AC_B9MH47 >AC_Q5P339 >AC_B9MFG4 >AC_Q5P236 >AC_B9MBA3 >AC_Q5P4E2 >AC_B9MDY4 >AC_Q5P705 >AC_B9MB68 >AC_Q5P337 >AC_B9MBV9 >AC_Q5P310 >AC_B9MHY1 >AC_Q5P7X8 >AC_B9MDL1 >AC_Q5P1J7 >AC_B9MFY1 >AC_Q5P7B8 >AC_B9MDZ5 >AC_Q5P7Z6 >AC_B9MB80 >AC_Q5P325 >AC…
Acidovorax_sp._(strain_JS42).	Aromatoleum_aromaticum_(strain_EbN1)_(Azoarcus_sp._(strain_EbN1)).	>AC_A1WCM8 >AC_Q5P338 >AC_A1W2Q2 >AC_Q5P337 >AC_A1WC30 >AC_Q5P2U7 >AC_A1WCM9 >AC_Q5P339 >AC_A1WAW8 >AC_Q5P089 >AC_A1W4M3 >AC_Q5P1E9 >AC_A1WB49 >AC_Q5NXM4 >AC_A1W5B7 >AC_Q5P160 >AC_A1WCM9 >AC_Q5P339 >AC_A1W538 >AC_Q5P236 >AC_A1W465 >AC_Q5P705 >AC_A1W2Q2 >AC_Q5P337 >AC_A1W330 >AC_Q5P310 >AC_A1W8I3 >AC_Q5P7X8 >AC_A1WAT0 >AC_Q5P1J7 >AC_A1W582 >AC_Q5P7B8 >AC_A1W4A8 >AC_Q5P7Z6 >AC_A1W2R4 >AC_Q5P325 >AC…
Acinetobacter_baumannii_(strain_AB0057).	Aromatoleum_aromaticum_(strain_EbN1)_(Azoarcus_sp._(strain_EbN1)).	>AC_B7I7R9 >AC_Q5P337 >AC_B7I5A9 >AC_Q5P2U7 >AC_B7IA38 >AC_Q5P331 >AC_B7I580 >AC_Q5P089 >AC_B7I9U0 >AC_Q5P3R8 >AC_B7IA29 >AC_Q5P322 >AC_B7I360 >AC_Q5P339 >AC_B7I774 >AC_Q5P236 >AC_B7I5N9 >AC_Q5P102 >AC_B7I1W4 >AC_Q5P4E2 >AC_B7IAT2 >AC_Q5NXM7 >AC_B7I4E2 >AC_Q5P1J7 >AC_B7I331 >AC_Q5P6L3 >AC_B7I694 >AC_Q5P7X8 >AC_B7I8M5 >AC_Q5P280
Acinetobacter_baumannii_(strain_AB307-0294).	Aromatoleum_aromaticum_(strain_EbN1)_(Azoarcus_sp._(strain_EbN1)).	>AC_B7GYN0 >AC_Q5P337 >AC_B7GYB5 >AC_Q5P2U7 >AC_B7GW03 >AC_Q5P331 >AC_B7GYS7 >AC_Q5P089 >AC_B7H1V4 >AC_Q5P3R8 >AC_B7GW12 >AC_Q5P322 >AC_B7H1J8 >AC_Q5P339 >AC_B7GZ86 >AC_Q5P236 >AC_B7H3I4 >AC_Q5P102 >AC_B7H294 >AC_Q5P4E2 >AC_B7GVR8 >AC_Q5NXM7 >AC_B7H0T6 >AC_Q5P1J7 >AC_B7H1M6 >AC_Q5P6L3 >AC_B7GZZ9 >AC_Q5P7X8 >AC_B7GWN1 >AC_Q5P280
Acinetobacter_baumannii_(strain_ACICU).	Aromatoleum_aromaticum_(strain_EbN1)_(Azoarcus_sp._(strain_EbN1)).	>AC_B2I1Z2 >AC_Q5P338 >AC_B2HUQ2 >AC_Q5P337 >AC_B2HWT3 >AC_Q5P2U7 >AC_B2HZM1 >AC_Q5P331 >AC_B2I1Z2 >AC_Q5P338 >AC_B2HWQ2 >AC_Q5P089 >AC_B2I316 >AC_Q5P3R8 >AC_B2HZ98 >AC_Q5P322 >AC_B2I1Z1 >AC_Q5P339 >AC_B2HUI0 >AC_Q5P236 >AC_B2HZH0 >AC_Q5P102 >AC_B2I102 >AC_Q5P4E2 >AC_B2HZV5 >AC_Q5NXM7 >AC_B2I360 >AC_Q5P1J7 >AC_B2I1W2 >AC_Q5P6L3 >AC_B2HTH6 >AC_Q5P7X8 >AC_B2HYL7 >AC_Q5P280
Acinetobacter_baumannii_(strain_ATCC_17978_/_CIP_53.77_/_LMG_1025_/	Aromatoleum_aromaticum_(strain_EbN1)_(Azoarcus_sp._(strain_EbN1)).	>AC_A3M1G4 >AC_Q5P338 >AC_A3M304 >AC_Q5P337 >AC_A3M7W1 >AC_Q5P2U7 >AC_A3M982 >AC_Q5P331 >AC_A3M1G4 >AC_Q5P338 >AC_A3M7P5 >AC_Q5P089 >AC_A3M645 >AC_Q5P3R8 >AC_A3M974 >AC_Q5P322 >AC_A3M1G3 >AC_Q5P339 >AC_A3M2T0 >AC_Q5P236 >AC_A3M550 >AC_Q5P102 >AC_A3M144 >AC_Q5P4E2 >AC_A3M9G7 >AC_Q5NXM7 >AC_A3M1S9 >AC_Q5P1J7 >AC_A3M1D2 >AC_Q5P6L3 >AC_A3M2A4 >AC_Q5P7X8 >AC_A3M8Q6 >AC_Q5P280
Acinetobacter_baumannii_(strain_AYE).	Aromatoleum_aromaticum_(strain_EbN1)_(Azoarcus_sp._(strain_EbN1)).	>AC_B0VDH9 >AC_Q5P338 >AC_B0V8W3 >AC_Q5P337 >AC_B0VDI5 >AC_Q5P2U7 >AC_B0V6W9 >AC_Q5P331 >AC_B0VDH9 >AC_Q5P338 >AC_B0VCT7 >AC_Q5P089 >AC_B0V6E0 >AC_Q5P3R8 >AC_B0V6V5 >AC_Q5P322 >AC_B0VDI0 >AC_Q5P339 >AC_B0V8B3 >AC_Q5P236 >AC_B0VD42 >AC_Q5P102 >AC_B0VBP3 >AC_Q5P4E2 >AC_B0V8L2 >AC_Q5NXM7 >AC_B0V4L7 >AC_Q5P1J7 >AC_B0VDF1 >AC_Q5P6L3 >AC_B0V5Q9 >AC_Q5P7X8 >AC_B0V550 >AC_Q5P280
Acinetobacter_baumannii_(strain_SDF).	Aromatoleum_aromaticum_(strain_EbN1)_(Azoarcus_sp._(strain_EbN1)).	>AC_B0VLZ5 >AC_Q5P338 >AC_B0VTG5 >AC_Q5P337 >AC_B0VT89 >AC_Q5P2U7 >AC_B0VQR9 >AC_Q5P331 >AC_B0VLZ5 >AC_Q5P338 >AC_B0VTM2 >AC_Q5P089 >AC_B0VMV7 >AC_Q5P3R8 >AC_B0VQS8 >AC_Q5P322 >AC_B0VLZ6 >AC_Q5P339 >AC_B0VU22 >AC_Q5P236 >AC_B0VNU2 >AC_Q5P102 >AC_B0VNK4 >AC_Q5P4E2 >AC_B0VQ56 >AC_Q5NXM7 >AC_B0VLB1 >AC_Q5P1J7 >AC_B0VMD7 >AC_Q5P6L3 >AC_B0VV91 >AC_Q5P7X8 >AC_B0VRC7 >AC_Q5P280
Acinetobacter_baylyi_(strain_ATCC_33305_/_BD413_/_ADP1).	Aromatoleum_aromaticum_(strain_EbN1)_(Azoarcus_sp._(strain_EbN1)).	>AC_Q6FF89 >AC_Q5P338 >AC_Q6FDS8 >AC_Q5P337 >AC_Q6F991 >AC_Q5P2U7 >AC_Q6F7R3 >AC_Q5P331 >AC_Q6FF89 >AC_Q5P338 >AC_Q6F9B9 >AC_Q5P089 >AC_P42438 >AC_Q5P3R8 >AC_Q6F7S2 >AC_Q5P322 >AC_Q6FF90 >AC_Q5P339 >AC_Q6FE29 >AC_Q5P236 >AC_Q6FCF6 >AC_Q5P102 >AC_Q6FFK0 >AC_Q5P4E2 >AC_Q6F7H9 >AC_Q5NXM7 >AC_Q6FG02 >AC_Q5P221 >AC_Q6FEV8 >AC_Q5P1J7 >AC_Q6FFB6 >AC_Q5P6L3 >AC_Q6F868 >AC_Q5P7X8 >AC_Q6FEH6 >AC_Q5P280
Actinobacillus_pleuropneumoniae_(Haemophilus_pleuropneumoniae).	Aromatoleum_aromaticum_(strain_EbN1)_(Azoarcus_sp._(strain_EbN1)).	>AC_O31194 >AC_Q5P337
Actinobacillus_pleuropneumoniae_serotype_3_(strain_JL03).	Aromatoleum_aromaticum_(strain_EbN1)_(Azoarcus_sp._(strain_EbN1)).	>AC_B0BSF6 >AC_Q5P338 >AC_B0BQZ5 >AC_Q5P337 >AC_B0BST2 >AC_Q5P331 >AC_B0BSF6 >AC_Q5P338 >AC_B0BSU1 >AC_Q5P322 >AC_B0BSP6 >AC_Q5P705 >AC_B0BR38 >AC_Q5P5M6 >AC_B0BQ12 >AC_Q5P7C4 >AC_B0BSF6 >AC_Q5P338 >AC_B0BUG0 >AC_Q5P7T8
Actinobacillus_pleuropneumoniae_serotype_5b_(strain_L20).	Aromatoleum_aromaticum_(strain_EbN1)_(Azoarcus_sp._(strain_EbN1)).	>AC_A3N326 >AC_Q5P338 >AC_A3N249 >AC_Q5P337 >AC_A3MZ06 >AC_Q5P2U7 >AC_A3N359 >AC_Q5P331 >AC_A3N326 >AC_Q5P338 >AC_A3MYW1 >AC_Q5P705 >AC_A3N326 >AC_Q5P338 >AC_A3N287 >AC_Q5P5M6 >AC_A3N181 >AC_Q5P7C4 >AC_A3N326 >AC_Q5P338 >AC_A3MZW7 >AC_Q5P7T8
Actinobacillus_pleuropneumoniae_serotype_7_(strain_AP76).	Aromatoleum_aromaticum_(strain_EbN1)_(Azoarcus_sp._(strain_EbN1)).	>AC_B3GYV5 >AC_Q5P338 >AC_B3H2G5 >AC_Q5P337 >AC_B3GZ12 >AC_Q5P331 >AC_B3GYV5 >AC_Q5P338 >AC_B3GZ21 >AC_Q5P322 >AC_B3H080 >AC_Q5P705 >AC_B3GYV5 >AC_Q5P338 >AC_B3H2C0 >AC_Q5P5M6 >AC_B3H1V8 >AC_Q5P7C4 >AC_B3GYV5 >AC_Q5P338 >AC_B3H130 >AC_Q5P7T8
Actinobacillus_succinogenes_(strain_ATCC_55618_/_130Z).	Aromatoleum_aromaticum_(strain_EbN1)_(Azoarcus_sp._(strain_EbN1)).	>AC_A6VKC4 >AC_Q5P338 >AC_A6VQA3 >AC_Q5P2U7 >AC_A6VLI9 >AC_Q5P331 >AC_A6VKC4 >AC_Q5P338 >AC_A6VLJ8 >AC_Q5P322 >AC_A6VKC5 >AC_Q5P339 >AC_A6VN08 >AC_Q5P7B8 >AC_A6VQD4 >AC_Q5P7C4 >AC_A6VKC4 >AC_Q5P338 >AC_A6VPF4 >AC_Q5P7T8
Aeromonas_hydrophila.	Aromatoleum_aromaticum_(strain_EbN1)_(Azoarcus_sp._(strain_EbN1)).	>AC_P45786 >AC_Q5P102
Aeromonas_hydrophila_subsp._hydrophila_(strain_ATCC_7966_/_DSM_30187_/	Aromatoleum_aromaticum_(strain_EbN1)_(Azoarcus_sp._(strain_EbN1)).	>AC_A0KQA4 >AC_Q5P338 >AC_A0KQ98 >AC_Q5P337 >AC_A0KPA2 >AC_Q5P2U7 >AC_A0KF22 >AC_Q5P331 >AC_A0KQA4 >AC_Q5P338 >AC_A0KPG3 >AC_Q5P3R8 >AC_A0KF31 >AC_Q5P322 >AC_A0KPW5 >AC_Q5P705 >AC_A0KG26 >AC_Q5NXM4 >AC_A0KQA5 >AC_Q5P339 >AC_A0KG36 >AC_Q5P102 >AC_A0KPW5 >AC_Q5P705 >AC_A0KG23 >AC_Q5NXM7 >AC_A0KMM4 >AC_Q5P801 >AC_A0KG39 >AC_Q5P221 >AC_A0KF24 >AC_Q5P329 >AC_A0KQA4 >AC_Q5P338 >AC_A0KNV5 >AC_Q8G9C6 >AC…
Aeromonas_salmonicida.	Aromatoleum_aromaticum_(strain_EbN1)_(Azoarcus_sp._(strain_EbN1)).	>AC_P45787 >AC_Q5P102
Aeromonas_salmonicida_(strain_A449).	Aromatoleum_aromaticum_(strain_EbN1)_(Azoarcus_sp._(strain_EbN1)).	>AC_A4SHV0 >AC_Q5P338 >AC_A4SHV6 >AC_Q5P337 >AC_A4SJ26 >AC_Q5P2U7 >AC_A4ST05 >AC_Q5P331 >AC_A4SHV0 >AC_Q5P338 >AC_P94190 >AC_Q5P3R8 >AC_A4SSZ6 >AC_Q5P322 >AC_A4SI63 >AC_Q5P705 >AC_A4SIW0 >AC_Q5NXM4 >AC_A4SHU9 >AC_Q5P339 >AC_A4SIX2 >AC_Q5P102 >AC_A4SMC4 >AC_Q5P3T7 >AC_A4SI63 >AC_Q5P705 >AC_A4SQ71 >AC_Q5P801 >AC_A4SIX5 >AC_Q5P221 >AC_A4ST03 >AC_Q5P329 >AC_A4SHZ5 >AC_Q5P7T8 >AC_A4SHU5 >AC_Q5P343
Aeromonas_sobria.	Aromatoleum_aromaticum_(strain_EbN1)_(Azoarcus_sp._(strain_EbN1)).	>AC_P45788 >AC_Q5P102
Agathobacter_rectalis_(strain_ATCC_33656_/_DSM_3377_/_JCM_17463_/_KCTC	Aromatoleum_aromaticum_(strain_EbN1)_(Azoarcus_sp._(strain_EbN1)).	>AC_C4ZBD5 >AC_Q5P331
Aggregatibacter_actinomycetemcomitans_(Actinobacillus	Aromatoleum_aromaticum_(strain_EbN1)_(Azoarcus_sp._(strain_EbN1)).	>AC_P55836 >AC_Q5P331
Agrobacterium_fabrum_(strain_C58_/_ATCC_33970)_(Agrobacterium	Aromatoleum_aromaticum_(strain_EbN1)_(Azoarcus_sp._(strain_EbN1)).	>AC_Q8UE09 >AC_Q5P338 >AC_Q8UE13 >AC_Q5P337 >AC_Q8U9K6 >AC_Q5P2U7 >AC_Q8UE08 >AC_Q5P339 >AC_P33156 >AC_Q5P3R8 >AC_A9CJB2 >AC_Q5P1E9 >AC_Q8UFY5 >AC_Q5P160 >AC_Q7CYD2 >AC_Q5P3T7 >AC_Q8UCC9 >AC_Q5P6L3 >AC_Q8UBR5 >AC_Q5P7Z6
Agrobacterium_radiobacter_(strain_K84_/_ATCC_BAA-868).	Aromatoleum_aromaticum_(strain_EbN1)_(Azoarcus_sp._(strain_EbN1)).	>AC_B9JDS4 >AC_Q5P337 >AC_B9JDS1 >AC_Q5P339 >AC_B9JFS7 >AC_Q5P3R8 >AC_B9JD43 >AC_Q5P1E9 >AC_B9JMY1 >AC_Q5P6L3 >AC_B9JEQ7 >AC_Q5P7Z6
Agrobacterium_vitis_(strain_S4_/_ATCC_BAA-846)_(Rhizobium_vitis	Aromatoleum_aromaticum_(strain_EbN1)_(Azoarcus_sp._(strain_EbN1)).	>AC_B9JRX1 >AC_Q5P2U7 >AC_B9JVM8 >AC_Q5P339 >AC_B9JX56 >AC_Q5P3R8 >AC_B9JVE6 >AC_Q5P1E9 >AC_B9JUC8 >AC_Q5NXM4 >AC_B9JVD6 >AC_Q5P160 >AC_B9K253 >AC_Q5P6L3 >AC_B9JUI4 >AC_Q5P7Z6 >AC_B9JVC5 >AC_Q5P7T7
Akkermansia_muciniphila_(strain_ATCC_BAA-835_/_Muc).	Aromatoleum_aromaticum_(strain_EbN1)_(Azoarcus_sp._(strain_EbN1)).	>AC_B2UQY1 >AC_Q5P338 >AC_B2UQY1 >AC_Q5P338 >AC_B2UNG5 >AC_Q5P310
Alcanivorax_borkumensis_(strain_ATCC_700651_/_DSM_11573_/_NCIMB_13689	Aromatoleum_aromaticum_(strain_EbN1)_(Azoarcus_sp._(strain_EbN1)).	>AC_Q0VSM1 >AC_Q5P338 >AC_Q0VSM0 >AC_Q5P337 >AC_Q0VRJ7 >AC_Q5P2U7 >AC_Q0VSK2 >AC_Q5P331 >AC_Q0VSM1 >AC_Q5P338 >AC_Q0VSJ3 >AC_Q5P322 >AC_Q0VQ89 >AC_Q5P160 >AC_Q0VSM2 >AC_Q5P339 >AC_Q0VP73 >AC_Q5P236 >AC_Q0VNG1 >AC_Q5P7X8 >AC_Q0VRZ3 >AC_Q5P705 >AC_Q0VSE1 >AC_Q5P221 >AC_Q0VPI1 >AC_Q5P1J7 >AC_Q0VKX2 >AC_Q5P4E4 >AC_Q0VN66 >AC_Q5P760 >AC_Q0VSA8 >AC_Q5NXL5
Aliivibrio_salmonicida_(strain_LFI1238)_(Vibrio_salmonicida_(strain	Aromatoleum_aromaticum_(strain_EbN1)_(Azoarcus_sp._(strain_EbN1)).	>AC_B6EPR5 >AC_Q5P337 >AC_B6EGJ4 >AC_Q5P2U7 >AC_B6ENH8 >AC_Q5P3R8 >AC_B6EPT5 >AC_Q5P322 >AC_B6ELG8 >AC_Q5P705 >AC_B6EGC2 >AC_Q5NXM4 >AC_B6ENR3 >AC_Q5P339 >AC_B6EN31 >AC_Q5P7X8 >AC_B6EMY3 >AC_Q5P102 >AC_B6ELG8 >AC_Q5P705 >AC_B6EMY6 >AC_Q5P221 >AC_B6EPS8 >AC_Q5P329 >AC_B6EMQ7 >AC_Q5P7B8
Alkalilimnicola_ehrlichii_(strain_ATCC_BAA-1101_/_DSM_17681_/_MLHE-1).	Aromatoleum_aromaticum_(strain_EbN1)_(Azoarcus_sp._(strain_EbN1)).	>AC_Q0ABI1 >AC_Q5P338 >AC_Q0ABI0 >AC_Q5P337 >AC_Q0A4X0 >AC_Q5P2U7 >AC_Q0ABH4 >AC_Q5P331 >AC_Q0ABI1 >AC_Q5P338 >AC_Q0A8K5 >AC_Q5P3R8 >AC_Q0A776 >AC_Q5P1E9 >AC_Q0AA96 >AC_Q5NXM4 >AC_Q0AA41 >AC_Q5P3T7 >AC_Q0A6V9 >AC_Q5P705 >AC_Q0A9A9 >AC_Q5P1J7 >AC_Q0AB60 >AC_Q5P7B8 >AC_Q0A5L6 >AC_Q5P5M6 >AC_Q0A4M7 >AC_Q5P4E3
Alkaliphilus_metalliredigens_(strain_QYMF).	Aromatoleum_aromaticum_(strain_EbN1)_(Azoarcus_sp._(strain_EbN1)).	>AC_A6TWI9 >AC_Q5P338 >AC_A6TQM5 >AC_Q5P2U7 >AC_A6TWI1 >AC_Q5P331 >AC_A6TWI9 >AC_Q5P338 >AC_A6TWJ0 >AC_Q5P339
Alkaliphilus_oremlandii_(strain_OhILAs)_(Clostridium_oremlandii	Aromatoleum_aromaticum_(strain_EbN1)_(Azoarcus_sp._(strain_EbN1)).	>AC_A8MLD3 >AC_Q5P338 >AC_A8MLD3 >AC_Q5P338 >AC_A8MJN5 >AC_Q5P705 >AC_A8MJV9 >AC_Q5P4E2
Allochromatium_vinosum_(Chromatium_vinosum).	Aromatoleum_aromaticum_(strain_EbN1)_(Azoarcus_sp._(strain_EbN1)).	>AC_O32377 >AC_Q5P3R8
Alteromonas_mediterranea_(strain_DSM_17117_/_CIP_110805_/_LMG_28347_/	Aromatoleum_aromaticum_(strain_EbN1)_(Azoarcus_sp._(strain_EbN1)).	>AC_B4S092 >AC_Q5P331 >AC_B4RVU1 >AC_Q5P3R8 >AC_B4RT38 >AC_Q5P322 >AC_B4RWX1 >AC_Q5P705 >AC_B4RSL5 >AC_Q5P7X8 >AC_B4RS81 >AC_Q5P4E2 >AC_B4RWX1 >AC_Q5P705 >AC_B4S0R8 >AC_Q5P760
Amoebophilus_asiaticus_(strain_5a2).	Aromatoleum_aromaticum_(strain_EbN1)_(Azoarcus_sp._(strain_EbN1)).	>AC_B3ETY9 >AC_Q5P338 >AC_B3ESU2 >AC_Q5P089
Anabaena_variabilis_(strain_ATCC_29413_/_PCC_7937).	Aromatoleum_aromaticum_(strain_EbN1)_(Azoarcus_sp._(strain_EbN1)).	>AC_Q3MDM2 >AC_Q5P337 >AC_Q3MFC0 >AC_Q5P331 >AC_Q3M5C9 >AC_Q5P338
Anaeromyxobacter_dehalogenans_(strain_2CP-1_/_ATCC_BAA-258).	Aromatoleum_aromaticum_(strain_EbN1)_(Azoarcus_sp._(strain_EbN1)).	>AC_B8J856 >AC_Q5P337 >AC_B8J861 >AC_Q5P331 >AC_B8JB70 >AC_Q5P339 >AC_B8JAF3 >AC_Q5P089
Anaeromyxobacter_dehalogenans_(strain_2CP-C).	Aromatoleum_aromaticum_(strain_EbN1)_(Azoarcus_sp._(strain_EbN1)).	>AC_Q2II85 >AC_Q5P338 >AC_Q2IJ91 >AC_Q5P337 >AC_Q2IJ86 >AC_Q5P331 >AC_Q2II86 >AC_Q5P339 >AC_Q2IIA6 >AC_Q5P089 >AC_Q2IJI0 >AC_Q5P801
Anaeromyxobacter_sp._(strain_Fw109-5).	Aromatoleum_aromaticum_(strain_EbN1)_(Azoarcus_sp._(strain_EbN1)).	>AC_A7HCH6 >AC_Q5P338 >AC_A7HBL4 >AC_Q5P337 >AC_A7HBL9 >AC_Q5P331 >AC_A7HCH7 >AC_Q5P339 >AC_A7HB82 >AC_Q5P801
Anaeromyxobacter_sp._(strain_K).	Aromatoleum_aromaticum_(strain_EbN1)_(Azoarcus_sp._(strain_EbN1)).	>AC_B4UDT1 >AC_Q5P338 >AC_B4UB95 >AC_Q5P337 >AC_B4UBA0 >AC_Q5P331 >AC_B4UDT2 >AC_Q5P339 >AC_B4UDQ7 >AC_Q5P089
Anaplasma_marginale_(strain_Florida).	Aromatoleum_aromaticum_(strain_EbN1)_(Azoarcus_sp._(strain_EbN1)).	>AC_B9KHW2 >AC_Q5P338 >AC_Q8KWX4 >AC_Q5P339 >AC_B9KI91 >AC_Q5P1E9 >AC_B9KHN3 >AC_Q5P236
Anaplasma_marginale_(strain_St._Maries).	Aromatoleum_aromaticum_(strain_EbN1)_(Azoarcus_sp._(strain_EbN1)).	>AC_Q5PBG3 >AC_Q5P338 >AC_Q5PBG4 >AC_Q5P339 >AC_Q5PB32 >AC_Q5P1E9 >AC_Q5PBP3 >AC_Q5P236 >AC_Q5PB42 >AC_Q5P6L3
Anaplasma_phagocytophilum_(Ehrlichia_phagocytophila).	Aromatoleum_aromaticum_(strain_EbN1)_(Azoarcus_sp._(strain_EbN1)).	>AC_Q9AIU3 >AC_Q5P339
Anaplasma_phagocytophilum_(strain_HZ).	Aromatoleum_aromaticum_(strain_EbN1)_(Azoarcus_sp._(strain_EbN1)).	>AC_Q2GJ69 >AC_Q5P338 >AC_Q2GJ68 >AC_Q5P339 >AC_Q2GKI6 >AC_Q5P1E9 >AC_Q2GLJ4 >AC_Q5P236 >AC_Q2GKB1 >AC_Q5P6L3
Anoxybacillus_flavithermus_(strain_DSM_21510_/_WK1).	Aromatoleum_aromaticum_(strain_EbN1)_(Azoarcus_sp._(strain_EbN1)).	>AC_B7GJ68 >AC_Q5P331 >AC_B7GKC4 >AC_Q5P089
Aquifex_aeolicus_(strain_VF5).	Aromatoleum_aromaticum_(strain_EbN1)_(Azoarcus_sp._(strain_EbN1)).	>AC_O67763 >AC_Q5P338 >AC_O67356 >AC_Q5P160
Aquifex_pyrophilus.	Aromatoleum_aromaticum_(strain_EbN1)_(Azoarcus_sp._(strain_EbN1)).	>AC_Q9X6Y2 >AC_Q5P338
Arcobacter_butzleri_(strain_RM4018).	Aromatoleum_aromaticum_(strain_EbN1)_(Azoarcus_sp._(strain_EbN1)).	>AC_A8EVZ3 >AC_Q5P338 >AC_A8EW88 >AC_Q5P337 >AC_A8EW88 >AC_Q5P337
Acaryochloris_marina_(strain_MBIC_11017).	Arthrobacter_sp._(strain_FB24).	>AC_B0CCD3 >AC_A0JZ91 >AC_B0C2D1 >AC_A0JZ92 >AC_B0C2D1 >AC_A0JZ92
Acholeplasma_laidlawii_(strain_PG-8A).	Arthrobacter_sp._(strain_FB24).	>AC_A9NEL8 >AC_A0JZ92 >AC_A9NEL7 >AC_A0JZ93 >AC_A9NHL6 >AC_A0JYZ5
Acidimicrobium_ferrooxidans_(strain_DSM_10331_/_JCM_15462_/_NBRC	Arthrobacter_sp._(strain_FB24).	>AC_C7LYP9 >AC_A0JWY8
Acidiphilium_cryptum_(strain_JF-5).	Arthrobacter_sp._(strain_FB24).	>AC_A5FZX0 >AC_A0JZ92 >AC_A5FZW9 >AC_A0JZ91 >AC_A5FZU3 >AC_A0JZ51
Acidithiobacillus_ferrooxidans_(strain_ATCC_23270_/_DSM_14882_/_CIP	Arthrobacter_sp._(strain_FB24).	>AC_B7J462 >AC_A0JZ91 >AC_B7J945 >AC_A0JXT8
Acidithiobacillus_ferrooxidans_(strain_ATCC_53993)_(Leptospirillum	Arthrobacter_sp._(strain_FB24).	>AC_B5ELX4 >AC_A0JZ91 >AC_B5EPC7 >AC_A0JXT8
Acidobacterium_capsulatum_(strain_ATCC_51196_/_DSM_11244_/_JCM_7670_/	Arthrobacter_sp._(strain_FB24).	>AC_C1F647 >AC_A0JZ91 >AC_C1F617 >AC_A0JZ51
Acidothermus_cellulolyticus_(strain_ATCC_43068_/_11B).	Arthrobacter_sp._(strain_FB24).	>AC_A0LRL4 >AC_A0JZ92 >AC_A0LRL5 >AC_A0JZ91 >AC_A0LUK5 >AC_A0JXB1 >AC_A0LRL4 >AC_A0JZ92 >AC_A0LRL4 >AC_A0JZ92 >AC_A0LV54 >AC_A0JUP1 >AC_A0LRM3 >AC_A0JZ81 >AC_A0LRM6 >AC_A0JZ78 >AC_A0LUC9 >AC_A0JV03 >AC_A0LRM4 >AC_A0JZ80 >AC_A0LU53 >AC_A0JWY8 >AC_A0LSV2 >AC_A0JXL2 >AC_A0LRP4 >AC_A0JZ52 >AC_A0LR17 >AC_A0JT07 >AC_A0LRL4 >AC_A0JZ92 >AC_A0LWU3 >AC_A0K2H3 >AC_A0LUH1 >AC_A0JX84
Acidovorax_citrulli_(strain_AAC00-1)_(Acidovorax_avenae_subsp.	Arthrobacter_sp._(strain_FB24).	>AC_A1TVS9 >AC_A0JZ92 >AC_A1TJ02 >AC_A0JZ91 >AC_A1TUY9 >AC_A0JXB1 >AC_A1TVS9 >AC_A0JZ92
Acidovorax_ebreus_(strain_TPSY)_(Diaphorobacter_sp._(strain_TPSY)).	Arthrobacter_sp._(strain_FB24).	>AC_B9MH46 >AC_A0JZ92 >AC_B9MB68 >AC_A0JZ91 >AC_B9MH46 >AC_A0JZ92
Acidovorax_sp._(strain_JS42).	Arthrobacter_sp._(strain_FB24).	>AC_A1WCM8 >AC_A0JZ92 >AC_A1W2Q2 >AC_A0JZ91 >AC_A1WC30 >AC_A0JXB1 >AC_A1WCM8 >AC_A0JZ92
Acinetobacter_baumannii_(strain_AB0057).	Arthrobacter_sp._(strain_FB24).	>AC_B7I7R9 >AC_A0JZ91 >AC_B7I5A9 >AC_A0JXB1 >AC_B7IAS9 >AC_A0JXT8
Acinetobacter_baumannii_(strain_AB307-0294).	Arthrobacter_sp._(strain_FB24).	>AC_B7GYN0 >AC_A0JZ91 >AC_B7GYB5 >AC_A0JXB1 >AC_B7GVS1 >AC_A0JXT8
Acinetobacter_baumannii_(strain_ACICU).	Arthrobacter_sp._(strain_FB24).	>AC_B2I1Z2 >AC_A0JZ92 >AC_B2HUQ2 >AC_A0JZ91 >AC_B2HWT3 >AC_A0JXB1 >AC_B2I1Z2 >AC_A0JZ92 >AC_B2HZV2 >AC_A0JXT8
Acinetobacter_baumannii_(strain_ATCC_17978_/_CIP_53.77_/_LMG_1025_/	Arthrobacter_sp._(strain_FB24).	>AC_A3M1G4 >AC_A0JZ92 >AC_A3M304 >AC_A0JZ91 >AC_A3M7W1 >AC_A0JXB1 >AC_A3M1G4 >AC_A0JZ92 >AC_A3M9G4 >AC_A0JXT8
Acinetobacter_baumannii_(strain_AYE).	Arthrobacter_sp._(strain_FB24).	>AC_B0VDH9 >AC_A0JZ92 >AC_B0V8W3 >AC_A0JZ91 >AC_B0VDI5 >AC_A0JXB1 >AC_B0VDH9 >AC_A0JZ92 >AC_B0V8J2 >AC_A0JXT8
Acinetobacter_baumannii_(strain_SDF).	Arthrobacter_sp._(strain_FB24).	>AC_B0VLZ5 >AC_A0JZ92 >AC_B0VTG5 >AC_A0JZ91 >AC_B0VT89 >AC_A0JXB1 >AC_B0VLZ5 >AC_A0JZ92 >AC_B0VQ59 >AC_A0JXT8
Acinetobacter_baylyi_(strain_ATCC_33305_/_BD413_/_ADP1).	Arthrobacter_sp._(strain_FB24).	>AC_Q6FF89 >AC_A0JZ92 >AC_Q6FDS8 >AC_A0JZ91 >AC_Q6F991 >AC_A0JXB1 >AC_Q6FF89 >AC_A0JZ92 >AC_Q6F7I2 >AC_A0JXT8
Actinobacillus_pleuropneumoniae_(Haemophilus_pleuropneumoniae).	Arthrobacter_sp._(strain_FB24).	>AC_O31194 >AC_A0JZ91
Actinobacillus_pleuropneumoniae_serotype_3_(strain_JL03).	Arthrobacter_sp._(strain_FB24).	>AC_B0BSF6 >AC_A0JZ92 >AC_B0BQZ5 >AC_A0JZ91 >AC_B0BSF6 >AC_A0JZ92 >AC_B0BSF5 >AC_A0JZ93
Actinobacillus_pleuropneumoniae_serotype_5b_(strain_L20).	Arthrobacter_sp._(strain_FB24).	>AC_A3N326 >AC_A0JZ92 >AC_A3N249 >AC_A0JZ91 >AC_A3MZ06 >AC_A0JXB1 >AC_A3N326 >AC_A0JZ92 >AC_A3N325 >AC_A0JZ93
Actinobacillus_pleuropneumoniae_serotype_7_(strain_AP76).	Arthrobacter_sp._(strain_FB24).	>AC_B3GYV5 >AC_A0JZ92 >AC_B3H2G5 >AC_A0JZ91 >AC_B3GYV5 >AC_A0JZ92
Actinobacillus_succinogenes_(strain_ATCC_55618_/_130Z).	Arthrobacter_sp._(strain_FB24).	>AC_A6VKC4 >AC_A0JZ92 >AC_A6VQA3 >AC_A0JXB1 >AC_A6VKC4 >AC_A0JZ92 >AC_A6VKC5 >AC_A0JZ93
Actinosynnema_mirum_(strain_ATCC_29888_/_DSM_43827_/_NBRC_14064_/_IMRU	Arthrobacter_sp._(strain_FB24).	>AC_C6WIE4 >AC_A0JWY8
Aeromonas_hydrophila_subsp._hydrophila_(strain_ATCC_7966_/_DSM_30187_/	Arthrobacter_sp._(strain_FB24).	>AC_A0KQA4 >AC_A0JZ92 >AC_A0KQ98 >AC_A0JZ91 >AC_A0KPA2 >AC_A0JXB1 >AC_A0KQA4 >AC_A0JZ92 >AC_A0KQA5 >AC_A0JZ93
Aeromonas_salmonicida_(strain_A449).	Arthrobacter_sp._(strain_FB24).	>AC_A4SHV0 >AC_A0JZ92 >AC_A4SHV6 >AC_A0JZ91 >AC_A4SJ26 >AC_A0JXB1 >AC_A4SHV0 >AC_A0JZ92 >AC_A4SHU9 >AC_A0JZ93
Agathobacter_rectalis_(strain_ATCC_33656_/_DSM_3377_/_JCM_17463_/_KCTC	Arthrobacter_sp._(strain_FB24).	>AC_C4ZBU3 >AC_A0JZ51 >AC_C4ZD46 >AC_A0JYZ5
Agrobacterium_fabrum_(strain_C58_/_ATCC_33970)_(Agrobacterium	Arthrobacter_sp._(strain_FB24).	>AC_Q8UE09 >AC_A0JZ92 >AC_Q8UE13 >AC_A0JZ91 >AC_Q8U9K6 >AC_A0JXB1
Agrobacterium_radiobacter_(strain_K84_/_ATCC_BAA-868).	Arthrobacter_sp._(strain_FB24).	>AC_B9JDS4 >AC_A0JZ91
Agrobacterium_vitis_(strain_S4_/_ATCC_BAA-846)_(Rhizobium_vitis	Arthrobacter_sp._(strain_FB24).	>AC_B9JRX1 >AC_A0JXB1
Akkermansia_muciniphila_(strain_ATCC_BAA-835_/_Muc).	Arthrobacter_sp._(strain_FB24).	>AC_B2UQY1 >AC_A0JZ92 >AC_B2UQY1 >AC_A0JZ92
Alcanivorax_borkumensis_(strain_ATCC_700651_/_DSM_11573_/_NCIMB_13689	Arthrobacter_sp._(strain_FB24).	>AC_Q0VSM1 >AC_A0JZ92 >AC_Q0VSM0 >AC_A0JZ91 >AC_Q0VRJ7 >AC_A0JXB1 >AC_Q0VSM1 >AC_A0JZ92 >AC_Q0VSJ9 >AC_A0JZ80
Aliivibrio_salmonicida_(strain_LFI1238)_(Vibrio_salmonicida_(strain	Arthrobacter_sp._(strain_FB24).	>AC_B6EPR5 >AC_A0JZ91 >AC_B6EGJ4 >AC_A0JXB1 >AC_B6ENR3 >AC_A0JZ93
Alkalilimnicola_ehrlichii_(strain_ATCC_BAA-1101_/_DSM_17681_/_MLHE-1).	Arthrobacter_sp._(strain_FB24).	>AC_Q0ABI1 >AC_A0JZ92 >AC_Q0ABI0 >AC_A0JZ91 >AC_Q0A4X0 >AC_A0JXB1 >AC_Q0ABI1 >AC_A0JZ92
Alkaliphilus_metalliredigens_(strain_QYMF).	Arthrobacter_sp._(strain_FB24).	>AC_A6TWI9 >AC_A0JZ92 >AC_A6TQM5 >AC_A0JXB1 >AC_A6TWI9 >AC_A0JZ92 >AC_A6TWI9 >AC_A0JZ92
Alkaliphilus_oremlandii_(strain_OhILAs)_(Clostridium_oremlandii	Arthrobacter_sp._(strain_FB24).	>AC_A8MLD3 >AC_A0JZ92 >AC_A8MLD3 >AC_A0JZ92 >AC_A8MLD3 >AC_A0JZ92 >AC_A8MLF5 >AC_A0JZ70 >AC_A8MLE7 >AC_A0JZ77
Alteromonas_mediterranea_(strain_DSM_17117_/_CIP_110805_/_LMG_28347_/	Arthrobacter_sp._(strain_FB24).	>AC_B4RT45 >AC_A0JZ68
Amoebophilus_asiaticus_(strain_5a2).	Arthrobacter_sp._(strain_FB24).	>AC_B3ETY9 >AC_A0JZ92
Amycolatopsis_mediterranei_(strain_S699)_(Nocardia_mediterranei).	Arthrobacter_sp._(strain_FB24).	>AC_Q9L637 >AC_A0JZ93
Anabaena_variabilis_(strain_ATCC_29413_/_PCC_7937).	Arthrobacter_sp._(strain_FB24).	>AC_Q3MDM2 >AC_A0JZ91 >AC_Q3M5C9 >AC_A0JZ92 >AC_Q3M5C9 >AC_A0JZ92
Anaeromyxobacter_dehalogenans_(strain_2CP-1_/_ATCC_BAA-258).	Arthrobacter_sp._(strain_FB24).	>AC_B8J856 >AC_A0JZ91 >AC_B8J884 >AC_A0JZ51
Anaeromyxobacter_dehalogenans_(strain_2CP-C).	Arthrobacter_sp._(strain_FB24).	>AC_Q2II85 >AC_A0JZ92 >AC_Q2IJ91 >AC_A0JZ91 >AC_Q2IJ63 >AC_A0JZ51 >AC_Q2IML9 >AC_A0JUP1
Anaeromyxobacter_sp._(strain_Fw109-5).	Arthrobacter_sp._(strain_FB24).	>AC_A7HCH6 >AC_A0JZ92 >AC_A7HBL4 >AC_A0JZ91 >AC_A7HBP2 >AC_A0JZ51
Anaeromyxobacter_sp._(strain_K).	Arthrobacter_sp._(strain_FB24).	>AC_B4UDT1 >AC_A0JZ92 >AC_B4UB95 >AC_A0JZ91 >AC_B4UBC3 >AC_A0JZ51 >AC_B4UMB8 >AC_A0JUP1
Anaplasma_marginale_(strain_Florida).	Arthrobacter_sp._(strain_FB24).	>AC_B9KHW2 >AC_A0JZ92 >AC_B9KJ53 >AC_A0JZ68
Anaplasma_marginale_(strain_St._Maries).	Arthrobacter_sp._(strain_FB24).	>AC_Q5PBG3 >AC_A0JZ92 >AC_Q5PA75 >AC_A0JZ68
Anaplasma_phagocytophilum_(strain_HZ).	Arthrobacter_sp._(strain_FB24).	>AC_Q2GJ69 >AC_A0JZ92 >AC_Q2GL42 >AC_A0JZ68
Anoxybacillus_flavithermus_(strain_DSM_21510_/_WK1).	Arthrobacter_sp._(strain_FB24).	>AC_B7GJ74 >AC_A0JZ77
Aquifex_aeolicus_(strain_VF5).	Arthrobacter_sp._(strain_FB24).	>AC_O67763 >AC_A0JZ92
Aquifex_pyrophilus.	Arthrobacter_sp._(strain_FB24).	>AC_Q9X6Y2 >AC_A0JZ92
Arcobacter_butzleri_(strain_RM4018).	Arthrobacter_sp._(strain_FB24).	>AC_A8EVZ3 >AC_A0JZ92 >AC_A8EW88 >AC_A0JZ91
Aromatoleum_aromaticum_(strain_EbN1)_(Azoarcus_sp._(strain_EbN1)).	Arthrobacter_sp._(strain_FB24).	>AC_Q5P338 >AC_A0JZ92 >AC_Q5P337 >AC_A0JZ91 >AC_Q5P2U7 >AC_A0JXB1 >AC_Q5P338 >AC_A0JZ92
Acaryochloris_marina_(strain_MBIC_11017).	Arthrospira_platensis_(Spirulina_platensis).	>AC_B0CCD3 >AC_P13576 >AC_B0CCC9 >AC_P48852
Acidiphilium_cryptum_(strain_JF-5).	Arthrospira_platensis_(Spirulina_platensis).	>AC_A5FZW9 >AC_P13576
Acidithiobacillus_ferrooxidans_(strain_ATCC_23270_/_DSM_14882_/_CIP	Arthrospira_platensis_(Spirulina_platensis).	>AC_B7J462 >AC_P13576
Acidithiobacillus_ferrooxidans_(strain_ATCC_53993)_(Leptospirillum	Arthrospira_platensis_(Spirulina_platensis).	>AC_B5ELX4 >AC_P13576
Acidobacterium_capsulatum_(strain_ATCC_51196_/_DSM_11244_/_JCM_7670_/	Arthrospira_platensis_(Spirulina_platensis).	>AC_C1F647 >AC_P13576
Acidothermus_cellulolyticus_(strain_ATCC_43068_/_11B).	Arthrospira_platensis_(Spirulina_platensis).	>AC_A0LRL5 >AC_P13576
Acidovorax_citrulli_(strain_AAC00-1)_(Acidovorax_avenae_subsp.	Arthrospira_platensis_(Spirulina_platensis).	>AC_A1TJ02 >AC_P13576
Acidovorax_ebreus_(strain_TPSY)_(Diaphorobacter_sp._(strain_TPSY)).	Arthrospira_platensis_(Spirulina_platensis).	>AC_B9MB68 >AC_P13576
Acidovorax_sp._(strain_JS42).	Arthrospira_platensis_(Spirulina_platensis).	>AC_A1W2Q2 >AC_P13576
Acinetobacter_baumannii_(strain_AB0057).	Arthrospira_platensis_(Spirulina_platensis).	>AC_B7I7R9 >AC_P13576
Acinetobacter_baumannii_(strain_AB307-0294).	Arthrospira_platensis_(Spirulina_platensis).	>AC_B7GYN0 >AC_P13576
Acinetobacter_baumannii_(strain_ACICU).	Arthrospira_platensis_(Spirulina_platensis).	>AC_B2HUQ2 >AC_P13576
Acinetobacter_baumannii_(strain_ATCC_17978_/_CIP_53.77_/_LMG_1025_/	Arthrospira_platensis_(Spirulina_platensis).	>AC_A3M304 >AC_P13576
Acinetobacter_baumannii_(strain_AYE).	Arthrospira_platensis_(Spirulina_platensis).	>AC_B0V8W3 >AC_P13576
Acinetobacter_baumannii_(strain_SDF).	Arthrospira_platensis_(Spirulina_platensis).	>AC_B0VTG5 >AC_P13576
Acinetobacter_baylyi_(strain_ATCC_33305_/_BD413_/_ADP1).	Arthrospira_platensis_(Spirulina_platensis).	>AC_Q6FDS8 >AC_P13576
Actinobacillus_pleuropneumoniae_(Haemophilus_pleuropneumoniae).	Arthrospira_platensis_(Spirulina_platensis).	>AC_O31194 >AC_P13576
Actinobacillus_pleuropneumoniae_serotype_3_(strain_JL03).	Arthrospira_platensis_(Spirulina_platensis).	>AC_B0BQZ5 >AC_P13576
Actinobacillus_pleuropneumoniae_serotype_5b_(strain_L20).	Arthrospira_platensis_(Spirulina_platensis).	>AC_A3N249 >AC_P13576
Actinobacillus_pleuropneumoniae_serotype_7_(strain_AP76).	Arthrospira_platensis_(Spirulina_platensis).	>AC_B3H2G5 >AC_P13576
Aeromonas_hydrophila_subsp._hydrophila_(strain_ATCC_7966_/_DSM_30187_/	Arthrospira_platensis_(Spirulina_platensis).	>AC_A0KQ98 >AC_P13576
Aeromonas_salmonicida_(strain_A449).	Arthrospira_platensis_(Spirulina_platensis).	>AC_A4SHV6 >AC_P13576
Agrobacterium_fabrum_(strain_C58_/_ATCC_33970)_(Agrobacterium	Arthrospira_platensis_(Spirulina_platensis).	>AC_Q8UE13 >AC_P13576
Agrobacterium_radiobacter_(strain_K84_/_ATCC_BAA-868).	Arthrospira_platensis_(Spirulina_platensis).	>AC_B9JDS4 >AC_P13576
Alcanivorax_borkumensis_(strain_ATCC_700651_/_DSM_11573_/_NCIMB_13689	Arthrospira_platensis_(Spirulina_platensis).	>AC_Q0VSM0 >AC_P13576
Aliivibrio_salmonicida_(strain_LFI1238)_(Vibrio_salmonicida_(strain	Arthrospira_platensis_(Spirulina_platensis).	>AC_B6EPR5 >AC_P13576
Alkalilimnicola_ehrlichii_(strain_ATCC_BAA-1101_/_DSM_17681_/_MLHE-1).	Arthrospira_platensis_(Spirulina_platensis).	>AC_Q0ABI0 >AC_P13576
Anabaena_variabilis_(strain_ATCC_29413_/_PCC_7937).	Arthrospira_platensis_(Spirulina_platensis).	>AC_Q3MDM2 >AC_P13576 >AC_Q3MDM6 >AC_P48852 >AC_P14167 >AC_P48293
Anaeromyxobacter_dehalogenans_(strain_2CP-1_/_ATCC_BAA-258).	Arthrospira_platensis_(Spirulina_platensis).	>AC_B8J856 >AC_P13576
Anaeromyxobacter_dehalogenans_(strain_2CP-C).	Arthrospira_platensis_(Spirulina_platensis).	>AC_Q2IJ91 >AC_P13576
Anaeromyxobacter_sp._(strain_Fw109-5).	Arthrospira_platensis_(Spirulina_platensis).	>AC_A7HBL4 >AC_P13576
Anaeromyxobacter_sp._(strain_K).	Arthrospira_platensis_(Spirulina_platensis).	>AC_B4UB95 >AC_P13576
Arcobacter_butzleri_(strain_RM4018).	Arthrospira_platensis_(Spirulina_platensis).	>AC_A8EW88 >AC_P13576
Aromatoleum_aromaticum_(strain_EbN1)_(Azoarcus_sp._(strain_EbN1)).	Arthrospira_platensis_(Spirulina_platensis).	>AC_Q5P337 >AC_P13576
Arthrobacter_sp._(strain_FB24).	Arthrospira_platensis_(Spirulina_platensis).	>AC_A0JZ91 >AC_P13576
Acholeplasma_laidlawii_(strain_PG-8A).	Aster_yellows_witches'-broom_phytoplasma_(strain_AYWB).	>AC_A9NEL8 >AC_Q2NJ16 >AC_A9NE64 >AC_Q2NJ02 >AC_A9NHL6 >AC_Q2NIM6
Acidiphilium_cryptum_(strain_JF-5).	Aster_yellows_witches'-broom_phytoplasma_(strain_AYWB).	>AC_A5FZX0 >AC_Q2NJ16 >AC_A5FZX1 >AC_Q2NJ15 >AC_A5G0F5 >AC_Q2NJ02
Acidithiobacillus_ferrooxidans_(strain_ATCC_23270_/_DSM_14882_/_CIP	Aster_yellows_witches'-broom_phytoplasma_(strain_AYWB).	>AC_B7J460 >AC_Q2NJ15
Acidithiobacillus_ferrooxidans_(strain_ATCC_53993)_(Leptospirillum	Aster_yellows_witches'-broom_phytoplasma_(strain_AYWB).	>AC_B5ELX2 >AC_Q2NJ15
Acidothermus_cellulolyticus_(strain_ATCC_43068_/_11B).	Aster_yellows_witches'-broom_phytoplasma_(strain_AYWB).	>AC_A0LRL4 >AC_Q2NJ16 >AC_A0LRL8 >AC_Q2NJ20
Acidovorax_citrulli_(strain_AAC00-1)_(Acidovorax_avenae_subsp.	Aster_yellows_witches'-broom_phytoplasma_(strain_AYWB).	>AC_A1TVS9 >AC_Q2NJ16 >AC_A1TVT0 >AC_Q2NJ15
Acidovorax_ebreus_(strain_TPSY)_(Diaphorobacter_sp._(strain_TPSY)).	Aster_yellows_witches'-broom_phytoplasma_(strain_AYWB).	>AC_B9MH46 >AC_Q2NJ16 >AC_B9MH47 >AC_Q2NJ15
Acidovorax_sp._(strain_JS42).	Aster_yellows_witches'-broom_phytoplasma_(strain_AYWB).	>AC_A1WCM8 >AC_Q2NJ16 >AC_A1WCM9 >AC_Q2NJ15
Acinetobacter_baumannii_(strain_ACICU).	Aster_yellows_witches'-broom_phytoplasma_(strain_AYWB).	>AC_B2I1Z2 >AC_Q2NJ16
Acinetobacter_baumannii_(strain_ATCC_17978_/_CIP_53.77_/_LMG_1025_/	Aster_yellows_witches'-broom_phytoplasma_(strain_AYWB).	>AC_A3M1G4 >AC_Q2NJ16
Acinetobacter_baumannii_(strain_AYE).	Aster_yellows_witches'-broom_phytoplasma_(strain_AYWB).	>AC_B0VDH9 >AC_Q2NJ16
Acinetobacter_baumannii_(strain_SDF).	Aster_yellows_witches'-broom_phytoplasma_(strain_AYWB).	>AC_B0VLZ5 >AC_Q2NJ16
Acinetobacter_baylyi_(strain_ATCC_33305_/_BD413_/_ADP1).	Aster_yellows_witches'-broom_phytoplasma_(strain_AYWB).	>AC_Q6FF89 >AC_Q2NJ16
Actinobacillus_pleuropneumoniae_serotype_3_(strain_JL03).	Aster_yellows_witches'-broom_phytoplasma_(strain_AYWB).	>AC_B0BSF6 >AC_Q2NJ16
Actinobacillus_pleuropneumoniae_serotype_5b_(strain_L20).	Aster_yellows_witches'-broom_phytoplasma_(strain_AYWB).	>AC_A3N326 >AC_Q2NJ16
Actinobacillus_pleuropneumoniae_serotype_7_(strain_AP76).	Aster_yellows_witches'-broom_phytoplasma_(strain_AYWB).	>AC_B3GYV5 >AC_Q2NJ16
Actinobacillus_succinogenes_(strain_ATCC_55618_/_130Z).	Aster_yellows_witches'-broom_phytoplasma_(strain_AYWB).	>AC_A6VKC4 >AC_Q2NJ16
Aeromonas_hydrophila_subsp._hydrophila_(strain_ATCC_7966_/_DSM_30187_/	Aster_yellows_witches'-broom_phytoplasma_(strain_AYWB).	>AC_A0KQA4 >AC_Q2NJ16
Aeromonas_salmonicida_(strain_A449).	Aster_yellows_witches'-broom_phytoplasma_(strain_AYWB).	>AC_A4SHV0 >AC_Q2NJ16
Agathobacter_rectalis_(strain_ATCC_33656_/_DSM_3377_/_JCM_17463_/_KCTC	Aster_yellows_witches'-broom_phytoplasma_(strain_AYWB).	>AC_C4ZD46 >AC_Q2NIM6
Agrobacterium_fabrum_(strain_C58_/_ATCC_33970)_(Agrobacterium	Aster_yellows_witches'-broom_phytoplasma_(strain_AYWB).	>AC_Q8UE09 >AC_Q2NJ16 >AC_Q8UE08 >AC_Q2NJ15 >AC_P68996 >AC_Q2NJ02
Agrobacterium_radiobacter_(strain_K84_/_ATCC_BAA-868).	Aster_yellows_witches'-broom_phytoplasma_(strain_AYWB).	>AC_B9JDS1 >AC_Q2NJ15
Agrobacterium_vitis_(strain_S4_/_ATCC_BAA-846)_(Rhizobium_vitis	Aster_yellows_witches'-broom_phytoplasma_(strain_AYWB).	>AC_B9JVM8 >AC_Q2NJ15
Akkermansia_muciniphila_(strain_ATCC_BAA-835_/_Muc).	Aster_yellows_witches'-broom_phytoplasma_(strain_AYWB).	>AC_B2UQY1 >AC_Q2NJ16
Alcanivorax_borkumensis_(strain_ATCC_700651_/_DSM_11573_/_NCIMB_13689	Aster_yellows_witches'-broom_phytoplasma_(strain_AYWB).	>AC_Q0VSM1 >AC_Q2NJ16
Alkalilimnicola_ehrlichii_(strain_ATCC_BAA-1101_/_DSM_17681_/_MLHE-1).	Aster_yellows_witches'-broom_phytoplasma_(strain_AYWB).	>AC_Q0ABI1 >AC_Q2NJ16
Alkaliphilus_metalliredigens_(strain_QYMF).	Aster_yellows_witches'-broom_phytoplasma_(strain_AYWB).	>AC_A6TWI9 >AC_Q2NJ16 >AC_A6TWJ0 >AC_Q2NJ15
Alkaliphilus_oremlandii_(strain_OhILAs)_(Clostridium_oremlandii	Aster_yellows_witches'-broom_phytoplasma_(strain_AYWB).	>AC_A8MLD3 >AC_Q2NJ16
Amoebophilus_asiaticus_(strain_5a2).	Aster_yellows_witches'-broom_phytoplasma_(strain_AYWB).	>AC_B3ETY9 >AC_Q2NJ16
Anabaena_variabilis_(strain_ATCC_29413_/_PCC_7937).	Aster_yellows_witches'-broom_phytoplasma_(strain_AYWB).	>AC_Q3MFA8 >AC_Q2NIW8
Anaeromyxobacter_dehalogenans_(strain_2CP-1_/_ATCC_BAA-258).	Aster_yellows_witches'-broom_phytoplasma_(strain_AYWB).	>AC_B8JB70 >AC_Q2NJ15
Anaeromyxobacter_dehalogenans_(strain_2CP-C).	Aster_yellows_witches'-broom_phytoplasma_(strain_AYWB).	>AC_Q2II85 >AC_Q2NJ16 >AC_Q2II86 >AC_Q2NJ15
Anaeromyxobacter_sp._(strain_Fw109-5).	Aster_yellows_witches'-broom_phytoplasma_(strain_AYWB).	>AC_A7HCH6 >AC_Q2NJ16 >AC_A7HCH7 >AC_Q2NJ15
Anaeromyxobacter_sp._(strain_K).	Aster_yellows_witches'-broom_phytoplasma_(strain_AYWB).	>AC_B4UDT1 >AC_Q2NJ16 >AC_B4UDT2 >AC_Q2NJ15
Anaplasma_marginale_(strain_Florida).	Aster_yellows_witches'-broom_phytoplasma_(strain_AYWB).	>AC_B9KHW2 >AC_Q2NJ16 >AC_Q8KWX4 >AC_Q2NJ15
Anaplasma_marginale_(strain_St._Maries).	Aster_yellows_witches'-broom_phytoplasma_(strain_AYWB).	>AC_Q5PBG3 >AC_Q2NJ16 >AC_Q5PBG4 >AC_Q2NJ15
Anaplasma_phagocytophilum_(Ehrlichia_phagocytophila).	Aster_yellows_witches'-broom_phytoplasma_(strain_AYWB).	>AC_Q9AIU3 >AC_Q2NJ15
Anaplasma_phagocytophilum_(strain_HZ).	Aster_yellows_witches'-broom_phytoplasma_(strain_AYWB).	>AC_Q2GJ69 >AC_Q2NJ16 >AC_Q2GJ68 >AC_Q2NJ15
Anoxybacillus_flavithermus_(strain_DSM_21510_/_WK1).	Aster_yellows_witches'-broom_phytoplasma_(strain_AYWB).	>AC_B7GHE5 >AC_Q2NJ31
Aquifex_aeolicus_(strain_VF5).	Aster_yellows_witches'-broom_phytoplasma_(strain_AYWB).	>AC_O67763 >AC_Q2NJ16
Aquifex_pyrophilus.	Aster_yellows_witches'-broom_phytoplasma_(strain_AYWB).	>AC_Q9X6Y2 >AC_Q2NJ16
Arcobacter_butzleri_(strain_RM4018).	Aster_yellows_witches'-broom_phytoplasma_(strain_AYWB).	>AC_A8EVZ3 >AC_Q2NJ16
Aromatoleum_aromaticum_(strain_EbN1)_(Azoarcus_sp._(strain_EbN1)).	Aster_yellows_witches'-broom_phytoplasma_(strain_AYWB).	>AC_Q5P338 >AC_Q2NJ16 >AC_Q5P339 >AC_Q2NJ15
Arthrobacter_sp._(strain_FB24).	Aster_yellows_witches'-broom_phytoplasma_(strain_AYWB).	>AC_A0JZ92 >AC_Q2NJ16 >AC_A0JYZ5 >AC_Q2NIM6
Acaryochloris_marina_(strain_MBIC_11017).	Azoarcus_sp._(strain_BH72).	>AC_B0CCD3 >AC_A1KB32 >AC_B0C2D1 >AC_A1KB33
Acholeplasma_laidlawii_(strain_PG-8A).	Azoarcus_sp._(strain_BH72).	>AC_A9NEL8 >AC_A1KB33
Acidiphilium_cryptum_(strain_JF-5).	Azoarcus_sp._(strain_BH72).	>AC_A5FZX0 >AC_A1KB33 >AC_A5FZW9 >AC_A1KB32 >AC_A5FZX1 >AC_A1KB34 >AC_A5G0Q9 >AC_A1K3V5 >AC_A5FX09 >AC_A1K5A9 >AC_A5FX05 >AC_A1K782 >AC_A5FYN3 >AC_A1KAG0 >AC_A5FZW9 >AC_A1KB32 >AC_A5FZX5 >AC_A1KB38
Acidithiobacillus_ferrooxidans_(strain_ATCC_23270_/_DSM_14882_/_CIP	Azoarcus_sp._(strain_BH72).	>AC_B7J462 >AC_A1KB32 >AC_B7J460 >AC_A1KB34 >AC_B7J9J8 >AC_A1K601 >AC_B7J7A9 >AC_A1K2R9 >AC_B7J3W9 >AC_A1K3V5 >AC_B7J6H2 >AC_A1K5A9 >AC_B7J7X4 >AC_A1KAG0 >AC_B7JB86 >AC_A1K1S0 >AC_B7J7C4 >AC_A1K3Q2 >AC_B7J474 >AC_A1KB20
Acidithiobacillus_ferrooxidans_(strain_ATCC_53993)_(Leptospirillum	Azoarcus_sp._(strain_BH72).	>AC_B5ELX4 >AC_A1KB32 >AC_B5ELX2 >AC_A1KB34 >AC_B5EQB5 >AC_A1K601 >AC_B5EQ47 >AC_A1K2R9 >AC_B5ELD9 >AC_A1K3V5 >AC_B5EN70 >AC_A1K5A9 >AC_B5EN98 >AC_A1KAG0 >AC_B5ER44 >AC_A1K1S0 >AC_B5EQ61 >AC_A1K3Q2 >AC_B5ELY6 >AC_A1KB20 >AC_B5EN68 >AC_A1K5B1
Acidithiobacillus_ferrooxidans_(Thiobacillus_ferrooxidans).	Azoarcus_sp._(strain_BH72).	>AC_P41167 >AC_A1K1S0
Acidobacterium_capsulatum_(strain_ATCC_51196_/_DSM_11244_/_JCM_7670_/	Azoarcus_sp._(strain_BH72).	>AC_C1F647 >AC_A1KB32 >AC_C1F6A5 >AC_A1KAG0
Acidothermus_cellulolyticus_(strain_ATCC_43068_/_11B).	Azoarcus_sp._(strain_BH72).	>AC_A0LRL4 >AC_A1KB33 >AC_A0LRL5 >AC_A1KB32 >AC_A0LUK5 >AC_A1K313 >AC_A0LRL4 >AC_A1KB33 >AC_A0LRN0 >AC_A1KB17 >AC_A0LRP3 >AC_A1KB06
Acidovorax_citrulli_(strain_AAC00-1)_(Acidovorax_avenae_subsp.	Azoarcus_sp._(strain_BH72).	>AC_A1TVS9 >AC_A1KB33 >AC_A1TJ02 >AC_A1KB32 >AC_A1TUY9 >AC_A1K313 >AC_A1TVT0 >AC_A1KB34 >AC_A1TLE7 >AC_A1K601 >AC_A1TLL7 >AC_A1K5A9 >AC_A1TVT0 >AC_A1KB34 >AC_A1TL98 >AC_A1KAG0 >AC_A1TTE9 >AC_A1K3V5 >AC_A1TJ02 >AC_A1KB32 >AC_A1TJT9 >AC_A1KB04 >AC_A1TJS7 >AC_A1KB17 >AC_A1TR36 >AC_A1K4E4 >AC_A1TRV8 >AC_A1K9V0 >AC_A1TLH5 >AC_A1K4A2 >AC_A1TM32 >AC_A1K3Z4 >AC_A1TTD5 >AC_A1KAC8 >AC_A1TJ14 >AC_A1KB20 >AC…
Acidovorax_ebreus_(strain_TPSY)_(Diaphorobacter_sp._(strain_TPSY)).	Azoarcus_sp._(strain_BH72).	>AC_B9MH46 >AC_A1KB33 >AC_B9MB68 >AC_A1KB32 >AC_B9MH47 >AC_A1KB34 >AC_B9MDP9 >AC_A1K601 >AC_B9MEL5 >AC_A1K5A9 >AC_B9MG15 >AC_A1K782 >AC_B9MH47 >AC_A1KB34 >AC_B9MFG4 >AC_A1KAG0 >AC_B9MDY4 >AC_A1K3V5 >AC_B9MB68 >AC_A1KB32 >AC_B9MBV9 >AC_A1KB04 >AC_B9MBU7 >AC_A1KB17 >AC_B9MHY1 >AC_A1K4E4 >AC_B9MDL1 >AC_A1K4A2 >AC_B9MH46 >AC_A1KB33 >AC_B9MFY1 >AC_A1K3Z4 >AC_B9MDZ5 >AC_A1KAC8 >AC_B9MB80 >AC_A1KB20 >AC…
Acidovorax_sp._(strain_JS42).	Azoarcus_sp._(strain_BH72).	>AC_A1WCM8 >AC_A1KB33 >AC_A1W2Q2 >AC_A1KB32 >AC_A1WC30 >AC_A1K313 >AC_A1WCM9 >AC_A1KB34 >AC_A1WAW8 >AC_A1K601 >AC_A1W4M3 >AC_A1K5A9 >AC_A1W5B7 >AC_A1K782 >AC_A1WCM9 >AC_A1KB34 >AC_A1W538 >AC_A1KAG0 >AC_A1W465 >AC_A1K3V5 >AC_A1W2Q2 >AC_A1KB32 >AC_A1W330 >AC_A1KB04 >AC_A1W318 >AC_A1KB17 >AC_A1W8I3 >AC_A1K4E4 >AC_A1WAT0 >AC_A1K4A2 >AC_A1W582 >AC_A1K3Z4 >AC_A1W4A8 >AC_A1KAC8 >AC_A1W2R4 >AC_A1KB20 >AC…
Acinetobacter_baumannii_(strain_AB0057).	Azoarcus_sp._(strain_BH72).	>AC_B7I7R9 >AC_A1KB32 >AC_B7I5A9 >AC_A1K313 >AC_B7I580 >AC_A1K601 >AC_B7I9U0 >AC_A1K2R9 >AC_B7I360 >AC_A1KB34 >AC_B7I774 >AC_A1KAG0 >AC_B7I5N9 >AC_A1K7K2 >AC_B7IAT2 >AC_A1K9K9 >AC_B7I4E2 >AC_A1K4A2 >AC_B7I331 >AC_A1K3Q2 >AC_B7I694 >AC_A1K4E4 >AC_B7I8M5 >AC_A1KAJ9
Acinetobacter_baumannii_(strain_AB307-0294).	Azoarcus_sp._(strain_BH72).	>AC_B7GYN0 >AC_A1KB32 >AC_B7GYB5 >AC_A1K313 >AC_B7GYS7 >AC_A1K601 >AC_B7H1V4 >AC_A1K2R9 >AC_B7H1J8 >AC_A1KB34 >AC_B7GZ86 >AC_A1KAG0 >AC_B7H3I4 >AC_A1K7K2 >AC_B7GVR8 >AC_A1K9K9 >AC_B7H0T6 >AC_A1K4A2 >AC_B7H1M6 >AC_A1K3Q2 >AC_B7GZZ9 >AC_A1K4E4 >AC_B7GWN1 >AC_A1KAJ9
Acinetobacter_baumannii_(strain_ACICU).	Azoarcus_sp._(strain_BH72).	>AC_B2I1Z2 >AC_A1KB33 >AC_B2HUQ2 >AC_A1KB32 >AC_B2HWT3 >AC_A1K313 >AC_B2I1Z2 >AC_A1KB33 >AC_B2HWQ2 >AC_A1K601 >AC_B2I316 >AC_A1K2R9 >AC_B2I1Z1 >AC_A1KB34 >AC_B2HUI0 >AC_A1KAG0 >AC_B2HZH0 >AC_A1K7K2 >AC_B2HZV5 >AC_A1K9K9 >AC_B2I360 >AC_A1K4A2 >AC_B2I1W2 >AC_A1K3Q2 >AC_B2I1Z2 >AC_A1KB33 >AC_B2HTH6 >AC_A1K4E4 >AC_B2HYL7 >AC_A1KAJ9
Acinetobacter_baumannii_(strain_ATCC_17978_/_CIP_53.77_/_LMG_1025_/	Azoarcus_sp._(strain_BH72).	>AC_A3M1G4 >AC_A1KB33 >AC_A3M304 >AC_A1KB32 >AC_A3M7W1 >AC_A1K313 >AC_A3M1G4 >AC_A1KB33 >AC_A3M7P5 >AC_A1K601 >AC_A3M645 >AC_A1K2R9 >AC_A3M1G3 >AC_A1KB34 >AC_A3M2T0 >AC_A1KAG0 >AC_A3M550 >AC_A1K7K2 >AC_A3M9G7 >AC_A1K9K9 >AC_A3M1S9 >AC_A1K4A2 >AC_A3M1D2 >AC_A1K3Q2 >AC_A3M1G4 >AC_A1KB33 >AC_A3M2A4 >AC_A1K4E4 >AC_A3M8Q6 >AC_A1KAJ9
Acinetobacter_baumannii_(strain_AYE).	Azoarcus_sp._(strain_BH72).	>AC_B0VDH9 >AC_A1KB33 >AC_B0V8W3 >AC_A1KB32 >AC_B0VDI5 >AC_A1K313 >AC_B0VDH9 >AC_A1KB33 >AC_B0VCT7 >AC_A1K601 >AC_B0V6E0 >AC_A1K2R9 >AC_B0VDI0 >AC_A1KB34 >AC_B0V8B3 >AC_A1KAG0 >AC_B0VD42 >AC_A1K7K2 >AC_B0V8L2 >AC_A1K9K9 >AC_B0V4L7 >AC_A1K4A2 >AC_B0VDF1 >AC_A1K3Q2 >AC_B0VDH9 >AC_A1KB33 >AC_B0V5Q9 >AC_A1K4E4 >AC_B0V550 >AC_A1KAJ9
Acinetobacter_baumannii_(strain_SDF).	Azoarcus_sp._(strain_BH72).	>AC_B0VLZ5 >AC_A1KB33 >AC_B0VTG5 >AC_A1KB32 >AC_B0VT89 >AC_A1K313 >AC_B0VLZ5 >AC_A1KB33 >AC_B0VTM2 >AC_A1K601 >AC_B0VMV7 >AC_A1K2R9 >AC_B0VLZ6 >AC_A1KB34 >AC_B0VU22 >AC_A1KAG0 >AC_B0VNU2 >AC_A1K7K2 >AC_B0VQ56 >AC_A1K9K9 >AC_B0VLB1 >AC_A1K4A2 >AC_B0VMD7 >AC_A1K3Q2 >AC_B0VLZ5 >AC_A1KB33 >AC_B0VV91 >AC_A1K4E4 >AC_B0VRC7 >AC_A1KAJ9
Acinetobacter_baylyi_(strain_ATCC_33305_/_BD413_/_ADP1).	Azoarcus_sp._(strain_BH72).	>AC_Q6FF89 >AC_A1KB33 >AC_Q6FDS8 >AC_A1KB32 >AC_Q6F991 >AC_A1K313 >AC_Q6FF89 >AC_A1KB33 >AC_Q6F9B9 >AC_A1K601 >AC_P42438 >AC_A1K2R9 >AC_Q6FF90 >AC_A1KB34 >AC_Q6FE29 >AC_A1KAG0 >AC_Q6FCF6 >AC_A1K7K2 >AC_Q6F8F0 >AC_A1K9L8 >AC_Q6F7H9 >AC_A1K9K9 >AC_Q6FG02 >AC_A1K4R7 >AC_Q6FEV8 >AC_A1K4A2 >AC_Q6FFB6 >AC_A1K3Q2 >AC_Q6FF89 >AC_A1KB33 >AC_Q6F868 >AC_A1K4E4 >AC_Q6FEH6 >AC_A1KAJ9 >AC_Q6FD83 >AC_A1KBB4
Actinobacillus_pleuropneumoniae_(Haemophilus_pleuropneumoniae).	Azoarcus_sp._(strain_BH72).	>AC_O31194 >AC_A1KB32
Actinobacillus_pleuropneumoniae_serotype_3_(strain_JL03).	Azoarcus_sp._(strain_BH72).	>AC_B0BSF6 >AC_A1KB33 >AC_B0BQZ5 >AC_A1KB32 >AC_B0BSF6 >AC_A1KB33 >AC_B0BSP6 >AC_A1K3V5 >AC_B0BR94 >AC_A1K9L8 >AC_B0BQ12 >AC_A1K400 >AC_B0BSF6 >AC_A1KB33
Actinobacillus_pleuropneumoniae_serotype_5b_(strain_L20).	Azoarcus_sp._(strain_BH72).	>AC_A3N326 >AC_A1KB33 >AC_A3N249 >AC_A1KB32 >AC_A3MZ06 >AC_A1K313 >AC_A3N326 >AC_A1KB33 >AC_A3MYW1 >AC_A1K3V5 >AC_A3N2F0 >AC_A1K9L8 >AC_A3N181 >AC_A1K400 >AC_A3N326 >AC_A1KB33
Actinobacillus_pleuropneumoniae_serotype_7_(strain_AP76).	Azoarcus_sp._(strain_BH72).	>AC_B3GYV5 >AC_A1KB33 >AC_B3H2G5 >AC_A1KB32 >AC_B3GYV5 >AC_A1KB33 >AC_B3H080 >AC_A1K3V5 >AC_B3GYI3 >AC_A1K9L8 >AC_B3H1V8 >AC_A1K400 >AC_B3GYV5 >AC_A1KB33
Actinobacillus_succinogenes_(strain_ATCC_55618_/_130Z).	Azoarcus_sp._(strain_BH72).	>AC_A6VKC4 >AC_A1KB33 >AC_A6VQA3 >AC_A1K313 >AC_A6VKC4 >AC_A1KB33 >AC_A6VKC5 >AC_A1KB34 >AC_A6VN08 >AC_A1K3Z4 >AC_A6VLV3 >AC_A1K6P9 >AC_A6VQD4 >AC_A1K400 >AC_A6VKC4 >AC_A1KB33
Aeromonas_hydrophila.	Azoarcus_sp._(strain_BH72).	>AC_P45786 >AC_A1K7K2
Aeromonas_hydrophila_subsp._hydrophila_(strain_ATCC_7966_/_DSM_30187_/	Azoarcus_sp._(strain_BH72).	>AC_A0KQA4 >AC_A1KB33 >AC_A0KQ98 >AC_A1KB32 >AC_A0KPA2 >AC_A1K313 >AC_A0KQA4 >AC_A1KB33 >AC_A0KPG3 >AC_A1K2R9 >AC_A0KPW5 >AC_A1K3V5 >AC_A0KQA5 >AC_A1KB34 >AC_A0KG36 >AC_A1K7K2 >AC_A0KPW5 >AC_A1K3V5 >AC_A0KG23 >AC_A1K9K9 >AC_A0KMM4 >AC_A1K4K7 >AC_A0KG39 >AC_A1K4R7 >AC_A0KF24 >AC_A1KB24 >AC_A0KPZ2 >AC_A1K970
Aeromonas_salmonicida.	Azoarcus_sp._(strain_BH72).	>AC_P45787 >AC_A1K7K2
Aeromonas_salmonicida_(strain_A449).	Azoarcus_sp._(strain_BH72).	>AC_A4SHV0 >AC_A1KB33 >AC_A4SHV6 >AC_A1KB32 >AC_A4SJ26 >AC_A1K313 >AC_A4SHV0 >AC_A1KB33 >AC_P94190 >AC_A1K2R9 >AC_A4SI63 >AC_A1K3V5 >AC_A4SHU9 >AC_A1KB34 >AC_A4SIX2 >AC_A1K7K2 >AC_A4SMC4 >AC_A1K2P7 >AC_A4SI63 >AC_A1K3V5 >AC_A4SQ71 >AC_A1K4K7 >AC_A4SS04 >AC_A1K9V0 >AC_A4SIX5 >AC_A1K4R7 >AC_A4ST03 >AC_A1KB24 >AC_A4SHZ5 >AC_A1K970
Aeromonas_sobria.	Azoarcus_sp._(strain_BH72).	>AC_P45788 >AC_A1K7K2
Agrobacterium_fabrum_(strain_C58_/_ATCC_33970)_(Agrobacterium	Azoarcus_sp._(strain_BH72).	>AC_Q8UE09 >AC_A1KB33 >AC_Q8UE13 >AC_A1KB32 >AC_Q8U9K6 >AC_A1K313 >AC_Q8UE08 >AC_A1KB34 >AC_P33156 >AC_A1K2R9 >AC_A9CJB2 >AC_A1K5A9 >AC_Q8UFY5 >AC_A1K782 >AC_Q7CYD2 >AC_A1K2P7 >AC_Q8UEN6 >AC_A1K9L8 >AC_Q7CVH1 >AC_A1K9V0 >AC_Q8UCC9 >AC_A1K3Q2 >AC_Q8UE09 >AC_A1KB33 >AC_Q8UBR5 >AC_A1KAC8
Agrobacterium_radiobacter_(strain_K84_/_ATCC_BAA-868).	Azoarcus_sp._(strain_BH72).	>AC_B9JDS4 >AC_A1KB32 >AC_B9JDS1 >AC_A1KB34 >AC_B9JFS7 >AC_A1K2R9 >AC_B9JD43 >AC_A1K5A9 >AC_B9JMY1 >AC_A1K3Q2 >AC_B9JEQ7 >AC_A1KAC8
Agrobacterium_vitis_(strain_S4_/_ATCC_BAA-846)_(Rhizobium_vitis	Azoarcus_sp._(strain_BH72).	>AC_B9JRX1 >AC_A1K313 >AC_B9JVM8 >AC_A1KB34 >AC_B9JX56 >AC_A1K2R9 >AC_B9JVE6 >AC_A1K5A9 >AC_B9JVD6 >AC_A1K782 >AC_B9K0G2 >AC_A1K9V0 >AC_B9K253 >AC_A1K3Q2 >AC_B9JUI4 >AC_A1KAC8 >AC_B9JVC5 >AC_A1K971
Akkermansia_muciniphila_(strain_ATCC_BAA-835_/_Muc).	Azoarcus_sp._(strain_BH72).	>AC_B2UQY1 >AC_A1KB33 >AC_B2UQY1 >AC_A1KB33 >AC_B2UNG5 >AC_A1KB04
Alcanivorax_borkumensis_(strain_ATCC_700651_/_DSM_11573_/_NCIMB_13689	Azoarcus_sp._(strain_BH72).	>AC_Q0VSM1 >AC_A1KB33 >AC_Q0VSM0 >AC_A1KB32 >AC_Q0VRJ7 >AC_A1K313 >AC_Q0VSM1 >AC_A1KB33 >AC_Q0VQ89 >AC_A1K782 >AC_Q0VSM2 >AC_A1KB34 >AC_Q0VP73 >AC_A1KAG0 >AC_Q0VRZ3 >AC_A1K3V5 >AC_Q0VSA8 >AC_A1K9L8 >AC_Q0VSE1 >AC_A1K4R7 >AC_Q0VPI1 >AC_A1K4A2 >AC_Q0VKX2 >AC_A1K1S0 >AC_Q0VN66 >AC_A1K3J0 >AC_Q0VKY1 >AC_A1KBB4 >AC_Q0VRE9 >AC_A1K9L2 >AC_Q0VLY5 >AC_A1KBC7 >AC_Q0VSA8 >AC_A1K9L8
Aliivibrio_salmonicida_(strain_LFI1238)_(Vibrio_salmonicida_(strain	Azoarcus_sp._(strain_BH72).	>AC_B6EPR5 >AC_A1KB32 >AC_B6EGJ4 >AC_A1K313 >AC_B6ENH8 >AC_A1K2R9 >AC_B6ELG8 >AC_A1K3V5 >AC_B6ENR3 >AC_A1KB34 >AC_B6EMY3 >AC_A1K7K2 >AC_B6ELG8 >AC_A1K3V5 >AC_B6EMY6 >AC_A1K4R7 >AC_B6EPS8 >AC_A1KB24 >AC_B6EMQ7 >AC_A1K3Z4 >AC_B6ELJ4 >AC_A1K970
Alkalilimnicola_ehrlichii_(strain_ATCC_BAA-1101_/_DSM_17681_/_MLHE-1).	Azoarcus_sp._(strain_BH72).	>AC_Q0ABI1 >AC_A1KB33 >AC_Q0ABI0 >AC_A1KB32 >AC_Q0A4X0 >AC_A1K313 >AC_Q0ABI1 >AC_A1KB33 >AC_Q0A8K5 >AC_A1K2R9 >AC_Q0A776 >AC_A1K5A9 >AC_Q0AA41 >AC_A1K2P7 >AC_Q0A6V9 >AC_A1K3V5 >AC_Q0A9A9 >AC_A1K4A2 >AC_Q0AB60 >AC_A1K3Z4 >AC_Q0AA96 >AC_A1K9L2 >AC_Q0A5L6 >AC_A1KBR8 >AC_Q0A4M7 >AC_A1K1S1
Alkaliphilus_metalliredigens_(strain_QYMF).	Azoarcus_sp._(strain_BH72).	>AC_A6TWI9 >AC_A1KB33 >AC_A6TQM5 >AC_A1K313 >AC_A6TWI9 >AC_A1KB33 >AC_A6TWJ0 >AC_A1KB34
Alkaliphilus_oremlandii_(strain_OhILAs)_(Clostridium_oremlandii	Azoarcus_sp._(strain_BH72).	>AC_A8MLD3 >AC_A1KB33 >AC_A8MLD3 >AC_A1KB33 >AC_A8MJN5 >AC_A1K3V5
Allochromatium_vinosum_(Chromatium_vinosum).	Azoarcus_sp._(strain_BH72).	>AC_O32377 >AC_A1K2R9
Alteromonas_mediterranea_(strain_DSM_17117_/_CIP_110805_/_LMG_28347_/	Azoarcus_sp._(strain_BH72).	>AC_B4RVU1 >AC_A1K2R9 >AC_B4RWX1 >AC_A1K3V5 >AC_B4RWX1 >AC_A1K3V5 >AC_B4S0R8 >AC_A1K3J0 >AC_B4RSX9 >AC_A1KBB4
Amoebophilus_asiaticus_(strain_5a2).	Azoarcus_sp._(strain_BH72).	>AC_B3ETY9 >AC_A1KB33 >AC_B3ESU2 >AC_A1K601
Anabaena_variabilis_(strain_ATCC_29413_/_PCC_7937).	Azoarcus_sp._(strain_BH72).	>AC_Q3MDM2 >AC_A1KB32 >AC_Q3M5C9 >AC_A1KB33
Anaeromyxobacter_dehalogenans_(strain_2CP-1_/_ATCC_BAA-258).	Azoarcus_sp._(strain_BH72).	>AC_B8J856 >AC_A1KB32 >AC_B8JB70 >AC_A1KB34 >AC_B8JAF3 >AC_A1K601
Anaeromyxobacter_dehalogenans_(strain_2CP-C).	Azoarcus_sp._(strain_BH72).	>AC_Q2II85 >AC_A1KB33 >AC_Q2IJ91 >AC_A1KB32 >AC_Q2II86 >AC_A1KB34 >AC_Q2IIA6 >AC_A1K601 >AC_Q2IJI0 >AC_A1K4K7
Anaeromyxobacter_sp._(strain_Fw109-5).	Azoarcus_sp._(strain_BH72).	>AC_A7HCH6 >AC_A1KB33 >AC_A7HBL4 >AC_A1KB32 >AC_A7HCH7 >AC_A1KB34 >AC_A7HB82 >AC_A1K4K7
Anaeromyxobacter_sp._(strain_K).	Azoarcus_sp._(strain_BH72).	>AC_B4UDT1 >AC_A1KB33 >AC_B4UB95 >AC_A1KB32 >AC_B4UDT2 >AC_A1KB34 >AC_B4UDQ7 >AC_A1K601
Anaplasma_marginale_(strain_Florida).	Azoarcus_sp._(strain_BH72).	>AC_B9KHW2 >AC_A1KB33 >AC_Q8KWX4 >AC_A1KB34 >AC_B9KI91 >AC_A1K5A9 >AC_B9KHN3 >AC_A1KAG0
Anaplasma_marginale_(strain_St._Maries).	Azoarcus_sp._(strain_BH72).	>AC_Q5PBG3 >AC_A1KB33 >AC_Q5PBG4 >AC_A1KB34 >AC_Q5PB32 >AC_A1K5A9 >AC_Q5PBP3 >AC_A1KAG0 >AC_Q5PB42 >AC_A1K3Q2
Anaplasma_phagocytophilum_(Ehrlichia_phagocytophila).	Azoarcus_sp._(strain_BH72).	>AC_Q9AIU3 >AC_A1KB34
Anaplasma_phagocytophilum_(strain_HZ).	Azoarcus_sp._(strain_BH72).	>AC_Q2GJ69 >AC_A1KB33 >AC_Q2GJ68 >AC_A1KB34 >AC_Q2GKI6 >AC_A1K5A9 >AC_Q2GLJ4 >AC_A1KAG0 >AC_Q2GKB1 >AC_A1K3Q2
Anoxybacillus_flavithermus_(strain_DSM_21510_/_WK1).	Azoarcus_sp._(strain_BH72).	>AC_B7GKC4 >AC_A1K601 >AC_B7GH39 >AC_A1K9L8
Aquifex_aeolicus_(strain_VF5).	Azoarcus_sp._(strain_BH72).	>AC_O67763 >AC_A1KB33 >AC_O67356 >AC_A1K782 >AC_O67767 >AC_A1K9L2
Aquifex_pyrophilus.	Azoarcus_sp._(strain_BH72).	>AC_Q9X6Y2 >AC_A1KB33
Arcobacter_butzleri_(strain_RM4018).	Azoarcus_sp._(strain_BH72).	>AC_A8EVZ3 >AC_A1KB33 >AC_A8EW88 >AC_A1KB32 >AC_A8EW88 >AC_A1KB32 >AC_A8EV24 >AC_A1K9V0
Aromatoleum_aromaticum_(strain_EbN1)_(Azoarcus_sp._(strain_EbN1)).	Azoarcus_sp._(strain_BH72).	>AC_Q5P338 >AC_A1KB33 >AC_Q5P337 >AC_A1KB32 >AC_Q5P2U7 >AC_A1K313 >AC_Q5P338 >AC_A1KB33 >AC_Q5P339 >AC_A1KB34 >AC_Q5P089 >AC_A1K601 >AC_Q5P3R8 >AC_A1K2R9 >AC_Q5P705 >AC_A1K3V5 >AC_Q5P1E9 >AC_A1K5A9 >AC_Q5P160 >AC_A1K782 >AC_Q5P339 >AC_A1KB34 >AC_Q5P236 >AC_A1KAG0 >AC_Q5P102 >AC_A1K7K2 >AC_Q5P3T7 >AC_A1K2P7 >AC_Q5P705 >AC_A1K3V5 >AC_Q5P337 >AC_A1KB32 >AC_Q5NXM7 >AC_A1K9K9 >AC_Q5P801 >AC_A1K4K7 >AC…
Arthrobacter_sp._(strain_FB24).	Azoarcus_sp._(strain_BH72).	>AC_A0JZ92 >AC_A1KB33 >AC_A0JZ91 >AC_A1KB32 >AC_A0JXB1 >AC_A1K313 >AC_A0JZ92 >AC_A1KB33
Arthrospira_platensis_(Spirulina_platensis).	Azoarcus_sp._(strain_BH72).	>AC_P13576 >AC_A1KB32
Aster_yellows_witches'-broom_phytoplasma_(strain_AYWB).	Azoarcus_sp._(strain_BH72).	>AC_Q2NJ16 >AC_A1KB33 >AC_Q2NJ15 >AC_A1KB34
Acholeplasma_laidlawii_(strain_PG-8A).	Azobacteroides_pseudotrichonymphae_genomovar._CFP2.	>AC_A9NEL8 >AC_B6YPZ6
Acidiphilium_cryptum_(strain_JF-5).	Azobacteroides_pseudotrichonymphae_genomovar._CFP2.	>AC_A5FZX0 >AC_B6YPZ6 >AC_A5G0Q9 >AC_B6YQX8
Acidithiobacillus_ferrooxidans_(strain_ATCC_23270_/_DSM_14882_/_CIP	Azobacteroides_pseudotrichonymphae_genomovar._CFP2.	>AC_B7J3W9 >AC_B6YQX8
Acidithiobacillus_ferrooxidans_(strain_ATCC_53993)_(Leptospirillum	Azobacteroides_pseudotrichonymphae_genomovar._CFP2.	>AC_B5ELD9 >AC_B6YQX8
Acidothermus_cellulolyticus_(strain_ATCC_43068_/_11B).	Azobacteroides_pseudotrichonymphae_genomovar._CFP2.	>AC_A0LRL4 >AC_B6YPZ6
Acidovorax_citrulli_(strain_AAC00-1)_(Acidovorax_avenae_subsp.	Azobacteroides_pseudotrichonymphae_genomovar._CFP2.	>AC_A1TVS9 >AC_B6YPZ6
Acidovorax_ebreus_(strain_TPSY)_(Diaphorobacter_sp._(strain_TPSY)).	Azobacteroides_pseudotrichonymphae_genomovar._CFP2.	>AC_B9MH46 >AC_B6YPZ6
Acidovorax_sp._(strain_JS42).	Azobacteroides_pseudotrichonymphae_genomovar._CFP2.	>AC_A1WCM8 >AC_B6YPZ6
Acinetobacter_baumannii_(strain_ACICU).	Azobacteroides_pseudotrichonymphae_genomovar._CFP2.	>AC_B2I1Z2 >AC_B6YPZ6
Acinetobacter_baumannii_(strain_ATCC_17978_/_CIP_53.77_/_LMG_1025_/	Azobacteroides_pseudotrichonymphae_genomovar._CFP2.	>AC_A3M1G4 >AC_B6YPZ6
Acinetobacter_baumannii_(strain_AYE).	Azobacteroides_pseudotrichonymphae_genomovar._CFP2.	>AC_B0VDH9 >AC_B6YPZ6
Acinetobacter_baumannii_(strain_SDF).	Azobacteroides_pseudotrichonymphae_genomovar._CFP2.	>AC_B0VLZ5 >AC_B6YPZ6
Acinetobacter_baylyi_(strain_ATCC_33305_/_BD413_/_ADP1).	Azobacteroides_pseudotrichonymphae_genomovar._CFP2.	>AC_Q6FF89 >AC_B6YPZ6
Actinobacillus_pleuropneumoniae_serotype_3_(strain_JL03).	Azobacteroides_pseudotrichonymphae_genomovar._CFP2.	>AC_B0BSF6 >AC_B6YPZ6 >AC_B0BSP6 >AC_B6YQX8
Actinobacillus_pleuropneumoniae_serotype_5b_(strain_L20).	Azobacteroides_pseudotrichonymphae_genomovar._CFP2.	>AC_A3N326 >AC_B6YPZ6 >AC_A3MYW1 >AC_B6YQX8
Actinobacillus_pleuropneumoniae_serotype_7_(strain_AP76).	Azobacteroides_pseudotrichonymphae_genomovar._CFP2.	>AC_B3GYV5 >AC_B6YPZ6 >AC_B3H080 >AC_B6YQX8
Actinobacillus_succinogenes_(strain_ATCC_55618_/_130Z).	Azobacteroides_pseudotrichonymphae_genomovar._CFP2.	>AC_A6VKC4 >AC_B6YPZ6
Aeromonas_hydrophila_subsp._hydrophila_(strain_ATCC_7966_/_DSM_30187_/	Azobacteroides_pseudotrichonymphae_genomovar._CFP2.	>AC_A0KQA4 >AC_B6YPZ6 >AC_A0KPW5 >AC_B6YQX8 >AC_A0KQ98 >AC_B6YQ89
Aeromonas_salmonicida_(strain_A449).	Azobacteroides_pseudotrichonymphae_genomovar._CFP2.	>AC_A4SHV0 >AC_B6YPZ6 >AC_A4SI63 >AC_B6YQX8 >AC_A4SHV6 >AC_B6YQ89
Agrobacterium_fabrum_(strain_C58_/_ATCC_33970)_(Agrobacterium	Azobacteroides_pseudotrichonymphae_genomovar._CFP2.	>AC_Q8UE09 >AC_B6YPZ6
Akkermansia_muciniphila_(strain_ATCC_BAA-835_/_Muc).	Azobacteroides_pseudotrichonymphae_genomovar._CFP2.	>AC_B2UQY1 >AC_B6YPZ6
Alcanivorax_borkumensis_(strain_ATCC_700651_/_DSM_11573_/_NCIMB_13689	Azobacteroides_pseudotrichonymphae_genomovar._CFP2.	>AC_Q0VSM1 >AC_B6YPZ6 >AC_Q0VSM0 >AC_B6YQ89
Aliivibrio_salmonicida_(strain_LFI1238)_(Vibrio_salmonicida_(strain	Azobacteroides_pseudotrichonymphae_genomovar._CFP2.	>AC_B6ELG8 >AC_B6YQX8 >AC_B6EPR5 >AC_B6YQ89
Alkalilimnicola_ehrlichii_(strain_ATCC_BAA-1101_/_DSM_17681_/_MLHE-1).	Azobacteroides_pseudotrichonymphae_genomovar._CFP2.	>AC_Q0ABI1 >AC_B6YPZ6 >AC_Q0ABI0 >AC_B6YQ89
Alkaliphilus_metalliredigens_(strain_QYMF).	Azobacteroides_pseudotrichonymphae_genomovar._CFP2.	>AC_A6TWI9 >AC_B6YPZ6 >AC_A6TK65 >AC_B6YQC5
Alkaliphilus_oremlandii_(strain_OhILAs)_(Clostridium_oremlandii	Azobacteroides_pseudotrichonymphae_genomovar._CFP2.	>AC_A8MLD3 >AC_B6YPZ6 >AC_A8MJN5 >AC_B6YQX8 >AC_A8MFD5 >AC_B6YRD1
Alteromonas_mediterranea_(strain_DSM_17117_/_CIP_110805_/_LMG_28347_/	Azobacteroides_pseudotrichonymphae_genomovar._CFP2.	>AC_B4RWX1 >AC_B6YQX8
Amoebophilus_asiaticus_(strain_5a2).	Azobacteroides_pseudotrichonymphae_genomovar._CFP2.	>AC_B3ETY9 >AC_B6YPZ6 >AC_B3ETY9 >AC_B6YPZ6 >AC_B3EUJ9 >AC_B6YQ63 >AC_B3EST8 >AC_B6YQC5 >AC_B3ETY9 >AC_B6YPZ6 >AC_B3EU85 >AC_B6YQS6
Anaeromyxobacter_dehalogenans_(strain_2CP-C).	Azobacteroides_pseudotrichonymphae_genomovar._CFP2.	>AC_Q2II85 >AC_B6YPZ6
Anaeromyxobacter_sp._(strain_Fw109-5).	Azobacteroides_pseudotrichonymphae_genomovar._CFP2.	>AC_A7HCH6 >AC_B6YPZ6 >AC_A7HIX7 >AC_B6YQC5
Anaeromyxobacter_sp._(strain_K).	Azobacteroides_pseudotrichonymphae_genomovar._CFP2.	>AC_B4UDT1 >AC_B6YPZ6
Anaplasma_marginale_(strain_Florida).	Azobacteroides_pseudotrichonymphae_genomovar._CFP2.	>AC_B9KHW2 >AC_B6YPZ6
Anaplasma_marginale_(strain_St._Maries).	Azobacteroides_pseudotrichonymphae_genomovar._CFP2.	>AC_Q5PBG3 >AC_B6YPZ6
Anaplasma_phagocytophilum_(strain_HZ).	Azobacteroides_pseudotrichonymphae_genomovar._CFP2.	>AC_Q2GJ69 >AC_B6YPZ6
Anoxybacillus_flavithermus_(strain_DSM_21510_/_WK1).	Azobacteroides_pseudotrichonymphae_genomovar._CFP2.	>AC_B7GJ92 >AC_B6YQ63
Aquifex_aeolicus_(strain_VF5).	Azobacteroides_pseudotrichonymphae_genomovar._CFP2.	>AC_O67763 >AC_B6YPZ6
Aquifex_pyrophilus.	Azobacteroides_pseudotrichonymphae_genomovar._CFP2.	>AC_Q9X6Y2 >AC_B6YPZ6
Arcobacter_butzleri_(strain_RM4018).	Azobacteroides_pseudotrichonymphae_genomovar._CFP2.	>AC_A8EVZ3 >AC_B6YPZ6 >AC_A8ER06 >AC_B6YQS6
Aromatoleum_aromaticum_(strain_EbN1)_(Azoarcus_sp._(strain_EbN1)).	Azobacteroides_pseudotrichonymphae_genomovar._CFP2.	>AC_Q5P338 >AC_B6YPZ6 >AC_Q5P705 >AC_B6YQX8
Arthrobacter_sp._(strain_FB24).	Azobacteroides_pseudotrichonymphae_genomovar._CFP2.	>AC_A0JZ92 >AC_B6YPZ6
Aster_yellows_witches'-broom_phytoplasma_(strain_AYWB).	Azobacteroides_pseudotrichonymphae_genomovar._CFP2.	>AC_Q2NJ16 >AC_B6YPZ6
Azoarcus_sp._(strain_BH72).	Azobacteroides_pseudotrichonymphae_genomovar._CFP2.	>AC_A1KB33 >AC_B6YPZ6 >AC_A1K3V5 >AC_B6YQX8
Acaryochloris_marina_(strain_MBIC_11017).	Azorhizobium_caulinodans_(strain_ATCC_43989_/_DSM_5975_/_JCM_20966_/	>AC_B0CCD3 >AC_A8IAT8
Acetobacter_pasteurianus_(strain_NBRC_3283_/_LMG_1513_/_CCTM_1153).	Azorhizobium_caulinodans_(strain_ATCC_43989_/_DSM_5975_/_JCM_20966_/	>AC_Q8GBD2 >AC_A8I5R5
Acholeplasma_laidlawii_(strain_PG-8A).	Azorhizobium_caulinodans_(strain_ATCC_43989_/_DSM_5975_/_JCM_20966_/	>AC_A9NEL8 >AC_A8HTZ1 >AC_A9NE64 >AC_A8ILM7
Acidiphilium_cryptum_(strain_JF-5).	Azorhizobium_caulinodans_(strain_ATCC_43989_/_DSM_5975_/_JCM_20966_/	>AC_A5FZX0 >AC_A8HTZ1 >AC_A5FZW9 >AC_A8IAT8 >AC_A5FZX1 >AC_A8HTY8 >AC_A5FZX0 >AC_A8HTZ1 >AC_A5FX09 >AC_A8I3Y7 >AC_A5G1G2 >AC_A8I5R5 >AC_A5FZW9 >AC_A8IAT8 >AC_A5FZU8 >AC_A8IAP6 >AC_A5G0F5 >AC_A8ILM7 >AC_A5G2N1 >AC_A8HWM3 >AC_A5FXC2 >AC_A8ICW8 >AC_A5FZU2 >AC_A8IAN8 >AC_A5FZV9 >AC_A8IAR2 >AC_A5FZ52 >AC_A8HS15 >AC_A5FZV8 >AC_A8IAR0 >AC_A5FWV7 >AC_A8ICV0 >AC_A5G2J1 >AC_A8I825
Acidithiobacillus_ferrooxidans_(strain_ATCC_23270_/_DSM_14882_/_CIP	Azorhizobium_caulinodans_(strain_ATCC_43989_/_DSM_5975_/_JCM_20966_/	>AC_B7J462 >AC_A8IAT8 >AC_B7J460 >AC_A8HTY8 >AC_B7J6H2 >AC_A8I3Y7
Acidithiobacillus_ferrooxidans_(strain_ATCC_53993)_(Leptospirillum	Azorhizobium_caulinodans_(strain_ATCC_43989_/_DSM_5975_/_JCM_20966_/	>AC_B5ELX4 >AC_A8IAT8 >AC_B5ELX2 >AC_A8HTY8 >AC_B5EN70 >AC_A8I3Y7
Acidobacterium_capsulatum_(strain_ATCC_51196_/_DSM_11244_/_JCM_7670_/	Azorhizobium_caulinodans_(strain_ATCC_43989_/_DSM_5975_/_JCM_20966_/	>AC_C1F647 >AC_A8IAT8
Acidothermus_cellulolyticus_(strain_ATCC_43068_/_11B).	Azorhizobium_caulinodans_(strain_ATCC_43989_/_DSM_5975_/_JCM_20966_/	>AC_A0LRL4 >AC_A8HTZ1 >AC_A0LRL5 >AC_A8IAT8 >AC_A0LUK5 >AC_A8IMA7
Acidovorax_citrulli_(strain_AAC00-1)_(Acidovorax_avenae_subsp.	Azorhizobium_caulinodans_(strain_ATCC_43989_/_DSM_5975_/_JCM_20966_/	>AC_A1TVS9 >AC_A8HTZ1 >AC_A1TJ02 >AC_A8IAT8 >AC_A1TUY9 >AC_A8IMA7 >AC_A1TVT0 >AC_A8HTY8 >AC_A1TLL7 >AC_A8I3Y7 >AC_A1TJ02 >AC_A8IAT8 >AC_A1TRV8 >AC_A8IHK8 >AC_A1TTD5 >AC_A8HRT9 >AC_A1TJU0 >AC_A8IAN8
Acidovorax_ebreus_(strain_TPSY)_(Diaphorobacter_sp._(strain_TPSY)).	Azorhizobium_caulinodans_(strain_ATCC_43989_/_DSM_5975_/_JCM_20966_/	>AC_B9MH46 >AC_A8HTZ1 >AC_B9MB68 >AC_A8IAT8 >AC_B9MH47 >AC_A8HTY8 >AC_B9MEL5 >AC_A8I3Y7 >AC_B9MB68 >AC_A8IAT8 >AC_B9MH46 >AC_A8HTZ1 >AC_B9MDZ5 >AC_A8HRT9 >AC_B9MBW0 >AC_A8IAN8
Acidovorax_sp._(strain_JS42).	Azorhizobium_caulinodans_(strain_ATCC_43989_/_DSM_5975_/_JCM_20966_/	>AC_A1WCM8 >AC_A8HTZ1 >AC_A1W2Q2 >AC_A8IAT8 >AC_A1WC30 >AC_A8IMA7 >AC_A1WCM9 >AC_A8HTY8 >AC_A1W4M3 >AC_A8I3Y7 >AC_A1W2Q2 >AC_A8IAT8 >AC_A1W4A8 >AC_A8HRT9 >AC_A1W331 >AC_A8IAN8
Acinetobacter_baumannii_(strain_AB0057).	Azorhizobium_caulinodans_(strain_ATCC_43989_/_DSM_5975_/_JCM_20966_/	>AC_B7I7R9 >AC_A8IAT8 >AC_B7I5A9 >AC_A8IMA7 >AC_B7IAT2 >AC_A8IKU6
Acinetobacter_baumannii_(strain_AB307-0294).	Azorhizobium_caulinodans_(strain_ATCC_43989_/_DSM_5975_/_JCM_20966_/	>AC_B7GYN0 >AC_A8IAT8 >AC_B7GYB5 >AC_A8IMA7 >AC_B7GVR8 >AC_A8IKU6
Acinetobacter_baumannii_(strain_ACICU).	Azorhizobium_caulinodans_(strain_ATCC_43989_/_DSM_5975_/_JCM_20966_/	>AC_B2I1Z2 >AC_A8HTZ1 >AC_B2HUQ2 >AC_A8IAT8 >AC_B2HWT3 >AC_A8IMA7 >AC_B2HZV5 >AC_A8IKU6 >AC_B2I1Z2 >AC_A8HTZ1
Acinetobacter_baumannii_(strain_ATCC_17978_/_CIP_53.77_/_LMG_1025_/	Azorhizobium_caulinodans_(strain_ATCC_43989_/_DSM_5975_/_JCM_20966_/	>AC_A3M1G4 >AC_A8HTZ1 >AC_A3M304 >AC_A8IAT8 >AC_A3M7W1 >AC_A8IMA7 >AC_A3M9G7 >AC_A8IKU6 >AC_A3M1G4 >AC_A8HTZ1
Acinetobacter_baumannii_(strain_AYE).	Azorhizobium_caulinodans_(strain_ATCC_43989_/_DSM_5975_/_JCM_20966_/	>AC_B0VDH9 >AC_A8HTZ1 >AC_B0V8W3 >AC_A8IAT8 >AC_B0VDI5 >AC_A8IMA7 >AC_B0V8L2 >AC_A8IKU6 >AC_B0VDH9 >AC_A8HTZ1
Acinetobacter_baumannii_(strain_SDF).	Azorhizobium_caulinodans_(strain_ATCC_43989_/_DSM_5975_/_JCM_20966_/	>AC_B0VLZ5 >AC_A8HTZ1 >AC_B0VTG5 >AC_A8IAT8 >AC_B0VT89 >AC_A8IMA7 >AC_B0VQ56 >AC_A8IKU6 >AC_B0VLZ5 >AC_A8HTZ1
Acinetobacter_baylyi_(strain_ATCC_33305_/_BD413_/_ADP1).	Azorhizobium_caulinodans_(strain_ATCC_43989_/_DSM_5975_/_JCM_20966_/	>AC_Q6FF89 >AC_A8HTZ1 >AC_Q6FDS8 >AC_A8IAT8 >AC_Q6F991 >AC_A8IMA7 >AC_Q6F7H9 >AC_A8IKU6 >AC_Q6FF89 >AC_A8HTZ1
Actinobacillus_pleuropneumoniae_(Haemophilus_pleuropneumoniae).	Azorhizobium_caulinodans_(strain_ATCC_43989_/_DSM_5975_/_JCM_20966_/	>AC_O31194 >AC_A8IAT8
Actinobacillus_pleuropneumoniae_serotype_3_(strain_JL03).	Azorhizobium_caulinodans_(strain_ATCC_43989_/_DSM_5975_/_JCM_20966_/	>AC_B0BSF6 >AC_A8HTZ1 >AC_B0BQZ5 >AC_A8IAT8
Actinobacillus_pleuropneumoniae_serotype_5b_(strain_L20).	Azorhizobium_caulinodans_(strain_ATCC_43989_/_DSM_5975_/_JCM_20966_/	>AC_A3N326 >AC_A8HTZ1 >AC_A3N249 >AC_A8IAT8 >AC_A3MZ06 >AC_A8IMA7
Actinobacillus_pleuropneumoniae_serotype_7_(strain_AP76).	Azorhizobium_caulinodans_(strain_ATCC_43989_/_DSM_5975_/_JCM_20966_/	>AC_B3GYV5 >AC_A8HTZ1 >AC_B3H2G5 >AC_A8IAT8
Actinobacillus_succinogenes_(strain_ATCC_55618_/_130Z).	Azorhizobium_caulinodans_(strain_ATCC_43989_/_DSM_5975_/_JCM_20966_/	>AC_A6VKC4 >AC_A8HTZ1 >AC_A6VQA3 >AC_A8IMA7
Aeromonas_hydrophila_subsp._hydrophila_(strain_ATCC_7966_/_DSM_30187_/	Azorhizobium_caulinodans_(strain_ATCC_43989_/_DSM_5975_/_JCM_20966_/	>AC_A0KQA4 >AC_A8HTZ1 >AC_A0KQ98 >AC_A8IAT8 >AC_A0KPA2 >AC_A8IMA7 >AC_A0KG23 >AC_A8IKU6
Aeromonas_salmonicida_(strain_A449).	Azorhizobium_caulinodans_(strain_ATCC_43989_/_DSM_5975_/_JCM_20966_/	>AC_A4SHV0 >AC_A8HTZ1 >AC_A4SHV6 >AC_A8IAT8 >AC_A4SJ26 >AC_A8IMA7 >AC_A4SS04 >AC_A8IHK8
Aggregatibacter_actinomycetemcomitans_(Actinobacillus	Azorhizobium_caulinodans_(strain_ATCC_43989_/_DSM_5975_/_JCM_20966_/	>AC_P55827 >AC_A8IAR2
Agrobacterium_fabrum_(strain_C58_/_ATCC_33970)_(Agrobacterium	Azorhizobium_caulinodans_(strain_ATCC_43989_/_DSM_5975_/_JCM_20966_/	>AC_Q8UE09 >AC_A8HTZ1 >AC_Q8UE13 >AC_A8IAT8 >AC_Q8U9K6 >AC_A8IMA7 >AC_Q8UE08 >AC_A8HTY8 >AC_Q8UE09 >AC_A8HTZ1 >AC_A9CJB2 >AC_A8I3Y7 >AC_P30779 >AC_A8I5R5 >AC_Q8UE35 >AC_A8IAP6 >AC_Q7CVH1 >AC_A8IHK8 >AC_Q8UE09 >AC_A8HTZ1 >AC_P68996 >AC_A8ILM7 >AC_Q8UIN7 >AC_A8HWM3 >AC_Q8UBR5 >AC_A8HRT9 >AC_Q8UE87 >AC_A8ICW8 >AC_Q8UE13 >AC_A8IAT8 >AC_Q8UE28 >AC_A8IAQ6 >AC_Q8UFZ8 >AC_A8I7Z9 >AC_Q8UHD7 >AC_A8IBS1 >AC…
Agrobacterium_radiobacter_(strain_K84_/_ATCC_BAA-868).	Azorhizobium_caulinodans_(strain_ATCC_43989_/_DSM_5975_/_JCM_20966_/	>AC_B9JDS4 >AC_A8IAT8 >AC_B9JDS1 >AC_A8HTY8 >AC_B9JD43 >AC_A8I3Y7 >AC_B9J7G2 >AC_A8HWM3 >AC_B9JEQ7 >AC_A8HRT9 >AC_B9JDS4 >AC_A8IAT8 >AC_B9JDT8 >AC_A8IAQ6 >AC_B9JAL7 >AC_A8IBS1 >AC_B9JDT4 >AC_A8IAR2 >AC_B9JDT4 >AC_A8IAR2 >AC_B9JDT5 >AC_A8IAR0 >AC_B9JDS1 >AC_A8HTY8 >AC_B9JAN3 >AC_A8HRJ3 >AC_B9JEG2 >AC_A8I9M0 >AC_B9JEY4 >AC_A8I825 >AC_B9JCB8 >AC_A8HVE8 >AC_B9J7G2 >AC_A8HWM3 >AC_B9JDT5 >AC_A8IAR0
Agrobacterium_vitis_(strain_S4_/_ATCC_BAA-846)_(Rhizobium_vitis	Azorhizobium_caulinodans_(strain_ATCC_43989_/_DSM_5975_/_JCM_20966_/	>AC_B9JRX1 >AC_A8IMA7 >AC_B9JVM8 >AC_A8HTY8 >AC_B9JVE6 >AC_A8I3Y7 >AC_B9K1Y8 >AC_A8I5R5 >AC_B9JVQ4 >AC_A8IAP6 >AC_B9K0G2 >AC_A8IHK8 >AC_B9JYM9 >AC_A8HWM3 >AC_B9JUI4 >AC_A8HRT9 >AC_B9JVP7 >AC_A8IAQ6 >AC_B9JVC4 >AC_A8I7Z9 >AC_B9JSL2 >AC_A8IBS1 >AC_B9JVP4 >AC_A8IAR0 >AC_B9JVM8 >AC_A8HTY8 >AC_B9JVJ7 >AC_A8ICV0 >AC_B9JV52 >AC_A8I266 >AC_B9JSN3 >AC_A8HRJ3 >AC_B9JXE7 >AC_A8I9M0 >AC_B9JX59 >AC_A8I825 >AC…
Akkermansia_muciniphila_(strain_ATCC_BAA-835_/_Muc).	Azorhizobium_caulinodans_(strain_ATCC_43989_/_DSM_5975_/_JCM_20966_/	>AC_B2UQY1 >AC_A8HTZ1
Alcanivorax_borkumensis_(strain_ATCC_700651_/_DSM_11573_/_NCIMB_13689	Azorhizobium_caulinodans_(strain_ATCC_43989_/_DSM_5975_/_JCM_20966_/	>AC_Q0VSM1 >AC_A8HTZ1 >AC_Q0VSM0 >AC_A8IAT8 >AC_Q0VRJ7 >AC_A8IMA7 >AC_Q0VSI6 >AC_A8IAP6 >AC_Q0VSM0 >AC_A8IAT8 >AC_Q0VRE9 >AC_A8IKV6
Aliivibrio_salmonicida_(strain_LFI1238)_(Vibrio_salmonicida_(strain	Azorhizobium_caulinodans_(strain_ATCC_43989_/_DSM_5975_/_JCM_20966_/	>AC_B6EPR5 >AC_A8IAT8 >AC_B6EGJ4 >AC_A8IMA7
Alkalilimnicola_ehrlichii_(strain_ATCC_BAA-1101_/_DSM_17681_/_MLHE-1).	Azorhizobium_caulinodans_(strain_ATCC_43989_/_DSM_5975_/_JCM_20966_/	>AC_Q0ABI1 >AC_A8HTZ1 >AC_Q0ABI0 >AC_A8IAT8 >AC_Q0A4X0 >AC_A8IMA7 >AC_Q0A776 >AC_A8I3Y7 >AC_Q0ABF8 >AC_A8IAP6 >AC_Q0AA96 >AC_A8IKV6 >AC_Q0A7A0 >AC_A8IGA5
Alkaliphilus_metalliredigens_(strain_QYMF).	Azorhizobium_caulinodans_(strain_ATCC_43989_/_DSM_5975_/_JCM_20966_/	>AC_A6TWI9 >AC_A8HTZ1 >AC_A6TQM5 >AC_A8IMA7 >AC_A6TWJ0 >AC_A8HTY8
Alkaliphilus_oremlandii_(strain_OhILAs)_(Clostridium_oremlandii	Azorhizobium_caulinodans_(strain_ATCC_43989_/_DSM_5975_/_JCM_20966_/	>AC_A8MLD3 >AC_A8HTZ1 >AC_A8MLF7 >AC_A8IAP6
Amoebophilus_asiaticus_(strain_5a2).	Azorhizobium_caulinodans_(strain_ATCC_43989_/_DSM_5975_/_JCM_20966_/	>AC_B3ETY9 >AC_A8HTZ1
Anabaena_variabilis_(strain_ATCC_29413_/_PCC_7937).	Azorhizobium_caulinodans_(strain_ATCC_43989_/_DSM_5975_/_JCM_20966_/	>AC_Q3MDM2 >AC_A8IAT8
Anaeromyxobacter_dehalogenans_(strain_2CP-1_/_ATCC_BAA-258).	Azorhizobium_caulinodans_(strain_ATCC_43989_/_DSM_5975_/_JCM_20966_/	>AC_B8J856 >AC_A8IAT8 >AC_B8JB70 >AC_A8HTY8
Anaeromyxobacter_dehalogenans_(strain_2CP-C).	Azorhizobium_caulinodans_(strain_ATCC_43989_/_DSM_5975_/_JCM_20966_/	>AC_Q2II85 >AC_A8HTZ1 >AC_Q2IJ91 >AC_A8IAT8 >AC_Q2II86 >AC_A8HTY8 >AC_Q2II85 >AC_A8HTZ1 >AC_Q2IJ66 >AC_A8IAP6
Anaeromyxobacter_sp._(strain_Fw109-5).	Azorhizobium_caulinodans_(strain_ATCC_43989_/_DSM_5975_/_JCM_20966_/	>AC_A7HCH6 >AC_A8HTZ1 >AC_A7HBL4 >AC_A8IAT8 >AC_A7HCH7 >AC_A8HTY8 >AC_A7HCH6 >AC_A8HTZ1 >AC_A7HBN5 >AC_A8IAP6
Anaeromyxobacter_sp._(strain_K).	Azorhizobium_caulinodans_(strain_ATCC_43989_/_DSM_5975_/_JCM_20966_/	>AC_B4UDT1 >AC_A8HTZ1 >AC_B4UB95 >AC_A8IAT8 >AC_B4UDT2 >AC_A8HTY8 >AC_B4UDT1 >AC_A8HTZ1
Anaplasma_marginale_(strain_Florida).	Azorhizobium_caulinodans_(strain_ATCC_43989_/_DSM_5975_/_JCM_20966_/	>AC_B9KHW2 >AC_A8HTZ1 >AC_Q8KWX4 >AC_A8HTY8 >AC_B9KI91 >AC_A8I3Y7 >AC_Q8KWX4 >AC_A8HTY8
Anaplasma_marginale_(strain_St._Maries).	Azorhizobium_caulinodans_(strain_ATCC_43989_/_DSM_5975_/_JCM_20966_/	>AC_Q5PBG3 >AC_A8HTZ1 >AC_Q5PBG4 >AC_A8HTY8 >AC_Q5PB32 >AC_A8I3Y7 >AC_Q5PBG4 >AC_A8HTY8
Anaplasma_phagocytophilum_(Ehrlichia_phagocytophila).	Azorhizobium_caulinodans_(strain_ATCC_43989_/_DSM_5975_/_JCM_20966_/	>AC_Q9AIU3 >AC_A8HTY8 >AC_Q9AIU3 >AC_A8HTY8
Anaplasma_phagocytophilum_(strain_HZ).	Azorhizobium_caulinodans_(strain_ATCC_43989_/_DSM_5975_/_JCM_20966_/	>AC_Q2GJ69 >AC_A8HTZ1 >AC_Q2GJ68 >AC_A8HTY8 >AC_Q2GKI6 >AC_A8I3Y7 >AC_Q2GJ68 >AC_A8HTY8 >AC_Q2GIT5 >AC_A8IHQ3
Aquifex_aeolicus_(strain_VF5).	Azorhizobium_caulinodans_(strain_ATCC_43989_/_DSM_5975_/_JCM_20966_/	>AC_O67763 >AC_A8HTZ1 >AC_O67763 >AC_A8HTZ1 >AC_O67767 >AC_A8IKV6
Aquifex_pyrophilus.	Azorhizobium_caulinodans_(strain_ATCC_43989_/_DSM_5975_/_JCM_20966_/	>AC_Q9X6Y2 >AC_A8HTZ1 >AC_Q9X6Y2 >AC_A8HTZ1
Arcobacter_butzleri_(strain_RM4018).	Azorhizobium_caulinodans_(strain_ATCC_43989_/_DSM_5975_/_JCM_20966_/	>AC_A8EVZ3 >AC_A8HTZ1 >AC_A8EW88 >AC_A8IAT8 >AC_A8EVZ3 >AC_A8HTZ1 >AC_A8EW88 >AC_A8IAT8 >AC_A8EV24 >AC_A8IHK8
Aromatoleum_aromaticum_(strain_EbN1)_(Azoarcus_sp._(strain_EbN1)).	Azorhizobium_caulinodans_(strain_ATCC_43989_/_DSM_5975_/_JCM_20966_/	>AC_Q5P338 >AC_A8HTZ1 >AC_Q5P337 >AC_A8IAT8 >AC_Q5P2U7 >AC_A8IMA7 >AC_Q5P339 >AC_A8HTY8 >AC_Q5P1E9 >AC_A8I3Y7 >AC_Q5P337 >AC_A8IAT8 >AC_Q5NXM7 >AC_A8IKU6 >AC_Q5P7Z6 >AC_A8HRT9
Arthrobacter_sp._(strain_FB24).	Azorhizobium_caulinodans_(strain_ATCC_43989_/_DSM_5975_/_JCM_20966_/	>AC_A0JZ92 >AC_A8HTZ1 >AC_A0JZ91 >AC_A8IAT8 >AC_A0JXB1 >AC_A8IMA7
Arthrospira_platensis_(Spirulina_platensis).	Azorhizobium_caulinodans_(strain_ATCC_43989_/_DSM_5975_/_JCM_20966_/	>AC_P13576 >AC_A8IAT8
Aster_yellows_witches'-broom_phytoplasma_(strain_AYWB).	Azorhizobium_caulinodans_(strain_ATCC_43989_/_DSM_5975_/_JCM_20966_/	>AC_Q2NJ16 >AC_A8HTZ1 >AC_Q2NJ15 >AC_A8HTY8 >AC_Q2NJ02 >AC_A8ILM7
Azoarcus_sp._(strain_BH72).	Azorhizobium_caulinodans_(strain_ATCC_43989_/_DSM_5975_/_JCM_20966_/	>AC_A1KB33 >AC_A8HTZ1 >AC_A1KB32 >AC_A8IAT8 >AC_A1K313 >AC_A8IMA7 >AC_A1KB34 >AC_A8HTY8 >AC_A1K5A9 >AC_A8I3Y7 >AC_A1KB32 >AC_A8IAT8 >AC_A1K9K9 >AC_A8IKU6 >AC_A1K9V0 >AC_A8IHK8 >AC_A1KB33 >AC_A8HTZ1 >AC_A1KAC8 >AC_A8HRT9 >AC_A1K9L2 >AC_A8IKV6
Azobacteroides_pseudotrichonymphae_genomovar._CFP2.	Azorhizobium_caulinodans_(strain_ATCC_43989_/_DSM_5975_/_JCM_20966_/	>AC_B6YPZ6 >AC_A8HTZ1
Acetobacter_aceti.	Azospirillum_lipoferum_(strain_4B).	>AC_Q08784 >AC_P62209
Acidiphilium_cryptum_(strain_JF-5).	Azospirillum_lipoferum_(strain_4B).	>AC_A5FXB8 >AC_P62209
Acidithiobacillus_ferrooxidans_(strain_ATCC_23270_/_DSM_14882_/_CIP	Azospirillum_lipoferum_(strain_4B).	>AC_B7J7A9 >AC_P62209
Acidithiobacillus_ferrooxidans_(strain_ATCC_53993)_(Leptospirillum	Azospirillum_lipoferum_(strain_4B).	>AC_B5EQ47 >AC_P62209
Acinetobacter_baumannii_(strain_AB0057).	Azospirillum_lipoferum_(strain_4B).	>AC_B7I9U0 >AC_P62209
Acinetobacter_baumannii_(strain_AB307-0294).	Azospirillum_lipoferum_(strain_4B).	>AC_B7H1V4 >AC_P62209
Acinetobacter_baumannii_(strain_ACICU).	Azospirillum_lipoferum_(strain_4B).	>AC_B2I316 >AC_P62209
Acinetobacter_baumannii_(strain_ATCC_17978_/_CIP_53.77_/_LMG_1025_/	Azospirillum_lipoferum_(strain_4B).	>AC_A3M645 >AC_P62209
Acinetobacter_baumannii_(strain_AYE).	Azospirillum_lipoferum_(strain_4B).	>AC_B0V6E0 >AC_P62209
Acinetobacter_baumannii_(strain_SDF).	Azospirillum_lipoferum_(strain_4B).	>AC_B0VMV7 >AC_P62209
Acinetobacter_baylyi_(strain_ATCC_33305_/_BD413_/_ADP1).	Azospirillum_lipoferum_(strain_4B).	>AC_P42438 >AC_P62209
Aeromonas_hydrophila_subsp._hydrophila_(strain_ATCC_7966_/_DSM_30187_/	Azospirillum_lipoferum_(strain_4B).	>AC_A0KPG3 >AC_P62209
Aeromonas_salmonicida_(strain_A449).	Azospirillum_lipoferum_(strain_4B).	>AC_P94190 >AC_P62209
Agrobacterium_fabrum_(strain_C58_/_ATCC_33970)_(Agrobacterium	Azospirillum_lipoferum_(strain_4B).	>AC_P33156 >AC_P62209 >AC_P33156 >AC_P62209
Agrobacterium_radiobacter_(strain_K84_/_ATCC_BAA-868).	Azospirillum_lipoferum_(strain_4B).	>AC_B9JFS7 >AC_P62209 >AC_B9JFS7 >AC_P62209
Agrobacterium_vitis_(strain_S4_/_ATCC_BAA-846)_(Rhizobium_vitis	Azospirillum_lipoferum_(strain_4B).	>AC_B9JX56 >AC_P62209 >AC_B9JX56 >AC_P62209
Aliivibrio_salmonicida_(strain_LFI1238)_(Vibrio_salmonicida_(strain	Azospirillum_lipoferum_(strain_4B).	>AC_B6ENH8 >AC_P62209
Alkalilimnicola_ehrlichii_(strain_ATCC_BAA-1101_/_DSM_17681_/_MLHE-1).	Azospirillum_lipoferum_(strain_4B).	>AC_Q0A8K5 >AC_P62209
Allochromatium_vinosum_(Chromatium_vinosum).	Azospirillum_lipoferum_(strain_4B).	>AC_O32377 >AC_P62209
Alteromonas_mediterranea_(strain_DSM_17117_/_CIP_110805_/_LMG_28347_/	Azospirillum_lipoferum_(strain_4B).	>AC_B4RVU1 >AC_P62209
Aromatoleum_aromaticum_(strain_EbN1)_(Azoarcus_sp._(strain_EbN1)).	Azospirillum_lipoferum_(strain_4B).	>AC_Q5P3R8 >AC_P62209
Azoarcus_sp._(strain_BH72).	Azospirillum_lipoferum_(strain_4B).	>AC_A1K2R9 >AC_P62209
Acidovorax_ebreus_(strain_TPSY)_(Diaphorobacter_sp._(strain_TPSY)).	Azotobacter_chroococcum_mcd_1.	>AC_B9MDW4 >AC_Q43925
Acidovorax_sp._(strain_JS42).	Azotobacter_chroococcum_mcd_1.	>AC_A1W445 >AC_Q43925
Agrobacterium_radiobacter_(strain_K84_/_ATCC_BAA-868).	Azotobacter_chroococcum_mcd_1.	>AC_B9JFG9 >AC_Q43925
Aquifex_aeolicus_(strain_VF5).	Azotobacter_chroococcum_mcd_1.	>AC_O67780 >AC_Q43925
Acidithiobacillus_ferrooxidans_(strain_ATCC_23270_/_DSM_14882_/_CIP	Azotobacter_vinelandii.	>AC_B7J7S7 >AC_Q8RPZ9
Acidithiobacillus_ferrooxidans_(strain_ATCC_53993)_(Leptospirillum	Azotobacter_vinelandii.	>AC_B5EN54 >AC_Q8RPZ9
Acidithiobacillus_ferrooxidans_(Thiobacillus_ferrooxidans).	Azotobacter_vinelandii.	>AC_P16238 >AC_P29246
Acidovorax_citrulli_(strain_AAC00-1)_(Acidovorax_avenae_subsp.	Azotobacter_vinelandii.	>AC_A1TLH5 >AC_P96196
Acidovorax_ebreus_(strain_TPSY)_(Diaphorobacter_sp._(strain_TPSY)).	Azotobacter_vinelandii.	>AC_B9MDL1 >AC_P96196
Acidovorax_sp._(strain_JS42).	Azotobacter_vinelandii.	>AC_A1WAT0 >AC_P96196
Acinetobacter_baumannii_(strain_AB0057).	Azotobacter_vinelandii.	>AC_B7I4E2 >AC_P96196 >AC_B7I694 >AC_Q8RPZ9
Acinetobacter_baumannii_(strain_AB307-0294).	Azotobacter_vinelandii.	>AC_B7H0T6 >AC_P96196 >AC_B7GZZ9 >AC_Q8RPZ9
Acinetobacter_baumannii_(strain_ACICU).	Azotobacter_vinelandii.	>AC_B2I360 >AC_P96196 >AC_B2HTH6 >AC_Q8RPZ9
Acinetobacter_baumannii_(strain_ATCC_17978_/_CIP_53.77_/_LMG_1025_/	Azotobacter_vinelandii.	>AC_A3M1S9 >AC_P96196 >AC_A3M2A4 >AC_Q8RPZ9
Acinetobacter_baumannii_(strain_AYE).	Azotobacter_vinelandii.	>AC_B0V4L7 >AC_P96196 >AC_B0V5Q9 >AC_Q8RPZ9
Acinetobacter_baumannii_(strain_SDF).	Azotobacter_vinelandii.	>AC_B0VLB1 >AC_P96196 >AC_B0VV91 >AC_Q8RPZ9
Acinetobacter_baylyi_(strain_ATCC_33305_/_BD413_/_ADP1).	Azotobacter_vinelandii.	>AC_Q6FEV8 >AC_P96196 >AC_Q6F868 >AC_Q8RPZ9
Actinobacillus_pleuropneumoniae_(Haemophilus_pleuropneumoniae).	Azotobacter_vinelandii.	>AC_P94166 >AC_Q8GBB4
Actinobacillus_pleuropneumoniae_serotype_3_(strain_JL03).	Azotobacter_vinelandii.	>AC_B0BPV1 >AC_Q8GBB4
Actinobacillus_pleuropneumoniae_serotype_5b_(strain_L20).	Azotobacter_vinelandii.	>AC_A3N120 >AC_Q8GBB4
Actinobacillus_pleuropneumoniae_serotype_7_(strain_AP76).	Azotobacter_vinelandii.	>AC_B3H1P4 >AC_Q8GBB4
Actinobacillus_succinogenes_(strain_ATCC_55618_/_130Z).	Azotobacter_vinelandii.	>AC_A6VM38 >AC_Q8GBB4
Aeromonas_hydrophila_subsp._hydrophila_(strain_ATCC_7966_/_DSM_30187_/	Azotobacter_vinelandii.	>AC_A0KGL1 >AC_Q8GBB4
Aeromonas_salmonicida.	Azotobacter_vinelandii.	>AC_O68309 >AC_Q8GBB4
Aeromonas_salmonicida_(strain_A449).	Azotobacter_vinelandii.	>AC_A4SR80 >AC_Q8GBB4
Aggregatibacter_actinomycetemcomitans_(Actinobacillus	Azotobacter_vinelandii.	>AC_P46398 >AC_Q8GBB4 >AC_Q9JRP9 >AC_P29246
Alcanivorax_borkumensis_(strain_ATCC_700651_/_DSM_11573_/_NCIMB_13689	Azotobacter_vinelandii.	>AC_Q0VNG1 >AC_Q8RPZ9 >AC_Q0VPI1 >AC_P96196
Aliivibrio_salmonicida_(strain_LFI1238)_(Vibrio_salmonicida_(strain	Azotobacter_vinelandii.	>AC_B6EN31 >AC_Q8RPZ9
Alkalilimnicola_ehrlichii_(strain_ATCC_BAA-1101_/_DSM_17681_/_MLHE-1).	Azotobacter_vinelandii.	>AC_Q0A9A9 >AC_P96196
Alteromonas_mediterranea_(strain_DSM_17117_/_CIP_110805_/_LMG_28347_/	Azotobacter_vinelandii.	>AC_B4S112 >AC_Q8GBB4 >AC_B4RSL5 >AC_Q8RPZ9
Arcobacter_butzleri_(strain_RM4018).	Azotobacter_vinelandii.	>AC_A8EWY1 >AC_P29246
Aromatoleum_aromaticum_(strain_EbN1)_(Azoarcus_sp._(strain_EbN1)).	Azotobacter_vinelandii.	>AC_Q5P7X8 >AC_Q8RPZ9 >AC_Q5P1J7 >AC_P96196 >AC_Q5P7X8 >AC_Q8RPZ9
Azoarcus_sp._(strain_BH72).	Azotobacter_vinelandii.	>AC_A1K4A2 >AC_P96196 >AC_A1K4E4 >AC_Q8RPZ9
Acaryochloris_marina_(strain_MBIC_11017).	Azotobacter_vinelandii_(strain_DJ_/_ATCC_BAA-1303).	>AC_B0CCD3 >AC_C1DKK7 >AC_B0C1D4 >AC_C1DKL4 >AC_B0C1E0 >AC_C1DKM0
Acholeplasma_laidlawii_(strain_PG-8A).	Azotobacter_vinelandii_(strain_DJ_/_ATCC_BAA-1303).	>AC_A9NED4 >AC_C1DKL4
Acidiphilium_cryptum_(strain_JF-5).	Azotobacter_vinelandii_(strain_DJ_/_ATCC_BAA-1303).	>AC_A5FZW9 >AC_C1DKK7 >AC_A5G0Q9 >AC_C1DQA8 >AC_A5G0G7 >AC_C1DSZ9 >AC_A5FYN3 >AC_C1DEF6 >AC_A5FY57 >AC_C1DH66
Acidithiobacillus_ferrooxidans_(strain_ATCC_23270_/_DSM_14882_/_CIP	Azotobacter_vinelandii_(strain_DJ_/_ATCC_BAA-1303).	>AC_B7J462 >AC_C1DKK7 >AC_B7J468 >AC_C1DKL4 >AC_B7J3W9 >AC_C1DQA8 >AC_B7J7X4 >AC_C1DEF6 >AC_B7J470 >AC_C1DKL6 >AC_B7J474 >AC_C1DKM0 >AC_B7J455 >AC_C1DKK1
Acidithiobacillus_ferrooxidans_(strain_ATCC_53993)_(Leptospirillum	Azotobacter_vinelandii_(strain_DJ_/_ATCC_BAA-1303).	>AC_B5ELX4 >AC_C1DKK7 >AC_B5ELY0 >AC_C1DKL4 >AC_B5ELD9 >AC_C1DQA8 >AC_B5EN98 >AC_C1DEF6 >AC_B5ELY2 >AC_C1DKL6 >AC_B5ELY6 >AC_C1DKM0 >AC_B5ELW8 >AC_C1DKK1
Acidithiobacillus_ferrooxidans_(Thiobacillus_ferrooxidans).	Azotobacter_vinelandii_(strain_DJ_/_ATCC_BAA-1303).	>AC_P16238 >AC_C1DSQ4
Acidobacterium_capsulatum_(strain_ATCC_51196_/_DSM_11244_/_JCM_7670_/	Azotobacter_vinelandii_(strain_DJ_/_ATCC_BAA-1303).	>AC_C1F647 >AC_C1DKK7 >AC_C1F6A5 >AC_C1DEF6 >AC_C1F2I3 >AC_C1DQS0
Acidothermus_cellulolyticus_(strain_ATCC_43068_/_11B).	Azotobacter_vinelandii_(strain_DJ_/_ATCC_BAA-1303).	>AC_A0LRL5 >AC_C1DKK7 >AC_A0LUK5 >AC_C1DRF8
Acidovorax_citrulli_(strain_AAC00-1)_(Acidovorax_avenae_subsp.	Azotobacter_vinelandii_(strain_DJ_/_ATCC_BAA-1303).	>AC_A1TJ02 >AC_C1DKK7 >AC_A1TUY9 >AC_C1DRF8 >AC_A1TND3 >AC_C1DSZ9 >AC_A1TVT0 >AC_C1DKK5 >AC_A1TL98 >AC_C1DEF6 >AC_A1TTE9 >AC_C1DQA8 >AC_A1TJT9 >AC_C1DKN5 >AC_A1TRM3 >AC_C1DN48
Acidovorax_ebreus_(strain_TPSY)_(Diaphorobacter_sp._(strain_TPSY)).	Azotobacter_vinelandii_(strain_DJ_/_ATCC_BAA-1303).	>AC_B9MB68 >AC_C1DKK7 >AC_B9ME96 >AC_C1DSZ9 >AC_B9MH47 >AC_C1DKK5 >AC_B9MFG4 >AC_C1DEF6 >AC_B9MDY4 >AC_C1DQA8 >AC_B9MBV9 >AC_C1DKN5 >AC_B9MDW4 >AC_C1DHS5
Acidovorax_sp._(strain_JS42).	Azotobacter_vinelandii_(strain_DJ_/_ATCC_BAA-1303).	>AC_A1W2Q2 >AC_C1DKK7 >AC_A1WC30 >AC_C1DRF8 >AC_A1WB49 >AC_C1DSZ9 >AC_A1WCM9 >AC_C1DKK5 >AC_A1W538 >AC_C1DEF6 >AC_A1W465 >AC_C1DQA8 >AC_A1W330 >AC_C1DKN5 >AC_A1W445 >AC_C1DHS5
Acinetobacter_baumannii_(strain_AB0057).	Azotobacter_vinelandii_(strain_DJ_/_ATCC_BAA-1303).	>AC_B7I7R9 >AC_C1DKK7 >AC_B7I5A9 >AC_C1DRF8 >AC_B7IA38 >AC_C1DKL4 >AC_B7I360 >AC_C1DKK5 >AC_B7I774 >AC_C1DEF6 >AC_B7I5N9 >AC_C1DE99 >AC_B7IA36 >AC_C1DKL6 >AC_B7I694 >AC_C1DF45 >AC_B7I3U0 >AC_C1DFK6 >AC_B7IA35 >AC_C1DKL7 >AC_B7IBC2 >AC_C1DLR3 >AC_B7I752 >AC_C1DEU0 >AC_B7IA15 >AC_C1DKN7 >AC_B7I4D7 >AC_C1DK22
Acinetobacter_baumannii_(strain_AB307-0294).	Azotobacter_vinelandii_(strain_DJ_/_ATCC_BAA-1303).	>AC_B7GYN0 >AC_C1DKK7 >AC_B7GYB5 >AC_C1DRF8 >AC_B7GW03 >AC_C1DKL4 >AC_B7H1J8 >AC_C1DKK5 >AC_B7GZ86 >AC_C1DEF6 >AC_B7H3I4 >AC_C1DE99 >AC_B7GW05 >AC_C1DKL6 >AC_B7GZZ9 >AC_C1DF45 >AC_B7H0Z2 >AC_C1DFK6 >AC_B7GW06 >AC_C1DKL7 >AC_B7H0J9 >AC_C1DLR3 >AC_B7GZA8 >AC_C1DEU0 >AC_B7GW26 >AC_C1DKN7 >AC_B7H0U1 >AC_C1DK22
Acinetobacter_baumannii_(strain_ACICU).	Azotobacter_vinelandii_(strain_DJ_/_ATCC_BAA-1303).	>AC_B2HUQ2 >AC_C1DKK7 >AC_B2HWT3 >AC_C1DRF8 >AC_B2HZM1 >AC_C1DKL4 >AC_B2I1Z1 >AC_C1DKK5 >AC_B2HUI0 >AC_C1DEF6 >AC_B2HZH0 >AC_C1DE99 >AC_B2HTH6 >AC_C1DF45 >AC_B2I2P9 >AC_C1DFK6 >AC_B2HZL8 >AC_C1DKL7 >AC_B2HUA3 >AC_C1DLR3 >AC_B2HU54 >AC_C1DEU0 >AC_B2HZ84 >AC_C1DKN7 >AC_B2I354 >AC_C1DK22
Acinetobacter_baumannii_(strain_ATCC_17978_/_CIP_53.77_/_LMG_1025_/	Azotobacter_vinelandii_(strain_DJ_/_ATCC_BAA-1303).	>AC_A3M304 >AC_C1DKK7 >AC_A3M7W1 >AC_C1DRF8 >AC_A3M982 >AC_C1DKL4 >AC_A3M1G3 >AC_C1DKK5 >AC_A3M2T0 >AC_C1DEF6 >AC_A3M550 >AC_C1DE99 >AC_A3M980 >AC_C1DKL6 >AC_A3M2A4 >AC_C1DF45 >AC_A3M1M6 >AC_C1DFK6 >AC_A3M6Q5 >AC_C1DLR3 >AC_A3M2R1 >AC_C1DEU0 >AC_A3M960 >AC_C1DKN7 >AC_A3M1S5 >AC_C1DK22
Acinetobacter_baumannii_(strain_AYE).	Azotobacter_vinelandii_(strain_DJ_/_ATCC_BAA-1303).	>AC_B0V8W3 >AC_C1DKK7 >AC_B0VDI5 >AC_C1DRF8 >AC_B0V6W9 >AC_C1DKL4 >AC_B0VDI0 >AC_C1DKK5 >AC_B0V8B3 >AC_C1DEF6 >AC_B0VD42 >AC_C1DE99 >AC_B0V6X1 >AC_C1DKL6 >AC_B0V5Q9 >AC_C1DF45 >AC_B0VEA4 >AC_C1DFK6 >AC_B0V6X2 >AC_C1DKL7 >AC_B0V7G6 >AC_C1DLR3 >AC_B0V8B1 >AC_C1DEU0 >AC_B0V6U6 >AC_C1DKN7 >AC_B0VEE3 >AC_C1DK22
Acinetobacter_baumannii_(strain_SDF).	Azotobacter_vinelandii_(strain_DJ_/_ATCC_BAA-1303).	>AC_B0VTG5 >AC_C1DKK7 >AC_B0VT89 >AC_C1DRF8 >AC_B0VQR9 >AC_C1DKL4 >AC_B0VLZ6 >AC_C1DKK5 >AC_B0VU22 >AC_C1DEF6 >AC_B0VNU2 >AC_C1DE99 >AC_B0VQS1 >AC_C1DKL6 >AC_B0VV91 >AC_C1DF45 >AC_B0VLR8 >AC_C1DFK6 >AC_B0VQS2 >AC_C1DKL7 >AC_B0VM09 >AC_C1DLR3 >AC_B0VU43 >AC_C1DEU0 >AC_B0VQU2 >AC_C1DKN7 >AC_B0VLB6 >AC_C1DK22
Acinetobacter_baylyi_(strain_ATCC_33305_/_BD413_/_ADP1).	Azotobacter_vinelandii_(strain_DJ_/_ATCC_BAA-1303).	>AC_Q6FDS8 >AC_C1DKK7 >AC_Q6F991 >AC_C1DRF8 >AC_Q6F7R3 >AC_C1DKL4 >AC_Q6FF90 >AC_C1DKK5 >AC_Q6FE29 >AC_C1DEF6 >AC_Q6FCF6 >AC_C1DE99 >AC_Q6F7R5 >AC_C1DKL6 >AC_Q6FG02 >AC_C1DPH5 >AC_Q6FE36 >AC_C1DEF4 >AC_Q6F868 >AC_C1DF45 >AC_Q6FF13 >AC_C1DFK6 >AC_Q6F7R6 >AC_C1DKL7 >AC_Q6F9Q9 >AC_C1DLR3 >AC_Q6FA53 >AC_C1DSU6 >AC_Q6FE58 >AC_C1DEU0 >AC_Q6F7T6 >AC_C1DKN7 >AC_Q6FEW7 >AC_C1DK22
Actinobacillus_pleuropneumoniae_(Haemophilus_pleuropneumoniae).	Azotobacter_vinelandii_(strain_DJ_/_ATCC_BAA-1303).	>AC_O31194 >AC_C1DKK7
Actinobacillus_pleuropneumoniae_serotype_3_(strain_JL03).	Azotobacter_vinelandii_(strain_DJ_/_ATCC_BAA-1303).	>AC_B0BQZ5 >AC_C1DKK7 >AC_B0BST2 >AC_C1DKL4 >AC_B0BSP6 >AC_C1DQA8 >AC_B0BST4 >AC_C1DKL6 >AC_B0BR38 >AC_C1DJ26 >AC_B0BP19 >AC_C1DRR5 >AC_B0BQ60 >AC_C1DIY3 >AC_B0BSV2 >AC_C1DKN4
Actinobacillus_pleuropneumoniae_serotype_5b_(strain_L20).	Azotobacter_vinelandii_(strain_DJ_/_ATCC_BAA-1303).	>AC_A3N249 >AC_C1DKK7 >AC_A3MZ06 >AC_C1DRF8 >AC_A3N359 >AC_C1DKL4 >AC_A3MYW1 >AC_C1DQA8 >AC_A3N361 >AC_C1DKL6 >AC_A3N287 >AC_C1DJ26 >AC_A3N0A3 >AC_C1DRR5 >AC_A3N1C4 >AC_C1DIY3
Actinobacillus_pleuropneumoniae_serotype_7_(strain_AP76).	Azotobacter_vinelandii_(strain_DJ_/_ATCC_BAA-1303).	>AC_B3H2G5 >AC_C1DKK7 >AC_B3GZ12 >AC_C1DKL4 >AC_B3H080 >AC_C1DQA8 >AC_B3GZ14 >AC_C1DKL6 >AC_B3H2C0 >AC_C1DJ26 >AC_B3GXH5 >AC_C1DRR5 >AC_B3GY07 >AC_C1DIY3
Actinobacillus_succinogenes_(strain_ATCC_55618_/_130Z).	Azotobacter_vinelandii_(strain_DJ_/_ATCC_BAA-1303).	>AC_A6VQA3 >AC_C1DRF8 >AC_A6VLI9 >AC_C1DKL4 >AC_A6VKC5 >AC_C1DKK5 >AC_A6VLJ5 >AC_C1DKM0 >AC_A6VKY5 >AC_C1DJ48
Aeromonas_hydrophila.	Azotobacter_vinelandii_(strain_DJ_/_ATCC_BAA-1303).	>AC_P45786 >AC_C1DE99
Aeromonas_hydrophila_subsp._hydrophila_(strain_ATCC_7966_/_DSM_30187_/	Azotobacter_vinelandii_(strain_DJ_/_ATCC_BAA-1303).	>AC_A0KQ98 >AC_C1DKK7 >AC_A0KPA2 >AC_C1DRF8 >AC_A0KF22 >AC_C1DKL4 >AC_A0KPW5 >AC_C1DQA8 >AC_A0KG26 >AC_C1DSZ9 >AC_A0KQA5 >AC_C1DKK5 >AC_A0KQ98 >AC_C1DKK7 >AC_A0KG36 >AC_C1DE99 >AC_A0KF28 >AC_C1DKM0 >AC_A0KPW5 >AC_C1DQA8 >AC_A0KEC3 >AC_C1DFU2 >AC_A0KGJ2 >AC_C1DLJ1 >AC_A0KG39 >AC_C1DPH5 >AC_A0KEH3 >AC_C1DJ26 >AC_A0KGF0 >AC_C1DQS0 >AC_A0KPZ2 >AC_C1DQ79 >AC_A0KJ94 >AC_C1DRR5 >AC_A0KEH3 >AC_C1DJ26 >AC…
Aeromonas_salmonicida.	Azotobacter_vinelandii_(strain_DJ_/_ATCC_BAA-1303).	>AC_P45787 >AC_C1DE99
Aeromonas_salmonicida_(strain_A449).	Azotobacter_vinelandii_(strain_DJ_/_ATCC_BAA-1303).	>AC_A4SHV6 >AC_C1DKK7 >AC_A4SJ26 >AC_C1DRF8 >AC_A4ST05 >AC_C1DKL4 >AC_A4SI63 >AC_C1DQA8 >AC_A4SIW0 >AC_C1DSZ9 >AC_A4SHU9 >AC_C1DKK5 >AC_A4SHV6 >AC_C1DKK7 >AC_A4SIX2 >AC_C1DE99 >AC_A4SSZ9 >AC_C1DKM0 >AC_A4SI63 >AC_C1DQA8 >AC_A4SH46 >AC_C1DFU2 >AC_A4SR98 >AC_C1DLJ1 >AC_A4SIX5 >AC_C1DPH5 >AC_A4STJ3 >AC_C1DJ26 >AC_A4SRD4 >AC_C1DQS0 >AC_A4SHZ5 >AC_C1DQ79 >AC_A4SLS6 >AC_C1DRR5 >AC_A4STJ3 >AC_C1DJ26 >AC…
Aeromonas_sobria.	Azotobacter_vinelandii_(strain_DJ_/_ATCC_BAA-1303).	>AC_P45788 >AC_C1DE99
Agathobacter_rectalis_(strain_ATCC_33656_/_DSM_3377_/_JCM_17463_/_KCTC	Azotobacter_vinelandii_(strain_DJ_/_ATCC_BAA-1303).	>AC_C4ZBD5 >AC_C1DKL4
Aggregatibacter_actinomycetemcomitans_(Actinobacillus	Azotobacter_vinelandii_(strain_DJ_/_ATCC_BAA-1303).	>AC_P55836 >AC_C1DKL4 >AC_P55835 >AC_C1DKL6 >AC_Q9JRP9 >AC_C1DSQ4
Agrobacterium_fabrum_(strain_C58_/_ATCC_33970)_(Agrobacterium	Azotobacter_vinelandii_(strain_DJ_/_ATCC_BAA-1303).	>AC_Q8UE13 >AC_C1DKK7 >AC_Q8U9K6 >AC_C1DRF8
Agrobacterium_radiobacter_(strain_K84_/_ATCC_BAA-868).	Azotobacter_vinelandii_(strain_DJ_/_ATCC_BAA-1303).	>AC_B9JDS4 >AC_C1DKK7 >AC_B9JFG9 >AC_C1DHS5 >AC_B9JG43 >AC_C1DH66
Agrobacterium_vitis_(strain_S4_/_ATCC_BAA-846)_(Rhizobium_vitis	Azotobacter_vinelandii_(strain_DJ_/_ATCC_BAA-1303).	>AC_B9JRX1 >AC_C1DRF8 >AC_B9JUC8 >AC_C1DSZ9
Akkermansia_muciniphila_(strain_ATCC_BAA-835_/_Muc).	Azotobacter_vinelandii_(strain_DJ_/_ATCC_BAA-1303).	>AC_B2UNG5 >AC_C1DKN5
Alcanivorax_borkumensis_(strain_ATCC_700651_/_DSM_11573_/_NCIMB_13689	Azotobacter_vinelandii_(strain_DJ_/_ATCC_BAA-1303).	>AC_Q0VSM0 >AC_C1DKK7 >AC_Q0VRJ7 >AC_C1DRF8 >AC_Q0VSK2 >AC_C1DKL4 >AC_Q0VSM2 >AC_C1DKK5 >AC_Q0VP73 >AC_C1DEF6 >AC_Q0VSM0 >AC_C1DKK7 >AC_Q0VSK0 >AC_C1DKL6 >AC_Q0VSJ6 >AC_C1DKM0 >AC_Q0VRZ3 >AC_C1DQA8 >AC_Q0VT30 >AC_C1DFU2 >AC_Q0VSE1 >AC_C1DPH5 >AC_Q0VM25 >AC_C1DJ48 >AC_Q0VLN5 >AC_C1DJ26 >AC_Q0VP51 >AC_C1DEF4 >AC_Q0VP16 >AC_C1DQS0 >AC_Q0VMG1 >AC_C1DLR3 >AC_Q0VRZ6 >AC_C1DQA6 >AC_Q0VQF7 >AC_C1DSU6 >AC…
Aliivibrio_salmonicida_(strain_LFI1238)_(Vibrio_salmonicida_(strain	Azotobacter_vinelandii_(strain_DJ_/_ATCC_BAA-1303).	>AC_B6EPR5 >AC_C1DKK7 >AC_B6EGJ4 >AC_C1DRF8 >AC_B6ELG8 >AC_C1DQA8 >AC_B6EGC2 >AC_C1DSZ9 >AC_B6ENR3 >AC_C1DKK5 >AC_B6EPR5 >AC_C1DKK7 >AC_B6EMY3 >AC_C1DE99 >AC_B6EPS8 >AC_C1DKL6 >AC_B6ELG8 >AC_C1DQA8 >AC_B6ENA8 >AC_C1DLJ1 >AC_B6EP46 >AC_C1DFU2 >AC_B6EMY6 >AC_C1DPH5 >AC_B6ELJ4 >AC_C1DQ79 >AC_B6EMP4 >AC_C1DLR3 >AC_B6EM15 >AC_C1DIY3
Alkalilimnicola_ehrlichii_(strain_ATCC_BAA-1101_/_DSM_17681_/_MLHE-1).	Azotobacter_vinelandii_(strain_DJ_/_ATCC_BAA-1303).	>AC_Q0ABI0 >AC_C1DKK7 >AC_Q0A4X0 >AC_C1DRF8 >AC_Q0ABH4 >AC_C1DKL4 >AC_Q0AA96 >AC_C1DSZ9 >AC_Q0ABI0 >AC_C1DKK7 >AC_Q0A6V9 >AC_C1DQA8 >AC_Q0A5L6 >AC_C1DJ26 >AC_Q0ABF4 >AC_C1DKN4 >AC_Q0AB32 >AC_C1DQV2 >AC_Q0A6F4 >AC_C1DQ79
Alkaliphilus_metalliredigens_(strain_QYMF).	Azotobacter_vinelandii_(strain_DJ_/_ATCC_BAA-1303).	>AC_A6TQM5 >AC_C1DRF8 >AC_A6TWI1 >AC_C1DKL4 >AC_A6TRK2 >AC_C1DFK6
Alkaliphilus_oremlandii_(strain_OhILAs)_(Clostridium_oremlandii	Azotobacter_vinelandii_(strain_DJ_/_ATCC_BAA-1303).	>AC_A8MJN5 >AC_C1DQA8
Alteromonas_mediterranea_(strain_DSM_17117_/_CIP_110805_/_LMG_28347_/	Azotobacter_vinelandii_(strain_DJ_/_ATCC_BAA-1303).	>AC_B4S092 >AC_C1DKL4 >AC_B4RWX1 >AC_C1DQA8 >AC_B4RWX1 >AC_C1DQA8 >AC_B4S133 >AC_C1DLJ1 >AC_B4RWY2 >AC_C1DQ96 >AC_B4RY55 >AC_C1DJ26 >AC_B4S011 >AC_C1DLR3 >AC_B4RY55 >AC_C1DJ26 >AC_B4RT49 >AC_C1DKN4
Anabaena_variabilis_(strain_ATCC_29413_/_PCC_7937).	Azotobacter_vinelandii_(strain_DJ_/_ATCC_BAA-1303).	>AC_Q3MDM2 >AC_C1DKK7 >AC_Q3MFC0 >AC_C1DKL4 >AC_Q3MFB4 >AC_C1DKM0
Anaeromyxobacter_dehalogenans_(strain_2CP-1_/_ATCC_BAA-258).	Azotobacter_vinelandii_(strain_DJ_/_ATCC_BAA-1303).	>AC_B8J856 >AC_C1DKK7 >AC_B8J861 >AC_C1DKL4
Anaeromyxobacter_dehalogenans_(strain_2CP-C).	Azotobacter_vinelandii_(strain_DJ_/_ATCC_BAA-1303).	>AC_Q2IJ91 >AC_C1DKK7 >AC_Q2IJ86 >AC_C1DKL4
Anaeromyxobacter_sp._(strain_Fw109-5).	Azotobacter_vinelandii_(strain_DJ_/_ATCC_BAA-1303).	>AC_A7HBL4 >AC_C1DKK7 >AC_A7HBL9 >AC_C1DKL4
Anaeromyxobacter_sp._(strain_K).	Azotobacter_vinelandii_(strain_DJ_/_ATCC_BAA-1303).	>AC_B4UB95 >AC_C1DKK7 >AC_B4UBA0 >AC_C1DKL4
Anaplasma_marginale_(strain_Florida).	Azotobacter_vinelandii_(strain_DJ_/_ATCC_BAA-1303).	>AC_B9KHN3 >AC_C1DEF6
Anaplasma_marginale_(strain_St._Maries).	Azotobacter_vinelandii_(strain_DJ_/_ATCC_BAA-1303).	>AC_Q5PBP3 >AC_C1DEF6
Anaplasma_phagocytophilum_(strain_HZ).	Azotobacter_vinelandii_(strain_DJ_/_ATCC_BAA-1303).	>AC_Q2GLJ4 >AC_C1DEF6
Anoxybacillus_flavithermus_(strain_DSM_21510_/_WK1).	Azotobacter_vinelandii_(strain_DJ_/_ATCC_BAA-1303).	>AC_B7GJ68 >AC_C1DKL4
Aquifex_aeolicus_(strain_VF5).	Azotobacter_vinelandii_(strain_DJ_/_ATCC_BAA-1303).	>AC_O67780 >AC_C1DHS5
Arcobacter_butzleri_(strain_RM4018).	Azotobacter_vinelandii_(strain_DJ_/_ATCC_BAA-1303).	>AC_A8EW88 >AC_C1DKK7 >AC_A8EWY1 >AC_C1DSQ4
Aromatoleum_aromaticum_(strain_EbN1)_(Azoarcus_sp._(strain_EbN1)).	Azotobacter_vinelandii_(strain_DJ_/_ATCC_BAA-1303).	>AC_Q5P337 >AC_C1DKK7 >AC_Q5P2U7 >AC_C1DRF8 >AC_Q5P331 >AC_C1DKL4 >AC_Q5P705 >AC_C1DQA8 >AC_Q5NXM4 >AC_C1DSZ9 >AC_Q5P339 >AC_C1DKK5 >AC_Q5P236 >AC_C1DEF6 >AC_Q5P102 >AC_C1DE99 >AC_Q5P705 >AC_C1DQA8 >AC_Q5P310 >AC_C1DKN5 >AC_Q5P221 >AC_C1DPH5 >AC_Q5P7X8 >AC_C1DF45 >AC_Q5P343 >AC_C1DKK1 >AC_Q5P6G9 >AC_C1DRN1
Arthrobacter_sp._(strain_FB24).	Azotobacter_vinelandii_(strain_DJ_/_ATCC_BAA-1303).	>AC_A0JZ91 >AC_C1DKK7 >AC_A0JXB1 >AC_C1DRF8
Arthrospira_platensis_(Spirulina_platensis).	Azotobacter_vinelandii_(strain_DJ_/_ATCC_BAA-1303).	>AC_P13576 >AC_C1DKK7
Azoarcus_sp._(strain_BH72).	Azotobacter_vinelandii_(strain_DJ_/_ATCC_BAA-1303).	>AC_A1KB32 >AC_C1DKK7 >AC_A1K313 >AC_C1DRF8 >AC_A1K3V5 >AC_C1DQA8 >AC_A1KB34 >AC_C1DKK5 >AC_A1KAG0 >AC_C1DEF6 >AC_A1K7K2 >AC_C1DE99 >AC_A1K3V5 >AC_C1DQA8 >AC_A1KB04 >AC_C1DKN5 >AC_A1K4R7 >AC_C1DPH5 >AC_A1K970 >AC_C1DQ79 >AC_A1K4E4 >AC_C1DF45 >AC_A1KBC7 >AC_C1DPP2
Azobacteroides_pseudotrichonymphae_genomovar._CFP2.	Azotobacter_vinelandii_(strain_DJ_/_ATCC_BAA-1303).	>AC_B6YQX8 >AC_C1DQA8 >AC_B6YQ89 >AC_C1DKK7
Azorhizobium_caulinodans_(strain_ATCC_43989_/_DSM_5975_/_JCM_20966_/	Azotobacter_vinelandii_(strain_DJ_/_ATCC_BAA-1303).	>AC_A8IAT8 >AC_C1DKK7 >AC_A8IMA7 >AC_C1DRF8
Azotobacter_chroococcum_mcd_1.	Azotobacter_vinelandii_(strain_DJ_/_ATCC_BAA-1303).	>AC_Q43925 >AC_C1DHS5
Azotobacter_vinelandii.	Azotobacter_vinelandii_(strain_DJ_/_ATCC_BAA-1303).	>AC_P29246 >AC_C1DSQ4 >AC_Q8RPZ9 >AC_C1DF45
Acaryochloris_marina_(strain_MBIC_11017).	Bacillus_anthracis.	>AC_B0C1D4 >AC_Q81VS9 >AC_B0C2D1 >AC_P77819 >AC_B0BZH9 >AC_Q81ZG8
Acholeplasma_laidlawii.	Bacillus_anthracis.	>AC_P29222 >AC_Q81VS5
Acholeplasma_laidlawii_(strain_PG-8A).	Bacillus_anthracis.	>AC_A9NEL8 >AC_P77819 >AC_A9NED4 >AC_Q81VS9 >AC_A9NEE7 >AC_Q81VR6 >AC_A9NGL9 >AC_Q81WQ4 >AC_A9NHL6 >AC_Q81VE1 >AC_A9NEN1 >AC_Q81VT5 >AC_A9NED8 >AC_Q81VS5 >AC_A9NEN1 >AC_Q81VT5
Acidiphilium_cryptum_(strain_JF-5).	Bacillus_anthracis.	>AC_A5FZX0 >AC_P77819 >AC_A5FZX1 >AC_Q81VT8 >AC_A5FZU8 >AC_Q81VR3
Acidithiobacillus_ferrooxidans_(strain_ATCC_23270_/_DSM_14882_/_CIP	Bacillus_anthracis.	>AC_B7J468 >AC_Q81VS9 >AC_B7J460 >AC_Q81VT8 >AC_B7J4A1 >AC_P62176 >AC_B7J9J8 >AC_Q81LR7
Acidithiobacillus_ferrooxidans_(strain_ATCC_53993)_(Leptospirillum	Bacillus_anthracis.	>AC_B5ELY0 >AC_Q81VS9 >AC_B5ELX2 >AC_Q81VT8 >AC_B5EM96 >AC_P62176 >AC_B5EQB5 >AC_Q81LR7
Acidobacterium_capsulatum_(strain_ATCC_51196_/_DSM_11244_/_JCM_7670_/	Bacillus_anthracis.	>AC_C1F630 >AC_Q81VR8
Acidothermus_cellulolyticus_(strain_ATCC_43068_/_11B).	Bacillus_anthracis.	>AC_A0LRL4 >AC_P77819 >AC_A0LUK5 >AC_Q81LG9 >AC_A0LRL4 >AC_P77819 >AC_A0LRP5 >AC_P62176 >AC_A0LV02 >AC_Q81WQ4 >AC_A0LRN3 >AC_Q81VR7 >AC_A0LWX3 >AC_Q81JG9
Acidovorax_citrulli_(strain_AAC00-1)_(Acidovorax_avenae_subsp.	Bacillus_anthracis.	>AC_A1TVS9 >AC_P77819 >AC_A1TUY9 >AC_Q81LG9 >AC_A1TVT0 >AC_Q81VT8 >AC_A1TLE7 >AC_Q81LR7 >AC_A1TKK8 >AC_Q81LD0
Acidovorax_ebreus_(strain_TPSY)_(Diaphorobacter_sp._(strain_TPSY)).	Bacillus_anthracis.	>AC_B9MH46 >AC_P77819 >AC_B9MH47 >AC_Q81VT8 >AC_B9MDP9 >AC_Q81LR7 >AC_B9MIU6 >AC_Q81M50 >AC_B9MF68 >AC_Q81LD0
Acidovorax_sp._(strain_JS42).	Bacillus_anthracis.	>AC_A1WCM8 >AC_P77819 >AC_A1WC30 >AC_Q81LG9 >AC_A1WCM9 >AC_Q81VT8 >AC_A1WAW8 >AC_Q81LR7 >AC_A1W7S2 >AC_Q81M50 >AC_A1WBR8 >AC_Q81LD0
Acinetobacter_baumannii_(strain_AB0057).	Bacillus_anthracis.	>AC_B7I5A9 >AC_Q81LG9 >AC_B7IA38 >AC_Q81VS9 >AC_B7IA17 >AC_P62176 >AC_B7I580 >AC_Q81LR7 >AC_B7I7S1 >AC_Q81VT3
Acinetobacter_baumannii_(strain_AB307-0294).	Bacillus_anthracis.	>AC_B7GYB5 >AC_Q81LG9 >AC_B7GW03 >AC_Q81VS9 >AC_B7GW24 >AC_P62176 >AC_B7GYS7 >AC_Q81LR7 >AC_B7GYM8 >AC_Q81VT3
Acinetobacter_baumannii_(strain_ACICU).	Bacillus_anthracis.	>AC_B2I1Z2 >AC_P77819 >AC_B2HWT3 >AC_Q81LG9 >AC_B2HZM1 >AC_Q81VS9 >AC_B2I1Z2 >AC_P77819 >AC_B2HZ86 >AC_P62176 >AC_B2HWQ2 >AC_Q81LR7 >AC_B2HUQ4 >AC_Q81VT3
Acinetobacter_baumannii_(strain_ATCC_17978_/_CIP_53.77_/_LMG_1025_/	Bacillus_anthracis.	>AC_A3M1G4 >AC_P77819 >AC_A3M7W1 >AC_Q81LG9 >AC_A3M982 >AC_Q81VS9 >AC_A3M1G4 >AC_P77819 >AC_A3M962 >AC_P62176 >AC_A3M7P5 >AC_Q81LR7 >AC_A3M306 >AC_Q81VT3
Acinetobacter_baumannii_(strain_AYE).	Bacillus_anthracis.	>AC_B0VDH9 >AC_P77819 >AC_B0VDI5 >AC_Q81LG9 >AC_B0V6W9 >AC_Q81VS9 >AC_B0VDH9 >AC_P77819 >AC_B0V6U4 >AC_P62176 >AC_B0VCT7 >AC_Q81LR7 >AC_B0V8Y3 >AC_Q81VT3
Acinetobacter_baumannii_(strain_SDF).	Bacillus_anthracis.	>AC_B0VLZ5 >AC_P77819 >AC_B0VT89 >AC_Q81LG9 >AC_B0VQR9 >AC_Q81VS9 >AC_B0VLZ5 >AC_P77819 >AC_B0VQU0 >AC_P62176 >AC_B0VTM2 >AC_Q81LR7 >AC_B0VTG3 >AC_Q81VT3
Acinetobacter_baylyi_(strain_ATCC_33305_/_BD413_/_ADP1).	Bacillus_anthracis.	>AC_Q6FF89 >AC_P77819 >AC_Q6F991 >AC_Q81LG9 >AC_Q6F7R3 >AC_Q81VS9 >AC_Q6FF89 >AC_P77819 >AC_Q6F7T4 >AC_P62176 >AC_Q6F9B9 >AC_Q81LR7 >AC_Q6FDS6 >AC_Q81VT3
Actinobacillus_pleuropneumoniae_serotype_3_(strain_JL03).	Bacillus_anthracis.	>AC_B0BSF6 >AC_P77819 >AC_B0BST2 >AC_Q81VS9 >AC_B0BSF6 >AC_P77819
Actinobacillus_pleuropneumoniae_serotype_5b_(strain_L20).	Bacillus_anthracis.	>AC_A3N326 >AC_P77819 >AC_A3MZ06 >AC_Q81LG9 >AC_A3N359 >AC_Q81VS9 >AC_A3N326 >AC_P77819 >AC_A3N379 >AC_P62176
Actinobacillus_pleuropneumoniae_serotype_7_(strain_AP76).	Bacillus_anthracis.	>AC_B3GYV5 >AC_P77819 >AC_B3GZ12 >AC_Q81VS9 >AC_B3GYV5 >AC_P77819
Actinobacillus_succinogenes_(strain_ATCC_55618_/_130Z).	Bacillus_anthracis.	>AC_A6VKC4 >AC_P77819 >AC_A6VQA3 >AC_Q81LG9 >AC_A6VLI9 >AC_Q81VS9 >AC_A6VKC4 >AC_P77819
Aeromonas_hydrophila_subsp._hydrophila_(strain_ATCC_7966_/_DSM_30187_/	Bacillus_anthracis.	>AC_A0KQA4 >AC_P77819 >AC_A0KPA2 >AC_Q81LG9 >AC_A0KF22 >AC_Q81VS9 >AC_A0KQA4 >AC_P77819 >AC_A0KF42 >AC_P62176
Aeromonas_salmonicida_(strain_A449).	Bacillus_anthracis.	>AC_A4SHV0 >AC_P77819 >AC_A4SJ26 >AC_Q81LG9 >AC_A4ST05 >AC_Q81VS9 >AC_A4SHV0 >AC_P77819 >AC_A4SSY4 >AC_P62176
Agathobacter_rectalis_(strain_ATCC_33656_/_DSM_3377_/_JCM_17463_/_KCTC	Bacillus_anthracis.	>AC_C4ZBD5 >AC_Q81VS9 >AC_C4ZBS6 >AC_Q81VS3 >AC_C4ZD46 >AC_Q81VE1 >AC_C4ZI84 >AC_Q81VP8
Aggregatibacter_actinomycetemcomitans_(Actinobacillus	Bacillus_anthracis.	>AC_P55836 >AC_Q81VS9
Agrobacterium_fabrum_(strain_C58_/_ATCC_33970)_(Agrobacterium	Bacillus_anthracis.	>AC_Q8UE09 >AC_P77819 >AC_Q8U9K6 >AC_Q81LG9 >AC_Q8UE08 >AC_Q81VT8 >AC_Q8UE39 >AC_P62176 >AC_Q8UE35 >AC_Q81VR3
Agrobacterium_radiobacter_(strain_K84_/_ATCC_BAA-868).	Bacillus_anthracis.	>AC_B9JDS1 >AC_Q81VT8
Agrobacterium_vitis_(strain_S4_/_ATCC_BAA-846)_(Rhizobium_vitis	Bacillus_anthracis.	>AC_B9JRX1 >AC_Q81LG9 >AC_B9JVM8 >AC_Q81VT8 >AC_B9JVQ9 >AC_P62176 >AC_B9JVQ4 >AC_Q81VR3
Akkermansia_muciniphila_(strain_ATCC_BAA-835_/_Muc).	Bacillus_anthracis.	>AC_B2UQY1 >AC_P77819 >AC_B2UQY1 >AC_P77819 >AC_B2UNE3 >AC_Q81LD0
Alcanivorax_borkumensis_(strain_ATCC_700651_/_DSM_11573_/_NCIMB_13689	Bacillus_anthracis.	>AC_Q0VSM1 >AC_P77819 >AC_Q0VRJ7 >AC_Q81LG9 >AC_Q0VSK2 >AC_Q81VS9 >AC_Q0VSM1 >AC_P77819 >AC_Q0VSI1 >AC_P62176 >AC_Q0VSI6 >AC_Q81VR3 >AC_Q0VSP6 >AC_Q81LD0
Aliivibrio_salmonicida_(strain_LFI1238)_(Vibrio_salmonicida_(strain	Bacillus_anthracis.	>AC_B6EGJ4 >AC_Q81LG9 >AC_B6EGV1 >AC_Q81WY7
Alkalilimnicola_ehrlichii_(strain_ATCC_BAA-1101_/_DSM_17681_/_MLHE-1).	Bacillus_anthracis.	>AC_Q0ABI1 >AC_P77819 >AC_Q0A4X0 >AC_Q81LG9 >AC_Q0ABH4 >AC_Q81VS9 >AC_Q0ABI1 >AC_P77819 >AC_Q0ABF3 >AC_P62176 >AC_Q0ABF8 >AC_Q81VR3 >AC_Q0A915 >AC_Q6KSL4
Alkaliphilus_metalliredigens_(strain_QYMF).	Bacillus_anthracis.	>AC_A6TWI9 >AC_P77819 >AC_A6TQM5 >AC_Q81LG9 >AC_A6TWI1 >AC_Q81VS9 >AC_A6TWI9 >AC_P77819 >AC_A6TWJ0 >AC_Q81VT8 >AC_A6TWH5 >AC_Q81VS3 >AC_A6TWF3 >AC_Q81VQ4 >AC_A6TWG8 >AC_Q81VR6 >AC_A6TRJ1 >AC_Q81WQ4 >AC_A6TWI2 >AC_Q81VT0 >AC_A6TJD8 >AC_Q81LD0 >AC_A6TR80 >AC_Q81WR0 >AC_A6TNP4 >AC_Q81L17 >AC_A6TS64 >AC_Q81WC8
Alkaliphilus_oremlandii_(strain_OhILAs)_(Clostridium_oremlandii	Bacillus_anthracis.	>AC_A8MLD3 >AC_P77819 >AC_A8MLD3 >AC_P77819 >AC_A8MLH6 >AC_Q81VP8 >AC_A8MLG9 >AC_Q81VQ4 >AC_A8MLF7 >AC_Q81VR3 >AC_A8MHC1 >AC_Q81WJ3 >AC_A8MLE0 >AC_Q81VT0 >AC_A8MLE7 >AC_Q81VS3 >AC_A8MLD9 >AC_Q81VT1 >AC_A8MLE0 >AC_Q81VT0 >AC_A8MLD5 >AC_Q81VT5 >AC_A8MLW9 >AC_Q81X59 >AC_A8MH33 >AC_Q81WC8
Alteromonas_mediterranea_(strain_DSM_17117_/_CIP_110805_/_LMG_28347_/	Bacillus_anthracis.	>AC_B4S092 >AC_Q81VS9
Amoebophilus_asiaticus_(strain_5a2).	Bacillus_anthracis.	>AC_B3ETY9 >AC_P77819 >AC_B3ESU2 >AC_Q81LR7
Anabaena_variabilis_(strain_ATCC_29413_/_PCC_7937).	Bacillus_anthracis.	>AC_Q3MFC0 >AC_Q81VS9 >AC_Q3M5C9 >AC_P77819 >AC_Q3M6G3 >AC_Q81ZG8 >AC_Q3MDM4 >AC_Q81VT3
Anaeromyxobacter_dehalogenans_(strain_2CP-1_/_ATCC_BAA-258).	Bacillus_anthracis.	>AC_B8J861 >AC_Q81VS9 >AC_B8JB70 >AC_Q81VT8 >AC_B8JAF3 >AC_Q81LR7 >AC_B8JFZ0 >AC_Q81WM7 >AC_B8JHC9 >AC_Q81ZG8
Anaeromyxobacter_dehalogenans_(strain_2CP-C).	Bacillus_anthracis.	>AC_Q2II85 >AC_P77819 >AC_Q2IJ86 >AC_Q81VS9 >AC_Q2II86 >AC_Q81VT8 >AC_Q2IIA6 >AC_Q81LR7 >AC_Q2IJ66 >AC_Q81VR3 >AC_Q2IQ02 >AC_Q81WM7 >AC_Q2IKQ7 >AC_Q81ZG8
Anaeromyxobacter_sp._(strain_Fw109-5).	Bacillus_anthracis.	>AC_A7HCH6 >AC_P77819 >AC_A7HBL9 >AC_Q81VS9 >AC_A7HCH7 >AC_Q81VT8 >AC_A7HBN5 >AC_Q81VR3 >AC_A7H9F7 >AC_Q81WM7 >AC_A7HA60 >AC_Q81ZG8
Anaeromyxobacter_sp._(strain_K).	Bacillus_anthracis.	>AC_B4UDT1 >AC_P77819 >AC_B4UBA0 >AC_Q81VS9 >AC_B4UDT2 >AC_Q81VT8 >AC_B4UDQ7 >AC_Q81LR7 >AC_B4UHG4 >AC_Q81WM7 >AC_B4UJ61 >AC_Q81ZG8
Anaplasma_marginale_(strain_Florida).	Bacillus_anthracis.	>AC_B9KHW2 >AC_P77819 >AC_Q8KWX4 >AC_Q81VT8
Anaplasma_marginale_(strain_St._Maries).	Bacillus_anthracis.	>AC_Q5PBG3 >AC_P77819 >AC_Q5PBG4 >AC_Q81VT8
Anaplasma_phagocytophilum_(Ehrlichia_phagocytophila).	Bacillus_anthracis.	>AC_Q9AIU3 >AC_Q81VT8
Anaplasma_phagocytophilum_(strain_HZ).	Bacillus_anthracis.	>AC_Q2GJ69 >AC_P77819 >AC_Q2GJ68 >AC_Q81VT8 >AC_Q2GL38 >AC_P62176 >AC_Q2GLF2 >AC_Q81M50
Anoxybacillus_flavithermus_(strain_DSM_21510_/_WK1).	Bacillus_anthracis.	>AC_B7GJ68 >AC_Q81VS9 >AC_B7GJ92 >AC_P62176 >AC_B7GKC4 >AC_Q81LR7 >AC_B7GJ32 >AC_Q81VP8 >AC_B7GJ81 >AC_Q81VR6 >AC_B7GG89 >AC_Q81WK8 >AC_B7GGE3 >AC_Q81WJ3 >AC_B7GJ80 >AC_Q81VR7 >AC_B7GJ63 >AC_Q81VT4 >AC_B7GJ74 >AC_Q81VS3 >AC_B7GHE5 >AC_Q6KMS8 >AC_B7GGW8 >AC_Q81L30 >AC_B7GH35 >AC_Q81YV0 >AC_B7GMF3 >AC_Q81JZ5 >AC_B7GJ68 >AC_Q81VS9 >AC_B7GHD3 >AC_Q81M07 >AC_B7GGS9 >AC_Q81KY8 >AC_B7GJ71 >AC_Q81VS6 >AC…
Aquifex_aeolicus_(strain_VF5).	Bacillus_anthracis.	>AC_O67763 >AC_P77819 >AC_O70089 >AC_Q81VT5 >AC_O67036 >AC_Q81M54
Aquifex_pyrophilus.	Bacillus_anthracis.	>AC_Q9X6Y2 >AC_P77819
Arcobacter_butzleri_(strain_RM4018).	Bacillus_anthracis.	>AC_A8EVZ3 >AC_P77819
Aromatoleum_aromaticum_(strain_EbN1)_(Azoarcus_sp._(strain_EbN1)).	Bacillus_anthracis.	>AC_Q5P338 >AC_P77819 >AC_Q5P2U7 >AC_Q81LG9 >AC_Q5P331 >AC_Q81VS9 >AC_Q5P338 >AC_P77819 >AC_Q5P339 >AC_Q81VT8 >AC_Q5P089 >AC_Q81LR7
Arthrobacter_sp._(strain_FB24).	Bacillus_anthracis.	>AC_A0JZ92 >AC_P77819 >AC_A0JXB1 >AC_Q81LG9 >AC_A0JZ92 >AC_P77819
Aster_yellows_witches'-broom_phytoplasma_(strain_AYWB).	Bacillus_anthracis.	>AC_Q2NJ16 >AC_P77819 >AC_Q2NJ15 >AC_Q81VT8 >AC_Q2NJ31 >AC_Q6KMS8
Azoarcus_sp._(strain_BH72).	Bacillus_anthracis.	>AC_A1KB33 >AC_P77819 >AC_A1K313 >AC_Q81LG9 >AC_A1KB33 >AC_P77819 >AC_A1KB34 >AC_Q81VT8 >AC_A1K601 >AC_Q81LR7
Azobacteroides_pseudotrichonymphae_genomovar._CFP2.	Bacillus_anthracis.	>AC_B6YPZ6 >AC_P77819 >AC_B6YQ79 >AC_Q81VS4
Azorhizobium_caulinodans_(strain_ATCC_43989_/_DSM_5975_/_JCM_20966_/	Bacillus_anthracis.	>AC_A8HTZ1 >AC_P77819 >AC_A8IMA7 >AC_Q81LG9 >AC_A8HTY8 >AC_Q81VT8 >AC_A8IAP6 >AC_Q81VR3
Azotobacter_vinelandii_(strain_DJ_/_ATCC_BAA-1303).	Bacillus_anthracis.	>AC_C1DRF8 >AC_Q81LG9 >AC_C1DKL4 >AC_Q81VS9
Acaryochloris_marina_(strain_MBIC_11017).	Bacillus_anthracis_(strain_A0248).	>AC_B0C1D4 >AC_C3P9Q6 >AC_B0BZH9 >AC_C3PBN4
Acholeplasma_laidlawii.	Bacillus_anthracis_(strain_A0248).	>AC_P29222 >AC_C3P9R0
Acholeplasma_laidlawii_(strain_PG-8A).	Bacillus_anthracis_(strain_A0248).	>AC_A9NED4 >AC_C3P9Q6 >AC_A9NEE7 >AC_C3P9R9 >AC_A9NHL6 >AC_C3PAV1 >AC_A9NEN1 >AC_C3P9Q0 >AC_A9NED8 >AC_C3P9R0 >AC_A9NEN1 >AC_C3P9Q0
Acidiphilium_cryptum_(strain_JF-5).	Bacillus_anthracis_(strain_A0248).	>AC_A5FZX1 >AC_C3P9P7
Acidithiobacillus_ferrooxidans_(strain_ATCC_23270_/_DSM_14882_/_CIP	Bacillus_anthracis_(strain_A0248).	>AC_B7J468 >AC_C3P9Q6 >AC_B7J460 >AC_C3P9P7 >AC_B7J4A1 >AC_C3P9T0 >AC_B7J9J8 >AC_C3P8M5
Acidithiobacillus_ferrooxidans_(strain_ATCC_53993)_(Leptospirillum	Bacillus_anthracis_(strain_A0248).	>AC_B5ELY0 >AC_C3P9Q6 >AC_B5ELX2 >AC_C3P9P7 >AC_B5EM96 >AC_C3P9T0 >AC_B5EQB5 >AC_C3P8M5
Acidobacterium_capsulatum_(strain_ATCC_51196_/_DSM_11244_/_JCM_7670_/	Bacillus_anthracis_(strain_A0248).	>AC_C1F630 >AC_C3P9R7
Acidothermus_cellulolyticus_(strain_ATCC_43068_/_11B).	Bacillus_anthracis_(strain_A0248).	>AC_A0LUK5 >AC_C3P9A7 >AC_A0LRP5 >AC_C3P9T0 >AC_A0LRN3 >AC_C3P9R8 >AC_A0LWX3 >AC_C3P3F9
Acidovorax_citrulli_(strain_AAC00-1)_(Acidovorax_avenae_subsp.	Bacillus_anthracis_(strain_A0248).	>AC_A1TUY9 >AC_C3P9A7 >AC_A1TVT0 >AC_C3P9P7 >AC_A1TLE7 >AC_C3P8M5 >AC_A1TKK8 >AC_C3P9E6
Acidovorax_ebreus_(strain_TPSY)_(Diaphorobacter_sp._(strain_TPSY)).	Bacillus_anthracis_(strain_A0248).	>AC_B9MH47 >AC_C3P9P7 >AC_B9MDP9 >AC_C3P8M5 >AC_B9MIU6 >AC_C3P7W0 >AC_B9MF68 >AC_C3P9E6
Acidovorax_sp._(strain_JS42).	Bacillus_anthracis_(strain_A0248).	>AC_A1WC30 >AC_C3P9A7 >AC_A1WCM9 >AC_C3P9P7 >AC_A1WAW8 >AC_C3P8M5 >AC_A1W7S2 >AC_C3P7W0 >AC_A1WBR8 >AC_C3P9E6
Acinetobacter_baumannii_(strain_AB0057).	Bacillus_anthracis_(strain_A0248).	>AC_B7I5A9 >AC_C3P9A7 >AC_B7IA38 >AC_C3P9Q6 >AC_B7IA17 >AC_C3P9T0 >AC_B7I580 >AC_C3P8M5 >AC_B7I7S1 >AC_C3P9Q2
Acinetobacter_baumannii_(strain_AB307-0294).	Bacillus_anthracis_(strain_A0248).	>AC_B7GYB5 >AC_C3P9A7 >AC_B7GW03 >AC_C3P9Q6 >AC_B7GW24 >AC_C3P9T0 >AC_B7GYS7 >AC_C3P8M5 >AC_B7GYM8 >AC_C3P9Q2
Acinetobacter_baumannii_(strain_ACICU).	Bacillus_anthracis_(strain_A0248).	>AC_B2HWT3 >AC_C3P9A7 >AC_B2HZM1 >AC_C3P9Q6 >AC_B2HZ86 >AC_C3P9T0 >AC_B2HWQ2 >AC_C3P8M5 >AC_B2HUQ4 >AC_C3P9Q2
Acinetobacter_baumannii_(strain_ATCC_17978_/_CIP_53.77_/_LMG_1025_/	Bacillus_anthracis_(strain_A0248).	>AC_A3M7W1 >AC_C3P9A7 >AC_A3M982 >AC_C3P9Q6 >AC_A3M962 >AC_C3P9T0 >AC_A3M7P5 >AC_C3P8M5 >AC_A3M306 >AC_C3P9Q2
Acinetobacter_baumannii_(strain_AYE).	Bacillus_anthracis_(strain_A0248).	>AC_B0VDI5 >AC_C3P9A7 >AC_B0V6W9 >AC_C3P9Q6 >AC_B0V6U4 >AC_C3P9T0 >AC_B0VCT7 >AC_C3P8M5 >AC_B0V8Y3 >AC_C3P9Q2
Acinetobacter_baumannii_(strain_SDF).	Bacillus_anthracis_(strain_A0248).	>AC_B0VT89 >AC_C3P9A7 >AC_B0VQR9 >AC_C3P9Q6 >AC_B0VQU0 >AC_C3P9T0 >AC_B0VTM2 >AC_C3P8M5 >AC_B0VTG3 >AC_C3P9Q2
Acinetobacter_baylyi_(strain_ATCC_33305_/_BD413_/_ADP1).	Bacillus_anthracis_(strain_A0248).	>AC_Q6F991 >AC_C3P9A7 >AC_Q6F7R3 >AC_C3P9Q6 >AC_Q6F7T4 >AC_C3P9T0 >AC_Q6F9B9 >AC_C3P8M5 >AC_Q6FDS6 >AC_C3P9Q2
Actinobacillus_pleuropneumoniae_serotype_3_(strain_JL03).	Bacillus_anthracis_(strain_A0248).	>AC_B0BST2 >AC_C3P9Q6
Actinobacillus_pleuropneumoniae_serotype_5b_(strain_L20).	Bacillus_anthracis_(strain_A0248).	>AC_A3MZ06 >AC_C3P9A7 >AC_A3N359 >AC_C3P9Q6 >AC_A3N379 >AC_C3P9T0
Actinobacillus_pleuropneumoniae_serotype_7_(strain_AP76).	Bacillus_anthracis_(strain_A0248).	>AC_B3GZ12 >AC_C3P9Q6
Actinobacillus_succinogenes_(strain_ATCC_55618_/_130Z).	Bacillus_anthracis_(strain_A0248).	>AC_A6VQA3 >AC_C3P9A7 >AC_A6VLI9 >AC_C3P9Q6
Aeromonas_hydrophila_subsp._hydrophila_(strain_ATCC_7966_/_DSM_30187_/	Bacillus_anthracis_(strain_A0248).	>AC_A0KPA2 >AC_C3P9A7 >AC_A0KF22 >AC_C3P9Q6 >AC_A0KF42 >AC_C3P9T0
Aeromonas_salmonicida_(strain_A449).	Bacillus_anthracis_(strain_A0248).	>AC_A4SJ26 >AC_C3P9A7 >AC_A4ST05 >AC_C3P9Q6 >AC_A4SSY4 >AC_C3P9T0
Agathobacter_rectalis_(strain_ATCC_33656_/_DSM_3377_/_JCM_17463_/_KCTC	Bacillus_anthracis_(strain_A0248).	>AC_C4ZBD5 >AC_C3P9Q6 >AC_C4ZBS6 >AC_C3P9R2 >AC_C4ZD46 >AC_C3PAV1 >AC_C4ZI84 >AC_C3PAK4
Aggregatibacter_actinomycetemcomitans_(Actinobacillus	Bacillus_anthracis_(strain_A0248).	>AC_P55836 >AC_C3P9Q6
Agrobacterium_fabrum_(strain_C58_/_ATCC_33970)_(Agrobacterium	Bacillus_anthracis_(strain_A0248).	>AC_Q8U9K6 >AC_C3P9A7 >AC_Q8UE08 >AC_C3P9P7 >AC_Q8UE39 >AC_C3P9T0
Agrobacterium_radiobacter_(strain_K84_/_ATCC_BAA-868).	Bacillus_anthracis_(strain_A0248).	>AC_B9JDS1 >AC_C3P9P7
Agrobacterium_vitis_(strain_S4_/_ATCC_BAA-846)_(Rhizobium_vitis	Bacillus_anthracis_(strain_A0248).	>AC_B9JRX1 >AC_C3P9A7 >AC_B9JVM8 >AC_C3P9P7 >AC_B9JVQ9 >AC_C3P9T0
Akkermansia_muciniphila_(strain_ATCC_BAA-835_/_Muc).	Bacillus_anthracis_(strain_A0248).	>AC_B2UNE3 >AC_C3P9E6
Alcanivorax_borkumensis_(strain_ATCC_700651_/_DSM_11573_/_NCIMB_13689	Bacillus_anthracis_(strain_A0248).	>AC_Q0VRJ7 >AC_C3P9A7 >AC_Q0VSK2 >AC_C3P9Q6 >AC_Q0VSI1 >AC_C3P9T0 >AC_Q0VSP6 >AC_C3P9E6
Aliivibrio_salmonicida_(strain_LFI1238)_(Vibrio_salmonicida_(strain	Bacillus_anthracis_(strain_A0248).	>AC_B6EGJ4 >AC_C3P9A7 >AC_B6EGV1 >AC_C3P178
Alkalilimnicola_ehrlichii_(strain_ATCC_BAA-1101_/_DSM_17681_/_MLHE-1).	Bacillus_anthracis_(strain_A0248).	>AC_Q0A4X0 >AC_C3P9A7 >AC_Q0ABH4 >AC_C3P9Q6 >AC_Q0ABF3 >AC_C3P9T0 >AC_Q0A915 >AC_C3PAW8
Alkaliphilus_metalliredigens_(strain_QYMF).	Bacillus_anthracis_(strain_A0248).	>AC_A6TQM5 >AC_C3P9A7 >AC_A6TWI1 >AC_C3P9Q6 >AC_A6TWJ0 >AC_C3P9P7 >AC_A6TWH5 >AC_C3P9R2 >AC_A6TWG8 >AC_C3P9R9 >AC_A6TWI2 >AC_C3P9Q5 >AC_A6TJD8 >AC_C3P9E6 >AC_A6TNP4 >AC_C3PAG2 >AC_A6TS64 >AC_C3P683
Alkaliphilus_oremlandii_(strain_OhILAs)_(Clostridium_oremlandii	Bacillus_anthracis_(strain_A0248).	>AC_A8MLH6 >AC_C3PAK4 >AC_A8MHC1 >AC_C3P5P5 >AC_A8MLE0 >AC_C3P9Q5 >AC_A8MLE7 >AC_C3P9R2 >AC_A8MLD9 >AC_C3P9Q4 >AC_A8MLE0 >AC_C3P9Q5 >AC_A8MLD5 >AC_C3P9Q0 >AC_A8MLW9 >AC_C3P0C2 >AC_A8MH33 >AC_C3P683
Alteromonas_mediterranea_(strain_DSM_17117_/_CIP_110805_/_LMG_28347_/	Bacillus_anthracis_(strain_A0248).	>AC_B4S092 >AC_C3P9Q6
Amoebophilus_asiaticus_(strain_5a2).	Bacillus_anthracis_(strain_A0248).	>AC_B3ESU2 >AC_C3P8M5
Anabaena_variabilis_(strain_ATCC_29413_/_PCC_7937).	Bacillus_anthracis_(strain_A0248).	>AC_Q3MFC0 >AC_C3P9Q6 >AC_Q3M6G3 >AC_C3PBN4 >AC_Q3MDM4 >AC_C3P9Q2
Anaeromyxobacter_dehalogenans_(strain_2CP-1_/_ATCC_BAA-258).	Bacillus_anthracis_(strain_A0248).	>AC_B8J861 >AC_C3P9Q6 >AC_B8JB70 >AC_C3P9P7 >AC_B8JAF3 >AC_C3P8M5 >AC_B8JHC9 >AC_C3PBN4
Anaeromyxobacter_dehalogenans_(strain_2CP-C).	Bacillus_anthracis_(strain_A0248).	>AC_Q2IJ86 >AC_C3P9Q6 >AC_Q2II86 >AC_C3P9P7 >AC_Q2IIA6 >AC_C3P8M5 >AC_Q2IKQ7 >AC_C3PBN4
Anaeromyxobacter_sp._(strain_Fw109-5).	Bacillus_anthracis_(strain_A0248).	>AC_A7HBL9 >AC_C3P9Q6 >AC_A7HCH7 >AC_C3P9P7 >AC_A7HA60 >AC_C3PBN4
Anaeromyxobacter_sp._(strain_K).	Bacillus_anthracis_(strain_A0248).	>AC_B4UBA0 >AC_C3P9Q6 >AC_B4UDT2 >AC_C3P9P7 >AC_B4UDQ7 >AC_C3P8M5 >AC_B4UJ61 >AC_C3PBN4
Anaplasma_marginale_(strain_Florida).	Bacillus_anthracis_(strain_A0248).	>AC_Q8KWX4 >AC_C3P9P7
Anaplasma_marginale_(strain_St._Maries).	Bacillus_anthracis_(strain_A0248).	>AC_Q5PBG4 >AC_C3P9P7
Anaplasma_phagocytophilum_(Ehrlichia_phagocytophila).	Bacillus_anthracis_(strain_A0248).	>AC_Q9AIU3 >AC_C3P9P7
Anaplasma_phagocytophilum_(strain_HZ).	Bacillus_anthracis_(strain_A0248).	>AC_Q2GJ68 >AC_C3P9P7 >AC_Q2GL38 >AC_C3P9T0 >AC_Q2GLF2 >AC_C3P7W0
Anoxybacillus_flavithermus_(strain_DSM_21510_/_WK1).	Bacillus_anthracis_(strain_A0248).	>AC_B7GJ68 >AC_C3P9Q6 >AC_B7GJ92 >AC_C3P9T0 >AC_B7GKC4 >AC_C3P8M5 >AC_B7GJ32 >AC_C3PAK4 >AC_B7GJ81 >AC_C3P9R9 >AC_B7GG89 >AC_C3P5M9 >AC_B7GGE3 >AC_C3P5P5 >AC_B7GJ80 >AC_C3P9R8 >AC_B7GJ63 >AC_C3P9Q1 >AC_B7GJ74 >AC_C3P9R2 >AC_B7GHE5 >AC_C3P7X5 >AC_B7GGW8 >AC_C3PAE9 >AC_B7GH35 >AC_C3PCZ3 >AC_B7GMF3 >AC_C3P1F4 >AC_B7GJ68 >AC_C3P9Q6 >AC_B7GHD3 >AC_C3P8D4 >AC_B7GGS9 >AC_C3PAJ0 >AC_B7GJ71 >AC_C3P9Q9 >AC…
Aquifex_aeolicus_(strain_VF5).	Bacillus_anthracis_(strain_A0248).	>AC_O70089 >AC_C3P9Q0 >AC_O67036 >AC_C3P7V6
Aromatoleum_aromaticum_(strain_EbN1)_(Azoarcus_sp._(strain_EbN1)).	Bacillus_anthracis_(strain_A0248).	>AC_Q5P2U7 >AC_C3P9A7 >AC_Q5P331 >AC_C3P9Q6 >AC_Q5P339 >AC_C3P9P7 >AC_Q5P089 >AC_C3P8M5
Arthrobacter_sp._(strain_FB24).	Bacillus_anthracis_(strain_A0248).	>AC_A0JXB1 >AC_C3P9A7
Aster_yellows_witches'-broom_phytoplasma_(strain_AYWB).	Bacillus_anthracis_(strain_A0248).	>AC_Q2NJ15 >AC_C3P9P7 >AC_Q2NJ31 >AC_C3P7X5
Azoarcus_sp._(strain_BH72).	Bacillus_anthracis_(strain_A0248).	>AC_A1K313 >AC_C3P9A7 >AC_A1KB34 >AC_C3P9P7 >AC_A1K601 >AC_C3P8M5
Azorhizobium_caulinodans_(strain_ATCC_43989_/_DSM_5975_/_JCM_20966_/	Bacillus_anthracis_(strain_A0248).	>AC_A8IMA7 >AC_C3P9A7 >AC_A8HTY8 >AC_C3P9P7
Azotobacter_vinelandii_(strain_DJ_/_ATCC_BAA-1303).	Bacillus_anthracis_(strain_A0248).	>AC_C1DRF8 >AC_C3P9A7 >AC_C1DKL4 >AC_C3P9Q6
Bacillus_anthracis.	Bacillus_anthracis_(strain_A0248).	>AC_Q81LG9 >AC_C3P9A7 >AC_Q81VS9 >AC_C3P9Q6 >AC_Q81VT8 >AC_C3P9P7 >AC_P62176 >AC_C3P9T0 >AC_Q81LR7 >AC_C3P8M5 >AC_Q81VS3 >AC_C3P9R2 >AC_Q81VP8 >AC_C3PAK4 >AC_Q81VR6 >AC_C3P9R9 >AC_Q81WK8 >AC_C3P5M9 >AC_Q81WJ3 >AC_C3P5P5 >AC_Q81WY7 >AC_C3P178 >AC_Q81VE1 >AC_C3PAV1 >AC_Q81VT5 >AC_C3P9Q0 >AC_Q81VR7 >AC_C3P9R8 >AC_Q81VT4 >AC_C3P9Q1 >AC_Q81L74 >AC_C3PAA9 >AC_Q81VT0 >AC_C3P9Q5 >AC_Q81WJ6 >AC_C3P5P1 >AC…
Acaryochloris_marina_(strain_MBIC_11017).	Bacillus_anthracis_(strain_CDC_684_/_NRRL_3495).	>AC_B0C1D4 >AC_C3LJ83 >AC_B0BZH9 >AC_C3L536
Acholeplasma_laidlawii.	Bacillus_anthracis_(strain_CDC_684_/_NRRL_3495).	>AC_P29222 >AC_C3LJ87
Acholeplasma_laidlawii_(strain_PG-8A).	Bacillus_anthracis_(strain_CDC_684_/_NRRL_3495).	>AC_A9NED4 >AC_C3LJ83 >AC_A9NEE7 >AC_C3LJ96 >AC_A9NHL6 >AC_C3L507 >AC_A9NEN1 >AC_C3LJ77 >AC_A9NED8 >AC_C3LJ87 >AC_A9NEN1 >AC_C3LJ77
Acidiphilium_cryptum_(strain_JF-5).	Bacillus_anthracis_(strain_CDC_684_/_NRRL_3495).	>AC_A5FZX1 >AC_C3LJ74
Acidithiobacillus_ferrooxidans_(strain_ATCC_23270_/_DSM_14882_/_CIP	Bacillus_anthracis_(strain_CDC_684_/_NRRL_3495).	>AC_B7J468 >AC_C3LJ83 >AC_B7J460 >AC_C3LJ74 >AC_B7J4A1 >AC_C3LJW9 >AC_B7J9J8 >AC_C3L5S2
Acidithiobacillus_ferrooxidans_(strain_ATCC_53993)_(Leptospirillum	Bacillus_anthracis_(strain_CDC_684_/_NRRL_3495).	>AC_B5ELY0 >AC_C3LJ83 >AC_B5ELX2 >AC_C3LJ74 >AC_B5EM96 >AC_C3LJW9 >AC_B5EQB5 >AC_C3L5S2
Acidobacterium_capsulatum_(strain_ATCC_51196_/_DSM_11244_/_JCM_7670_/	Bacillus_anthracis_(strain_CDC_684_/_NRRL_3495).	>AC_C1F630 >AC_C3LJ94
Acidothermus_cellulolyticus_(strain_ATCC_43068_/_11B).	Bacillus_anthracis_(strain_CDC_684_/_NRRL_3495).	>AC_A0LUK5 >AC_C3L6U9 >AC_A0LRP5 >AC_C3LJW9 >AC_A0LRN3 >AC_C3LJ95 >AC_A0LWX3 >AC_C3LGU5
Acidovorax_citrulli_(strain_AAC00-1)_(Acidovorax_avenae_subsp.	Bacillus_anthracis_(strain_CDC_684_/_NRRL_3495).	>AC_A1TUY9 >AC_C3L6U9 >AC_A1TVT0 >AC_C3LJ74 >AC_A1TLE7 >AC_C3L5S2 >AC_A1TKK8 >AC_C3L6Z2
Acidovorax_ebreus_(strain_TPSY)_(Diaphorobacter_sp._(strain_TPSY)).	Bacillus_anthracis_(strain_CDC_684_/_NRRL_3495).	>AC_B9MH47 >AC_C3LJ74 >AC_B9MDP9 >AC_C3L5S2 >AC_B9MIU6 >AC_C3LJV5 >AC_B9MF68 >AC_C3L6Z2
Acidovorax_sp._(strain_JS42).	Bacillus_anthracis_(strain_CDC_684_/_NRRL_3495).	>AC_A1WC30 >AC_C3L6U9 >AC_A1WCM9 >AC_C3LJ74 >AC_A1WAW8 >AC_C3L5S2 >AC_A1W7S2 >AC_C3LJV5 >AC_A1WBR8 >AC_C3L6Z2
Acinetobacter_baumannii_(strain_AB0057).	Bacillus_anthracis_(strain_CDC_684_/_NRRL_3495).	>AC_B7I5A9 >AC_C3L6U9 >AC_B7IA38 >AC_C3LJ83 >AC_B7IA17 >AC_C3LJW9 >AC_B7I580 >AC_C3L5S2 >AC_B7I7S1 >AC_C3LJ79
Acinetobacter_baumannii_(strain_AB307-0294).	Bacillus_anthracis_(strain_CDC_684_/_NRRL_3495).	>AC_B7GYB5 >AC_C3L6U9 >AC_B7GW03 >AC_C3LJ83 >AC_B7GW24 >AC_C3LJW9 >AC_B7GYS7 >AC_C3L5S2 >AC_B7GYM8 >AC_C3LJ79
Acinetobacter_baumannii_(strain_ACICU).	Bacillus_anthracis_(strain_CDC_684_/_NRRL_3495).	>AC_B2HWT3 >AC_C3L6U9 >AC_B2HZM1 >AC_C3LJ83 >AC_B2HZ86 >AC_C3LJW9 >AC_B2HWQ2 >AC_C3L5S2 >AC_B2HUQ4 >AC_C3LJ79
Acinetobacter_baumannii_(strain_ATCC_17978_/_CIP_53.77_/_LMG_1025_/	Bacillus_anthracis_(strain_CDC_684_/_NRRL_3495).	>AC_A3M7W1 >AC_C3L6U9 >AC_A3M982 >AC_C3LJ83 >AC_A3M962 >AC_C3LJW9 >AC_A3M7P5 >AC_C3L5S2 >AC_A3M306 >AC_C3LJ79
Acinetobacter_baumannii_(strain_AYE).	Bacillus_anthracis_(strain_CDC_684_/_NRRL_3495).	>AC_B0VDI5 >AC_C3L6U9 >AC_B0V6W9 >AC_C3LJ83 >AC_B0V6U4 >AC_C3LJW9 >AC_B0VCT7 >AC_C3L5S2 >AC_B0V8Y3 >AC_C3LJ79
Acinetobacter_baumannii_(strain_SDF).	Bacillus_anthracis_(strain_CDC_684_/_NRRL_3495).	>AC_B0VT89 >AC_C3L6U9 >AC_B0VQR9 >AC_C3LJ83 >AC_B0VQU0 >AC_C3LJW9 >AC_B0VTM2 >AC_C3L5S2 >AC_B0VTG3 >AC_C3LJ79
Acinetobacter_baylyi_(strain_ATCC_33305_/_BD413_/_ADP1).	Bacillus_anthracis_(strain_CDC_684_/_NRRL_3495).	>AC_Q6F991 >AC_C3L6U9 >AC_Q6F7R3 >AC_C3LJ83 >AC_Q6F7T4 >AC_C3LJW9 >AC_Q6F9B9 >AC_C3L5S2 >AC_Q6FDS6 >AC_C3LJ79
Actinobacillus_pleuropneumoniae_serotype_3_(strain_JL03).	Bacillus_anthracis_(strain_CDC_684_/_NRRL_3495).	>AC_B0BST2 >AC_C3LJ83
Actinobacillus_pleuropneumoniae_serotype_5b_(strain_L20).	Bacillus_anthracis_(strain_CDC_684_/_NRRL_3495).	>AC_A3MZ06 >AC_C3L6U9 >AC_A3N359 >AC_C3LJ83 >AC_A3N379 >AC_C3LJW9
Actinobacillus_pleuropneumoniae_serotype_7_(strain_AP76).	Bacillus_anthracis_(strain_CDC_684_/_NRRL_3495).	>AC_B3GZ12 >AC_C3LJ83
Actinobacillus_succinogenes_(strain_ATCC_55618_/_130Z).	Bacillus_anthracis_(strain_CDC_684_/_NRRL_3495).	>AC_A6VQA3 >AC_C3L6U9 >AC_A6VLI9 >AC_C3LJ83
Aeromonas_hydrophila_subsp._hydrophila_(strain_ATCC_7966_/_DSM_30187_/	Bacillus_anthracis_(strain_CDC_684_/_NRRL_3495).	>AC_A0KPA2 >AC_C3L6U9 >AC_A0KF22 >AC_C3LJ83 >AC_A0KF42 >AC_C3LJW9
Aeromonas_salmonicida_(strain_A449).	Bacillus_anthracis_(strain_CDC_684_/_NRRL_3495).	>AC_A4SJ26 >AC_C3L6U9 >AC_A4ST05 >AC_C3LJ83 >AC_A4SSY4 >AC_C3LJW9
Agathobacter_rectalis_(strain_ATCC_33656_/_DSM_3377_/_JCM_17463_/_KCTC	Bacillus_anthracis_(strain_CDC_684_/_NRRL_3495).	>AC_C4ZBD5 >AC_C3LJ83 >AC_C4ZBS6 >AC_C3LJ89 >AC_C4ZD46 >AC_C3L507 >AC_C4ZI84 >AC_C3LJX8
Aggregatibacter_actinomycetemcomitans_(Actinobacillus	Bacillus_anthracis_(strain_CDC_684_/_NRRL_3495).	>AC_P55836 >AC_C3LJ83
Agrobacterium_fabrum_(strain_C58_/_ATCC_33970)_(Agrobacterium	Bacillus_anthracis_(strain_CDC_684_/_NRRL_3495).	>AC_Q8U9K6 >AC_C3L6U9 >AC_Q8UE08 >AC_C3LJ74 >AC_Q8UE39 >AC_C3LJW9
Agrobacterium_radiobacter_(strain_K84_/_ATCC_BAA-868).	Bacillus_anthracis_(strain_CDC_684_/_NRRL_3495).	>AC_B9JDS1 >AC_C3LJ74
Agrobacterium_vitis_(strain_S4_/_ATCC_BAA-846)_(Rhizobium_vitis	Bacillus_anthracis_(strain_CDC_684_/_NRRL_3495).	>AC_B9JRX1 >AC_C3L6U9 >AC_B9JVM8 >AC_C3LJ74 >AC_B9JVQ9 >AC_C3LJW9
Akkermansia_muciniphila_(strain_ATCC_BAA-835_/_Muc).	Bacillus_anthracis_(strain_CDC_684_/_NRRL_3495).	>AC_B2UNE3 >AC_C3L6Z2
Alcanivorax_borkumensis_(strain_ATCC_700651_/_DSM_11573_/_NCIMB_13689	Bacillus_anthracis_(strain_CDC_684_/_NRRL_3495).	>AC_Q0VRJ7 >AC_C3L6U9 >AC_Q0VSK2 >AC_C3LJ83 >AC_Q0VSI1 >AC_C3LJW9 >AC_Q0VSP6 >AC_C3L6Z2
Aliivibrio_salmonicida_(strain_LFI1238)_(Vibrio_salmonicida_(strain	Bacillus_anthracis_(strain_CDC_684_/_NRRL_3495).	>AC_B6EGJ4 >AC_C3L6U9 >AC_B6EGV1 >AC_C3LEJ7
Alkalilimnicola_ehrlichii_(strain_ATCC_BAA-1101_/_DSM_17681_/_MLHE-1).	Bacillus_anthracis_(strain_CDC_684_/_NRRL_3495).	>AC_Q0A4X0 >AC_C3L6U9 >AC_Q0ABH4 >AC_C3LJ83 >AC_Q0ABF3 >AC_C3LJW9 >AC_Q0A915 >AC_C3LIE5
Alkaliphilus_metalliredigens_(strain_QYMF).	Bacillus_anthracis_(strain_CDC_684_/_NRRL_3495).	>AC_A6TQM5 >AC_C3L6U9 >AC_A6TWI1 >AC_C3LJ83 >AC_A6TWJ0 >AC_C3LJ74 >AC_A6TWH5 >AC_C3LJ89 >AC_A6TWG8 >AC_C3LJ96 >AC_A6TWI2 >AC_C3LJ82 >AC_A6TJD8 >AC_C3L6Z2 >AC_A6TNP4 >AC_C3L8V1 >AC_A6TS64 >AC_C3L712
Alkaliphilus_oremlandii_(strain_OhILAs)_(Clostridium_oremlandii	Bacillus_anthracis_(strain_CDC_684_/_NRRL_3495).	>AC_A8MLH6 >AC_C3LJX8 >AC_A8MHC1 >AC_C3L783 >AC_A8MLE0 >AC_C3LJ82 >AC_A8MLE7 >AC_C3LJ89 >AC_A8MLD9 >AC_C3LJ81 >AC_A8MLE0 >AC_C3LJ82 >AC_A8MLD5 >AC_C3LJ77 >AC_A8MLW9 >AC_C3LEC4 >AC_A8MH33 >AC_C3L712
Alteromonas_mediterranea_(strain_DSM_17117_/_CIP_110805_/_LMG_28347_/	Bacillus_anthracis_(strain_CDC_684_/_NRRL_3495).	>AC_B4S092 >AC_C3LJ83
Amoebophilus_asiaticus_(strain_5a2).	Bacillus_anthracis_(strain_CDC_684_/_NRRL_3495).	>AC_B3ESU2 >AC_C3L5S2
Anabaena_variabilis_(strain_ATCC_29413_/_PCC_7937).	Bacillus_anthracis_(strain_CDC_684_/_NRRL_3495).	>AC_Q3MFC0 >AC_C3LJ83 >AC_Q3M6G3 >AC_C3L536 >AC_Q3MDM4 >AC_C3LJ79
Anaeromyxobacter_dehalogenans_(strain_2CP-1_/_ATCC_BAA-258).	Bacillus_anthracis_(strain_CDC_684_/_NRRL_3495).	>AC_B8J861 >AC_C3LJ83 >AC_B8JB70 >AC_C3LJ74 >AC_B8JAF3 >AC_C3L5S2 >AC_B8JFZ0 >AC_C3L7B9 >AC_B8JHC9 >AC_C3L536
Anaeromyxobacter_dehalogenans_(strain_2CP-C).	Bacillus_anthracis_(strain_CDC_684_/_NRRL_3495).	>AC_Q2IJ86 >AC_C3LJ83 >AC_Q2II86 >AC_C3LJ74 >AC_Q2IIA6 >AC_C3L5S2 >AC_Q2IQ02 >AC_C3L7B9 >AC_Q2IKQ7 >AC_C3L536
Anaeromyxobacter_sp._(strain_Fw109-5).	Bacillus_anthracis_(strain_CDC_684_/_NRRL_3495).	>AC_A7HBL9 >AC_C3LJ83 >AC_A7HCH7 >AC_C3LJ74 >AC_A7H9F7 >AC_C3L7B9 >AC_A7HA60 >AC_C3L536
Anaeromyxobacter_sp._(strain_K).	Bacillus_anthracis_(strain_CDC_684_/_NRRL_3495).	>AC_B4UBA0 >AC_C3LJ83 >AC_B4UDT2 >AC_C3LJ74 >AC_B4UDQ7 >AC_C3L5S2 >AC_B4UHG4 >AC_C3L7B9 >AC_B4UJ61 >AC_C3L536
Anaplasma_marginale_(strain_Florida).	Bacillus_anthracis_(strain_CDC_684_/_NRRL_3495).	>AC_Q8KWX4 >AC_C3LJ74
Anaplasma_marginale_(strain_St._Maries).	Bacillus_anthracis_(strain_CDC_684_/_NRRL_3495).	>AC_Q5PBG4 >AC_C3LJ74
Anaplasma_phagocytophilum_(Ehrlichia_phagocytophila).	Bacillus_anthracis_(strain_CDC_684_/_NRRL_3495).	>AC_Q9AIU3 >AC_C3LJ74
Anaplasma_phagocytophilum_(strain_HZ).	Bacillus_anthracis_(strain_CDC_684_/_NRRL_3495).	>AC_Q2GJ68 >AC_C3LJ74 >AC_Q2GL38 >AC_C3LJW9 >AC_Q2GLF2 >AC_C3LJV5
Anoxybacillus_flavithermus_(strain_DSM_21510_/_WK1).	Bacillus_anthracis_(strain_CDC_684_/_NRRL_3495).	>AC_B7GJ68 >AC_C3LJ83 >AC_B7GJ92 >AC_C3LJW9 >AC_B7GKC4 >AC_C3L5S2 >AC_B7GJ32 >AC_C3LJX8 >AC_B7GJ81 >AC_C3LJ96 >AC_B7GG89 >AC_C3L7A0 >AC_B7GGE3 >AC_C3L783 >AC_B7GJ80 >AC_C3LJ95 >AC_B7GJ63 >AC_C3LJ78 >AC_B7GJ74 >AC_C3LJ89 >AC_B7GHE5 >AC_C3LKM5 >AC_B7GGW8 >AC_C3L8T8 >AC_B7GH35 >AC_C3LHA0 >AC_B7GMF3 >AC_C3LFH9 >AC_B7GJ68 >AC_C3LJ83 >AC_B7GHD3 >AC_C3LKQ3 >AC_B7GGS9 >AC_C3L8Y0 >AC_B7GJ71 >AC_C3LJ86 >AC…
Aquifex_aeolicus_(strain_VF5).	Bacillus_anthracis_(strain_CDC_684_/_NRRL_3495).	>AC_O70089 >AC_C3LJ77 >AC_O67036 >AC_C3LJV1
Aromatoleum_aromaticum_(strain_EbN1)_(Azoarcus_sp._(strain_EbN1)).	Bacillus_anthracis_(strain_CDC_684_/_NRRL_3495).	>AC_Q5P2U7 >AC_C3L6U9 >AC_Q5P331 >AC_C3LJ83 >AC_Q5P339 >AC_C3LJ74 >AC_Q5P089 >AC_C3L5S2
Arthrobacter_sp._(strain_FB24).	Bacillus_anthracis_(strain_CDC_684_/_NRRL_3495).	>AC_A0JXB1 >AC_C3L6U9
Aster_yellows_witches'-broom_phytoplasma_(strain_AYWB).	Bacillus_anthracis_(strain_CDC_684_/_NRRL_3495).	>AC_Q2NJ15 >AC_C3LJ74 >AC_Q2NJ31 >AC_C3LKM5
Azoarcus_sp._(strain_BH72).	Bacillus_anthracis_(strain_CDC_684_/_NRRL_3495).	>AC_A1K313 >AC_C3L6U9 >AC_A1KB34 >AC_C3LJ74 >AC_A1K601 >AC_C3L5S2
Azorhizobium_caulinodans_(strain_ATCC_43989_/_DSM_5975_/_JCM_20966_/	Bacillus_anthracis_(strain_CDC_684_/_NRRL_3495).	>AC_A8IMA7 >AC_C3L6U9 >AC_A8HTY8 >AC_C3LJ74
Azotobacter_vinelandii_(strain_DJ_/_ATCC_BAA-1303).	Bacillus_anthracis_(strain_CDC_684_/_NRRL_3495).	>AC_C1DRF8 >AC_C3L6U9 >AC_C1DKL4 >AC_C3LJ83
Bacillus_anthracis.	Bacillus_anthracis_(strain_CDC_684_/_NRRL_3495).	>AC_Q81LG9 >AC_C3L6U9 >AC_Q81VS9 >AC_C3LJ83 >AC_Q81VT8 >AC_C3LJ74 >AC_P62176 >AC_C3LJW9 >AC_Q81LR7 >AC_C3L5S2 >AC_Q81VS3 >AC_C3LJ89 >AC_Q81VP8 >AC_C3LJX8 >AC_Q81VR6 >AC_C3LJ96 >AC_Q81WK8 >AC_C3L7A0 >AC_Q81WJ3 >AC_C3L783 >AC_Q81WY7 >AC_C3LEJ7 >AC_Q81VE1 >AC_C3L507 >AC_Q81VT5 >AC_C3LJ77 >AC_Q81VR7 >AC_C3LJ95 >AC_Q81VT4 >AC_C3LJ78 >AC_Q81WM7 >AC_C3L7B9 >AC_Q81L74 >AC_C3L7X5 >AC_Q81VT0 >AC_C3LJ82 >AC…
Bacillus_anthracis_(strain_A0248).	Bacillus_anthracis_(strain_CDC_684_/_NRRL_3495).	>AC_C3P9A7 >AC_C3L6U9 >AC_C3P9Q6 >AC_C3LJ83 >AC_C3P9P7 >AC_C3LJ74 >AC_C3P9T0 >AC_C3LJW9 >AC_C3P8M5 >AC_C3L5S2 >AC_C3P9R2 >AC_C3LJ89 >AC_C3PAK4 >AC_C3LJX8 >AC_C3P9R9 >AC_C3LJ96 >AC_C3P5M9 >AC_C3L7A0 >AC_C3P5P5 >AC_C3L783 >AC_C3P178 >AC_C3LEJ7 >AC_C3PAV1 >AC_C3L507 >AC_C3P9Q0 >AC_C3LJ77 >AC_C3P9R8 >AC_C3LJ95 >AC_C3P9Q1 >AC_C3LJ78 >AC_C3PAA9 >AC_C3L7X5 >AC_C3P9Q5 >AC_C3LJ82 >AC_C3P5P1 >AC_C3L787 >AC…
Anoxybacillus_flavithermus_(strain_DSM_21510_/_WK1).	Bacillus_caldolyticus.	>AC_B7GMG3 >AC_P70881
Anoxybacillus_flavithermus_(strain_DSM_21510_/_WK1).	Bacillus_caldotenax.	>AC_B7GMF3 >AC_P41009
Bacillus_anthracis.	Bacillus_caldotenax.	>AC_Q81JZ5 >AC_P41009
Bacillus_anthracis_(strain_A0248).	Bacillus_caldotenax.	>AC_C3P1F4 >AC_P41009
Bacillus_anthracis_(strain_CDC_684_/_NRRL_3495).	Bacillus_caldotenax.	>AC_C3LFH9 >AC_P41009
Acholeplasma_laidlawii_(strain_PG-8A).	Bacillus_cereus.	>AC_A9NHL6 >AC_Q4MPR6
Agathobacter_rectalis_(strain_ATCC_33656_/_DSM_3377_/_JCM_17463_/_KCTC	Bacillus_cereus.	>AC_C4ZD46 >AC_Q4MPR6
Bacillus_anthracis.	Bacillus_cereus.	>AC_Q81VE1 >AC_Q4MPR6
Bacillus_anthracis_(strain_A0248).	Bacillus_cereus.	>AC_C3PAV1 >AC_Q4MPR6
Bacillus_anthracis_(strain_CDC_684_/_NRRL_3495).	Bacillus_cereus.	>AC_C3L507 >AC_Q4MPR6
Acaryochloris_marina_(strain_MBIC_11017).	Bacillus_cereus_(strain_03BB102).	>AC_B0C1D4 >AC_C1ET40 >AC_B0BZH9 >AC_C1EV67
Acholeplasma_laidlawii.	Bacillus_cereus_(strain_03BB102).	>AC_P29222 >AC_C1ET44
Acholeplasma_laidlawii_(strain_PG-8A).	Bacillus_cereus_(strain_03BB102).	>AC_A9NED4 >AC_C1ET40 >AC_A9NEE7 >AC_C1ET53 >AC_A9NHL6 >AC_C1EUB1 >AC_A9NEN1 >AC_C1ET34 >AC_A9NED8 >AC_C1ET44 >AC_A9NEN1 >AC_C1ET34
Acidiphilium_cryptum_(strain_JF-5).	Bacillus_cereus_(strain_03BB102).	>AC_A5FZX1 >AC_C1ET31
Acidithiobacillus_ferrooxidans_(strain_ATCC_23270_/_DSM_14882_/_CIP	Bacillus_cereus_(strain_03BB102).	>AC_B7J468 >AC_C1ET40 >AC_B7J460 >AC_C1ET31 >AC_B7J4A1 >AC_C1ET64 >AC_B7J9J8 >AC_C1ESL3
Acidithiobacillus_ferrooxidans_(strain_ATCC_53993)_(Leptospirillum	Bacillus_cereus_(strain_03BB102).	>AC_B5ELY0 >AC_C1ET40 >AC_B5ELX2 >AC_C1ET31 >AC_B5EM96 >AC_C1ET64 >AC_B5EQB5 >AC_C1ESL3
Acidobacterium_capsulatum_(strain_ATCC_51196_/_DSM_11244_/_JCM_7670_/	Bacillus_cereus_(strain_03BB102).	>AC_C1F630 >AC_C1ET51
Acidothermus_cellulolyticus_(strain_ATCC_43068_/_11B).	Bacillus_cereus_(strain_03BB102).	>AC_A0LUK5 >AC_C1ESW4 >AC_A0LRP5 >AC_C1ET64 >AC_A0LRN3 >AC_C1ET52 >AC_A0LWX3 >AC_C1ER81
Acidovorax_citrulli_(strain_AAC00-1)_(Acidovorax_avenae_subsp.	Bacillus_cereus_(strain_03BB102).	>AC_A1TUY9 >AC_C1ESW4 >AC_A1TVT0 >AC_C1ET31 >AC_A1TLE7 >AC_C1ESL3 >AC_A1TKK8 >AC_C1ETQ7
Acidovorax_ebreus_(strain_TPSY)_(Diaphorobacter_sp._(strain_TPSY)).	Bacillus_cereus_(strain_03BB102).	>AC_B9MH47 >AC_C1ET31 >AC_B9MDP9 >AC_C1ESL3 >AC_B9MIU6 >AC_C1ERQ4 >AC_B9MF68 >AC_C1ETQ7
Acidovorax_sp._(strain_JS42).	Bacillus_cereus_(strain_03BB102).	>AC_A1WC30 >AC_C1ESW4 >AC_A1WCM9 >AC_C1ET31 >AC_A1WAW8 >AC_C1ESL3 >AC_A1W7S2 >AC_C1ERQ4 >AC_A1WBR8 >AC_C1ETQ7
Acinetobacter_baumannii_(strain_AB0057).	Bacillus_cereus_(strain_03BB102).	>AC_B7I5A9 >AC_C1ESW4 >AC_B7IA38 >AC_C1ET40 >AC_B7IA17 >AC_C1ET64 >AC_B7I580 >AC_C1ESL3 >AC_B7I7S1 >AC_C1ET36
Acinetobacter_baumannii_(strain_AB307-0294).	Bacillus_cereus_(strain_03BB102).	>AC_B7GYB5 >AC_C1ESW4 >AC_B7GW03 >AC_C1ET40 >AC_B7GW24 >AC_C1ET64 >AC_B7GYS7 >AC_C1ESL3 >AC_B7GYM8 >AC_C1ET36
Acinetobacter_baumannii_(strain_ACICU).	Bacillus_cereus_(strain_03BB102).	>AC_B2HWT3 >AC_C1ESW4 >AC_B2HZM1 >AC_C1ET40 >AC_B2HZ86 >AC_C1ET64 >AC_B2HWQ2 >AC_C1ESL3 >AC_B2HUQ4 >AC_C1ET36
Acinetobacter_baumannii_(strain_ATCC_17978_/_CIP_53.77_/_LMG_1025_/	Bacillus_cereus_(strain_03BB102).	>AC_A3M7W1 >AC_C1ESW4 >AC_A3M982 >AC_C1ET40 >AC_A3M962 >AC_C1ET64 >AC_A3M7P5 >AC_C1ESL3 >AC_A3M306 >AC_C1ET36
Acinetobacter_baumannii_(strain_AYE).	Bacillus_cereus_(strain_03BB102).	>AC_B0VDI5 >AC_C1ESW4 >AC_B0V6W9 >AC_C1ET40 >AC_B0V6U4 >AC_C1ET64 >AC_B0VCT7 >AC_C1ESL3 >AC_B0V8Y3 >AC_C1ET36
Acinetobacter_baumannii_(strain_SDF).	Bacillus_cereus_(strain_03BB102).	>AC_B0VT89 >AC_C1ESW4 >AC_B0VQR9 >AC_C1ET40 >AC_B0VQU0 >AC_C1ET64 >AC_B0VTM2 >AC_C1ESL3 >AC_B0VTG3 >AC_C1ET36
Acinetobacter_baylyi_(strain_ATCC_33305_/_BD413_/_ADP1).	Bacillus_cereus_(strain_03BB102).	>AC_Q6F991 >AC_C1ESW4 >AC_Q6F7R3 >AC_C1ET40 >AC_Q6F7T4 >AC_C1ET64 >AC_Q6F9B9 >AC_C1ESL3 >AC_Q6FDS6 >AC_C1ET36
Actinobacillus_pleuropneumoniae_serotype_3_(strain_JL03).	Bacillus_cereus_(strain_03BB102).	>AC_B0BST2 >AC_C1ET40
Actinobacillus_pleuropneumoniae_serotype_5b_(strain_L20).	Bacillus_cereus_(strain_03BB102).	>AC_A3MZ06 >AC_C1ESW4 >AC_A3N359 >AC_C1ET40 >AC_A3N379 >AC_C1ET64
Actinobacillus_pleuropneumoniae_serotype_7_(strain_AP76).	Bacillus_cereus_(strain_03BB102).	>AC_B3GZ12 >AC_C1ET40
Actinobacillus_succinogenes_(strain_ATCC_55618_/_130Z).	Bacillus_cereus_(strain_03BB102).	>AC_A6VQA3 >AC_C1ESW4 >AC_A6VLI9 >AC_C1ET40
Aeromonas_hydrophila_subsp._hydrophila_(strain_ATCC_7966_/_DSM_30187_/	Bacillus_cereus_(strain_03BB102).	>AC_A0KPA2 >AC_C1ESW4 >AC_A0KF22 >AC_C1ET40 >AC_A0KF42 >AC_C1ET64
Aeromonas_salmonicida_(strain_A449).	Bacillus_cereus_(strain_03BB102).	>AC_A4SJ26 >AC_C1ESW4 >AC_A4ST05 >AC_C1ET40 >AC_A4SSY4 >AC_C1ET64
Agathobacter_rectalis_(strain_ATCC_33656_/_DSM_3377_/_JCM_17463_/_KCTC	Bacillus_cereus_(strain_03BB102).	>AC_C4ZBD5 >AC_C1ET40 >AC_C4ZBS6 >AC_C1ET46 >AC_C4ZD46 >AC_C1EUB1 >AC_C4ZI84 >AC_C1ET73
Aggregatibacter_actinomycetemcomitans_(Actinobacillus	Bacillus_cereus_(strain_03BB102).	>AC_P55836 >AC_C1ET40
Agrobacterium_fabrum_(strain_C58_/_ATCC_33970)_(Agrobacterium	Bacillus_cereus_(strain_03BB102).	>AC_Q8U9K6 >AC_C1ESW4 >AC_Q8UE08 >AC_C1ET31 >AC_Q8UE39 >AC_C1ET64
Agrobacterium_radiobacter_(strain_K84_/_ATCC_BAA-868).	Bacillus_cereus_(strain_03BB102).	>AC_B9JDS1 >AC_C1ET31
Agrobacterium_vitis_(strain_S4_/_ATCC_BAA-846)_(Rhizobium_vitis	Bacillus_cereus_(strain_03BB102).	>AC_B9JRX1 >AC_C1ESW4 >AC_B9JVM8 >AC_C1ET31 >AC_B9JVQ9 >AC_C1ET64
Akkermansia_muciniphila_(strain_ATCC_BAA-835_/_Muc).	Bacillus_cereus_(strain_03BB102).	>AC_B2UNE3 >AC_C1ETQ7
Alcanivorax_borkumensis_(strain_ATCC_700651_/_DSM_11573_/_NCIMB_13689	Bacillus_cereus_(strain_03BB102).	>AC_Q0VRJ7 >AC_C1ESW4 >AC_Q0VSK2 >AC_C1ET40 >AC_Q0VSI1 >AC_C1ET64 >AC_Q0VSP6 >AC_C1ETQ7
Aliivibrio_salmonicida_(strain_LFI1238)_(Vibrio_salmonicida_(strain	Bacillus_cereus_(strain_03BB102).	>AC_B6EGJ4 >AC_C1ESW4 >AC_B6EGV1 >AC_C1EZL5
Alkalilimnicola_ehrlichii_(strain_ATCC_BAA-1101_/_DSM_17681_/_MLHE-1).	Bacillus_cereus_(strain_03BB102).	>AC_Q0A4X0 >AC_C1ESW4 >AC_Q0ABH4 >AC_C1ET40 >AC_Q0ABF3 >AC_C1ET64 >AC_Q0A915 >AC_C1EUQ5
Alkaliphilus_metalliredigens_(strain_QYMF).	Bacillus_cereus_(strain_03BB102).	>AC_A6TQM5 >AC_C1ESW4 >AC_A6TWI1 >AC_C1ET40 >AC_A6TWJ0 >AC_C1ET31 >AC_A6TWH5 >AC_C1ET46 >AC_A6TWG8 >AC_C1ET53 >AC_A6TWI2 >AC_C1ET39 >AC_A6TJD8 >AC_C1ETQ7 >AC_A6TNP4 >AC_C1EUR7 >AC_A6TS64 >AC_C1EPS7
Alkaliphilus_oremlandii_(strain_OhILAs)_(Clostridium_oremlandii	Bacillus_cereus_(strain_03BB102).	>AC_A8MLH6 >AC_C1ET73 >AC_A8MHC1 >AC_C1EP68 >AC_A8MLE0 >AC_C1ET39 >AC_A8MLE7 >AC_C1ET46 >AC_A8MLD9 >AC_C1ET38 >AC_A8MLE0 >AC_C1ET39 >AC_A8MLD5 >AC_C1ET34 >AC_A8MLW9 >AC_C1EZD6 >AC_A8MH33 >AC_C1EPS7
Alteromonas_mediterranea_(strain_DSM_17117_/_CIP_110805_/_LMG_28347_/	Bacillus_cereus_(strain_03BB102).	>AC_B4S092 >AC_C1ET40
Amoebophilus_asiaticus_(strain_5a2).	Bacillus_cereus_(strain_03BB102).	>AC_B3ESU2 >AC_C1ESL3
Anabaena_variabilis_(strain_ATCC_29413_/_PCC_7937).	Bacillus_cereus_(strain_03BB102).	>AC_Q3MFC0 >AC_C1ET40 >AC_Q3M6G3 >AC_C1EV67 >AC_Q3MDM4 >AC_C1ET36
Anaeromyxobacter_dehalogenans_(strain_2CP-1_/_ATCC_BAA-258).	Bacillus_cereus_(strain_03BB102).	>AC_B8J861 >AC_C1ET40 >AC_B8JB70 >AC_C1ET31 >AC_B8JAF3 >AC_C1ESL3 >AC_B8JFZ0 >AC_C1EP30 >AC_B8JHC9 >AC_C1EV67
Anaeromyxobacter_dehalogenans_(strain_2CP-C).	Bacillus_cereus_(strain_03BB102).	>AC_Q2IJ86 >AC_C1ET40 >AC_Q2II86 >AC_C1ET31 >AC_Q2IIA6 >AC_C1ESL3 >AC_Q2IQ02 >AC_C1EP30 >AC_Q2IKQ7 >AC_C1EV67
Anaeromyxobacter_sp._(strain_Fw109-5).	Bacillus_cereus_(strain_03BB102).	>AC_A7HBL9 >AC_C1ET40 >AC_A7HCH7 >AC_C1ET31 >AC_A7H9F7 >AC_C1EP30 >AC_A7HA60 >AC_C1EV67
Anaeromyxobacter_sp._(strain_K).	Bacillus_cereus_(strain_03BB102).	>AC_B4UBA0 >AC_C1ET40 >AC_B4UDT2 >AC_C1ET31 >AC_B4UDQ7 >AC_C1ESL3 >AC_B4UHG4 >AC_C1EP30 >AC_B4UJ61 >AC_C1EV67
Anaplasma_marginale_(strain_Florida).	Bacillus_cereus_(strain_03BB102).	>AC_Q8KWX4 >AC_C1ET31
Anaplasma_marginale_(strain_St._Maries).	Bacillus_cereus_(strain_03BB102).	>AC_Q5PBG4 >AC_C1ET31
Anaplasma_phagocytophilum_(Ehrlichia_phagocytophila).	Bacillus_cereus_(strain_03BB102).	>AC_Q9AIU3 >AC_C1ET31
Anaplasma_phagocytophilum_(strain_HZ).	Bacillus_cereus_(strain_03BB102).	>AC_Q2GJ68 >AC_C1ET31 >AC_Q2GL38 >AC_C1ET64 >AC_Q2GLF2 >AC_C1ERQ4
Anoxybacillus_flavithermus_(strain_DSM_21510_/_WK1).	Bacillus_cereus_(strain_03BB102).	>AC_B7GJ68 >AC_C1ET40 >AC_B7GJ92 >AC_C1ET64 >AC_B7GKC4 >AC_C1ESL3 >AC_B7GJ32 >AC_C1ET73 >AC_B7GJ81 >AC_C1ET53 >AC_B7GG89 >AC_C1EP51 >AC_B7GGE3 >AC_C1EP68 >AC_B7GJ80 >AC_C1ET52 >AC_B7GJ63 >AC_C1ET35 >AC_B7GJ74 >AC_C1ET46 >AC_B7GHE5 >AC_C1ERR9 >AC_B7GGW8 >AC_C1EU00 >AC_B7GH35 >AC_C1EWG6 >AC_B7GMF3 >AC_C1F0M8 >AC_B7GJ68 >AC_C1ET40 >AC_B7GHD3 >AC_C1ERU9 >AC_B7GGS9 >AC_C1EUU5 >AC_B7GJ71 >AC_C1ET43 >AC…
Aquifex_aeolicus_(strain_VF5).	Bacillus_cereus_(strain_03BB102).	>AC_O70089 >AC_C1ET34
Aromatoleum_aromaticum_(strain_EbN1)_(Azoarcus_sp._(strain_EbN1)).	Bacillus_cereus_(strain_03BB102).	>AC_Q5P2U7 >AC_C1ESW4 >AC_Q5P331 >AC_C1ET40 >AC_Q5P339 >AC_C1ET31 >AC_Q5P089 >AC_C1ESL3
Arthrobacter_sp._(strain_FB24).	Bacillus_cereus_(strain_03BB102).	>AC_A0JXB1 >AC_C1ESW4
Aster_yellows_witches'-broom_phytoplasma_(strain_AYWB).	Bacillus_cereus_(strain_03BB102).	>AC_Q2NJ15 >AC_C1ET31 >AC_Q2NJ31 >AC_C1ERR9
Azoarcus_sp._(strain_BH72).	Bacillus_cereus_(strain_03BB102).	>AC_A1K313 >AC_C1ESW4 >AC_A1KB34 >AC_C1ET31 >AC_A1K601 >AC_C1ESL3
Azorhizobium_caulinodans_(strain_ATCC_43989_/_DSM_5975_/_JCM_20966_/	Bacillus_cereus_(strain_03BB102).	>AC_A8IMA7 >AC_C1ESW4 >AC_A8HTY8 >AC_C1ET31
Azotobacter_vinelandii_(strain_DJ_/_ATCC_BAA-1303).	Bacillus_cereus_(strain_03BB102).	>AC_C1DRF8 >AC_C1ESW4 >AC_C1DKL4 >AC_C1ET40
Bacillus_anthracis.	Bacillus_cereus_(strain_03BB102).	>AC_Q81LG9 >AC_C1ESW4 >AC_Q81VS9 >AC_C1ET40 >AC_Q81VT8 >AC_C1ET31 >AC_P62176 >AC_C1ET64 >AC_Q81LR7 >AC_C1ESL3 >AC_Q81VS3 >AC_C1ET46 >AC_Q81VP8 >AC_C1ET73 >AC_Q81VR6 >AC_C1ET53 >AC_Q9APZ2 >AC_C1EP03 >AC_Q81WK8 >AC_C1EP51 >AC_Q81WJ3 >AC_C1EP68 >AC_Q81WY7 >AC_C1EZL5 >AC_Q81VE1 >AC_C1EUB1 >AC_Q81VT5 >AC_C1ET34 >AC_Q81VR7 >AC_C1ET52 >AC_Q81VT4 >AC_C1ET35 >AC_Q81WM7 >AC_C1EP30 >AC_Q81L74 >AC_C1ETV9 >AC…
Bacillus_anthracis_(strain_A0248).	Bacillus_cereus_(strain_03BB102).	>AC_C3P9A7 >AC_C1ESW4 >AC_C3P9Q6 >AC_C1ET40 >AC_C3P9P7 >AC_C1ET31 >AC_C3P9T0 >AC_C1ET64 >AC_C3P8M5 >AC_C1ESL3 >AC_C3P9R2 >AC_C1ET46 >AC_C3PAK4 >AC_C1ET73 >AC_C3P9R9 >AC_C1ET53 >AC_C3P5M9 >AC_C1EP51 >AC_C3P5P5 >AC_C1EP68 >AC_C3P178 >AC_C1EZL5 >AC_C3PAV1 >AC_C1EUB1 >AC_C3P9Q0 >AC_C1ET34 >AC_C3P9R8 >AC_C1ET52 >AC_C3P9Q1 >AC_C1ET35 >AC_C3PAA9 >AC_C1ETV9 >AC_C3P9Q5 >AC_C1ET39 >AC_C3P5P1 >AC_C1EP64 >AC…
Bacillus_anthracis_(strain_CDC_684_/_NRRL_3495).	Bacillus_cereus_(strain_03BB102).	>AC_C3L6U9 >AC_C1ESW4 >AC_C3LJ83 >AC_C1ET40 >AC_C3LJ74 >AC_C1ET31 >AC_C3LJW9 >AC_C1ET64 >AC_C3L5S2 >AC_C1ESL3 >AC_C3LJ89 >AC_C1ET46 >AC_C3LJX8 >AC_C1ET73 >AC_C3LJ96 >AC_C1ET53 >AC_C3L7A0 >AC_C1EP51 >AC_C3L783 >AC_C1EP68 >AC_C3LEJ7 >AC_C1EZL5 >AC_C3L507 >AC_C1EUB1 >AC_C3LJ77 >AC_C1ET34 >AC_C3LJ95 >AC_C1ET52 >AC_C3LJ78 >AC_C1ET35 >AC_C3L7B9 >AC_C1EP30 >AC_C3L7X5 >AC_C1ETV9 >AC_C3LJ82 >AC_C1ET39 >AC…
Bacillus_caldotenax.	Bacillus_cereus_(strain_03BB102).	>AC_P41009 >AC_C1F0M8
Bacillus_cereus.	Bacillus_cereus_(strain_03BB102).	>AC_Q4MPR6 >AC_C1EUB1
Acaryochloris_marina_(strain_MBIC_11017).	Bacillus_cereus_(strain_AH187).	>AC_B0C1D4 >AC_B7HQU5 >AC_B0BZH9 >AC_B7HS36
Acholeplasma_laidlawii.	Bacillus_cereus_(strain_AH187).	>AC_P29222 >AC_B7HQU9
Acholeplasma_laidlawii_(strain_PG-8A).	Bacillus_cereus_(strain_AH187).	>AC_A9NED4 >AC_B7HQU5 >AC_A9NEE7 >AC_B7HQV8 >AC_A9NHL6 >AC_B7HS05 >AC_A9NEN1 >AC_B7HQT9 >AC_A9NED8 >AC_B7HQU9 >AC_A9NEN1 >AC_B7HQT9
Acidiphilium_cryptum_(strain_JF-5).	Bacillus_cereus_(strain_AH187).	>AC_A5FZX1 >AC_B7HQT6
Acidithiobacillus_ferrooxidans_(strain_ATCC_23270_/_DSM_14882_/_CIP	Bacillus_cereus_(strain_AH187).	>AC_B7J468 >AC_B7HQU5 >AC_B7J460 >AC_B7HQT6 >AC_B7J4A1 >AC_B7HQW9 >AC_B7J9J8 >AC_B7HPL8
Acidithiobacillus_ferrooxidans_(strain_ATCC_53993)_(Leptospirillum	Bacillus_cereus_(strain_AH187).	>AC_B5ELY0 >AC_B7HQU5 >AC_B5ELX2 >AC_B7HQT6 >AC_B5EM96 >AC_B7HQW9 >AC_B5EQB5 >AC_B7HPL8
Acidobacterium_capsulatum_(strain_ATCC_51196_/_DSM_11244_/_JCM_7670_/	Bacillus_cereus_(strain_AH187).	>AC_C1F630 >AC_B7HQV6
Acidothermus_cellulolyticus_(strain_ATCC_43068_/_11B).	Bacillus_cereus_(strain_AH187).	>AC_A0LUK5 >AC_B7HQH9 >AC_A0LRP5 >AC_B7HQW9 >AC_A0LRN3 >AC_B7HQV7 >AC_A0LWX3 >AC_B7HZH4
Acidovorax_citrulli_(strain_AAC00-1)_(Acidovorax_avenae_subsp.	Bacillus_cereus_(strain_AH187).	>AC_A1TUY9 >AC_B7HQH9 >AC_A1TVT0 >AC_B7HQT6 >AC_A1TLE7 >AC_B7HPL8 >AC_A1TKK8 >AC_B7HQM1
Acidovorax_ebreus_(strain_TPSY)_(Diaphorobacter_sp._(strain_TPSY)).	Bacillus_cereus_(strain_AH187).	>AC_B9MH47 >AC_B7HQT6 >AC_B9MDP9 >AC_B7HPL8 >AC_B9MIU6 >AC_B7HNU4 >AC_B9MF68 >AC_B7HQM1
Acidovorax_sp._(strain_JS42).	Bacillus_cereus_(strain_AH187).	>AC_A1WC30 >AC_B7HQH9 >AC_A1WCM9 >AC_B7HQT6 >AC_A1WAW8 >AC_B7HPL8 >AC_A1W7S2 >AC_B7HNU4 >AC_A1WBR8 >AC_B7HQM1
Acinetobacter_baumannii_(strain_AB0057).	Bacillus_cereus_(strain_AH187).	>AC_B7I5A9 >AC_B7HQH9 >AC_B7IA38 >AC_B7HQU5 >AC_B7IA17 >AC_B7HQW9 >AC_B7I580 >AC_B7HPL8 >AC_B7I7S1 >AC_B7HQU1
Acinetobacter_baumannii_(strain_AB307-0294).	Bacillus_cereus_(strain_AH187).	>AC_B7GYB5 >AC_B7HQH9 >AC_B7GW03 >AC_B7HQU5 >AC_B7GW24 >AC_B7HQW9 >AC_B7GYS7 >AC_B7HPL8 >AC_B7GYM8 >AC_B7HQU1
Acinetobacter_baumannii_(strain_ACICU).	Bacillus_cereus_(strain_AH187).	>AC_B2HWT3 >AC_B7HQH9 >AC_B2HZM1 >AC_B7HQU5 >AC_B2HZ86 >AC_B7HQW9 >AC_B2HWQ2 >AC_B7HPL8 >AC_B2HUQ4 >AC_B7HQU1
Acinetobacter_baumannii_(strain_ATCC_17978_/_CIP_53.77_/_LMG_1025_/	Bacillus_cereus_(strain_AH187).	>AC_A3M7W1 >AC_B7HQH9 >AC_A3M982 >AC_B7HQU5 >AC_A3M962 >AC_B7HQW9 >AC_A3M7P5 >AC_B7HPL8 >AC_A3M306 >AC_B7HQU1
Acinetobacter_baumannii_(strain_AYE).	Bacillus_cereus_(strain_AH187).	>AC_B0VDI5 >AC_B7HQH9 >AC_B0V6W9 >AC_B7HQU5 >AC_B0V6U4 >AC_B7HQW9 >AC_B0VCT7 >AC_B7HPL8 >AC_B0V8Y3 >AC_B7HQU1
Acinetobacter_baumannii_(strain_SDF).	Bacillus_cereus_(strain_AH187).	>AC_B0VT89 >AC_B7HQH9 >AC_B0VQR9 >AC_B7HQU5 >AC_B0VQU0 >AC_B7HQW9 >AC_B0VTM2 >AC_B7HPL8 >AC_B0VTG3 >AC_B7HQU1
Acinetobacter_baylyi_(strain_ATCC_33305_/_BD413_/_ADP1).	Bacillus_cereus_(strain_AH187).	>AC_Q6F991 >AC_B7HQH9 >AC_Q6F7R3 >AC_B7HQU5 >AC_Q6F7T4 >AC_B7HQW9 >AC_Q6F9B9 >AC_B7HPL8 >AC_Q6FDS6 >AC_B7HQU1
Actinobacillus_pleuropneumoniae_serotype_3_(strain_JL03).	Bacillus_cereus_(strain_AH187).	>AC_B0BST2 >AC_B7HQU5
Actinobacillus_pleuropneumoniae_serotype_5b_(strain_L20).	Bacillus_cereus_(strain_AH187).	>AC_A3MZ06 >AC_B7HQH9 >AC_A3N359 >AC_B7HQU5 >AC_A3N379 >AC_B7HQW9
Actinobacillus_pleuropneumoniae_serotype_7_(strain_AP76).	Bacillus_cereus_(strain_AH187).	>AC_B3GZ12 >AC_B7HQU5
Actinobacillus_succinogenes_(strain_ATCC_55618_/_130Z).	Bacillus_cereus_(strain_AH187).	>AC_A6VQA3 >AC_B7HQH9 >AC_A6VLI9 >AC_B7HQU5
Aeromonas_hydrophila_subsp._hydrophila_(strain_ATCC_7966_/_DSM_30187_/	Bacillus_cereus_(strain_AH187).	>AC_A0KPA2 >AC_B7HQH9 >AC_A0KF22 >AC_B7HQU5 >AC_A0KF42 >AC_B7HQW9
Aeromonas_salmonicida_(strain_A449).	Bacillus_cereus_(strain_AH187).	>AC_A4SJ26 >AC_B7HQH9 >AC_A4ST05 >AC_B7HQU5 >AC_A4SSY4 >AC_B7HQW9
Agathobacter_rectalis_(strain_ATCC_33656_/_DSM_3377_/_JCM_17463_/_KCTC	Bacillus_cereus_(strain_AH187).	>AC_C4ZBD5 >AC_B7HQU5 >AC_C4ZBS6 >AC_B7HQV1 >AC_C4ZD46 >AC_B7HS05 >AC_C4ZI84 >AC_B7HQX8
Aggregatibacter_actinomycetemcomitans_(Actinobacillus	Bacillus_cereus_(strain_AH187).	>AC_P55836 >AC_B7HQU5
Agrobacterium_fabrum_(strain_C58_/_ATCC_33970)_(Agrobacterium	Bacillus_cereus_(strain_AH187).	>AC_Q8U9K6 >AC_B7HQH9 >AC_Q8UE08 >AC_B7HQT6 >AC_Q8UE39 >AC_B7HQW9
Agrobacterium_radiobacter_(strain_K84_/_ATCC_BAA-868).	Bacillus_cereus_(strain_AH187).	>AC_B9JDS1 >AC_B7HQT6
Agrobacterium_vitis_(strain_S4_/_ATCC_BAA-846)_(Rhizobium_vitis	Bacillus_cereus_(strain_AH187).	>AC_B9JRX1 >AC_B7HQH9 >AC_B9JVM8 >AC_B7HQT6 >AC_B9JVQ9 >AC_B7HQW9
Akkermansia_muciniphila_(strain_ATCC_BAA-835_/_Muc).	Bacillus_cereus_(strain_AH187).	>AC_B2UNE3 >AC_B7HQM1
Alcanivorax_borkumensis_(strain_ATCC_700651_/_DSM_11573_/_NCIMB_13689	Bacillus_cereus_(strain_AH187).	>AC_Q0VRJ7 >AC_B7HQH9 >AC_Q0VSK2 >AC_B7HQU5 >AC_Q0VSI1 >AC_B7HQW9 >AC_Q0VSP6 >AC_B7HQM1
Aliivibrio_salmonicida_(strain_LFI1238)_(Vibrio_salmonicida_(strain	Bacillus_cereus_(strain_AH187).	>AC_B6EGJ4 >AC_B7HQH9 >AC_B6EGV1 >AC_B7HX62
Alkalilimnicola_ehrlichii_(strain_ATCC_BAA-1101_/_DSM_17681_/_MLHE-1).	Bacillus_cereus_(strain_AH187).	>AC_Q0A4X0 >AC_B7HQH9 >AC_Q0ABH4 >AC_B7HQU5 >AC_Q0ABF3 >AC_B7HQW9 >AC_Q0A915 >AC_B7HS46
Alkaliphilus_metalliredigens_(strain_QYMF).	Bacillus_cereus_(strain_AH187).	>AC_A6TQM5 >AC_B7HQH9 >AC_A6TWI1 >AC_B7HQU5 >AC_A6TWJ0 >AC_B7HQT6 >AC_A6TWH5 >AC_B7HQV1 >AC_A6TWG8 >AC_B7HQV8 >AC_A6TWI2 >AC_B7HQU4 >AC_A6TJD8 >AC_B7HQM1 >AC_A6TR80 >AC_B7HLA6 >AC_A6TNP4 >AC_B7HRL2 >AC_A6TS64 >AC_B7HM34
Alkaliphilus_oremlandii_(strain_OhILAs)_(Clostridium_oremlandii	Bacillus_cereus_(strain_AH187).	>AC_A8MLH6 >AC_B7HQX8 >AC_A8MHC1 >AC_B7HLH7 >AC_A8MLE0 >AC_B7HQU4 >AC_A8MLE7 >AC_B7HQV1 >AC_A8MLD9 >AC_B7HQU3 >AC_A8MLE0 >AC_B7HQU4 >AC_A8MLD5 >AC_B7HQT9 >AC_A8MLW9 >AC_B7HW83 >AC_A8MH33 >AC_B7HM34
Alteromonas_mediterranea_(strain_DSM_17117_/_CIP_110805_/_LMG_28347_/	Bacillus_cereus_(strain_AH187).	>AC_B4S092 >AC_B7HQU5
Amoebophilus_asiaticus_(strain_5a2).	Bacillus_cereus_(strain_AH187).	>AC_B3ESU2 >AC_B7HPL8
Anabaena_variabilis_(strain_ATCC_29413_/_PCC_7937).	Bacillus_cereus_(strain_AH187).	>AC_Q3MFC0 >AC_B7HQU5 >AC_Q3M6G3 >AC_B7HS36 >AC_Q3MDM4 >AC_B7HQU1
Anaeromyxobacter_dehalogenans_(strain_2CP-1_/_ATCC_BAA-258).	Bacillus_cereus_(strain_AH187).	>AC_B8J861 >AC_B7HQU5 >AC_B8JB70 >AC_B7HQT6 >AC_B8JAF3 >AC_B7HPL8 >AC_B8JFZ0 >AC_B7HLE1 >AC_B8JHC9 >AC_B7HS36
Anaeromyxobacter_dehalogenans_(strain_2CP-C).	Bacillus_cereus_(strain_AH187).	>AC_Q2IJ86 >AC_B7HQU5 >AC_Q2II86 >AC_B7HQT6 >AC_Q2IIA6 >AC_B7HPL8 >AC_Q2IQ02 >AC_B7HLE1 >AC_Q2IKQ7 >AC_B7HS36
Anaeromyxobacter_sp._(strain_Fw109-5).	Bacillus_cereus_(strain_AH187).	>AC_A7HBL9 >AC_B7HQU5 >AC_A7HCH7 >AC_B7HQT6 >AC_A7H9F7 >AC_B7HLE1 >AC_A7HA60 >AC_B7HS36
Anaeromyxobacter_sp._(strain_K).	Bacillus_cereus_(strain_AH187).	>AC_B4UBA0 >AC_B7HQU5 >AC_B4UDT2 >AC_B7HQT6 >AC_B4UDQ7 >AC_B7HPL8 >AC_B4UHG4 >AC_B7HLE1 >AC_B4UJ61 >AC_B7HS36
Anaplasma_marginale_(strain_Florida).	Bacillus_cereus_(strain_AH187).	>AC_Q8KWX4 >AC_B7HQT6
Anaplasma_marginale_(strain_St._Maries).	Bacillus_cereus_(strain_AH187).	>AC_Q5PBG4 >AC_B7HQT6
Anaplasma_phagocytophilum_(Ehrlichia_phagocytophila).	Bacillus_cereus_(strain_AH187).	>AC_Q9AIU3 >AC_B7HQT6
Anaplasma_phagocytophilum_(strain_HZ).	Bacillus_cereus_(strain_AH187).	>AC_Q2GJ68 >AC_B7HQT6 >AC_Q2GL38 >AC_B7HQW9 >AC_Q2GLF2 >AC_B7HNU4
Anoxybacillus_flavithermus_(strain_DSM_21510_/_WK1).	Bacillus_cereus_(strain_AH187).	>AC_B7GJ68 >AC_B7HQU5 >AC_B7GJ92 >AC_B7HQW9 >AC_B7GKC4 >AC_B7HPL8 >AC_B7GJ32 >AC_B7HQX8 >AC_B7GJ81 >AC_B7HQV8 >AC_B7GG89 >AC_B7HLG0 >AC_B7GGE3 >AC_B7HLH7 >AC_B7GJ80 >AC_B7HQV7 >AC_B7GJ63 >AC_B7HQU0 >AC_B7GJ74 >AC_B7HQV1 >AC_B7GHE5 >AC_B7HNW0 >AC_B7GGW8 >AC_B7HRK2 >AC_B7GH35 >AC_B7HU66 >AC_B7GMF3 >AC_B7HY64 >AC_B7GJ68 >AC_B7HQU5 >AC_B7GHD3 >AC_B7HNZ0 >AC_B7GGS9 >AC_B7HRP1 >AC_B7GJ71 >AC_B7HQU8 >AC…
Aquifex_aeolicus_(strain_VF5).	Bacillus_cereus_(strain_AH187).	>AC_O70089 >AC_B7HQT9 >AC_O67036 >AC_B7HNU0
Aromatoleum_aromaticum_(strain_EbN1)_(Azoarcus_sp._(strain_EbN1)).	Bacillus_cereus_(strain_AH187).	>AC_Q5P2U7 >AC_B7HQH9 >AC_Q5P331 >AC_B7HQU5 >AC_Q5P339 >AC_B7HQT6 >AC_Q5P089 >AC_B7HPL8
Arthrobacter_sp._(strain_FB24).	Bacillus_cereus_(strain_AH187).	>AC_A0JXB1 >AC_B7HQH9
Aster_yellows_witches'-broom_phytoplasma_(strain_AYWB).	Bacillus_cereus_(strain_AH187).	>AC_Q2NJ15 >AC_B7HQT6 >AC_Q2NJ31 >AC_B7HNW0
Azoarcus_sp._(strain_BH72).	Bacillus_cereus_(strain_AH187).	>AC_A1K313 >AC_B7HQH9 >AC_A1KB34 >AC_B7HQT6 >AC_A1K601 >AC_B7HPL8
Azorhizobium_caulinodans_(strain_ATCC_43989_/_DSM_5975_/_JCM_20966_/	Bacillus_cereus_(strain_AH187).	>AC_A8IMA7 >AC_B7HQH9 >AC_A8HTY8 >AC_B7HQT6
Azotobacter_vinelandii_(strain_DJ_/_ATCC_BAA-1303).	Bacillus_cereus_(strain_AH187).	>AC_C1DRF8 >AC_B7HQH9 >AC_C1DKL4 >AC_B7HQU5
Bacillus_anthracis.	Bacillus_cereus_(strain_AH187).	>AC_Q81LG9 >AC_B7HQH9 >AC_Q81VS9 >AC_B7HQU5 >AC_Q81VT8 >AC_B7HQT6 >AC_P62176 >AC_B7HQW9 >AC_Q81LR7 >AC_B7HPL8 >AC_Q81VS3 >AC_B7HQV1 >AC_Q81VP8 >AC_B7HQX8 >AC_Q81VR6 >AC_B7HQV8 >AC_Q81WK8 >AC_B7HLG0 >AC_Q81WJ3 >AC_B7HLH7 >AC_Q81WY7 >AC_B7HX62 >AC_Q81VE1 >AC_B7HS05 >AC_Q81VT5 >AC_B7HQT9 >AC_Q81VR7 >AC_B7HQV7 >AC_Q81VT4 >AC_B7HQU0 >AC_Q81WM7 >AC_B7HLE1 >AC_Q81L74 >AC_B7HRG3 >AC_Q81VT0 >AC_B7HQU4 >AC…
Bacillus_anthracis_(strain_A0248).	Bacillus_cereus_(strain_AH187).	>AC_C3P9A7 >AC_B7HQH9 >AC_C3P9Q6 >AC_B7HQU5 >AC_C3P9P7 >AC_B7HQT6 >AC_C3P9T0 >AC_B7HQW9 >AC_C3P8M5 >AC_B7HPL8 >AC_C3P9R2 >AC_B7HQV1 >AC_C3PAK4 >AC_B7HQX8 >AC_C3P9R9 >AC_B7HQV8 >AC_C3P5M9 >AC_B7HLG0 >AC_C3P5P5 >AC_B7HLH7 >AC_C3P178 >AC_B7HX62 >AC_C3PAV1 >AC_B7HS05 >AC_C3P9Q0 >AC_B7HQT9 >AC_C3P9R8 >AC_B7HQV7 >AC_C3P9Q1 >AC_B7HQU0 >AC_C3PAA9 >AC_B7HRG3 >AC_C3P9Q5 >AC_B7HQU4 >AC_C3P5P1 >AC_B7HLH3 >AC…
Bacillus_anthracis_(strain_CDC_684_/_NRRL_3495).	Bacillus_cereus_(strain_AH187).	>AC_C3L6U9 >AC_B7HQH9 >AC_C3LJ83 >AC_B7HQU5 >AC_C3LJ74 >AC_B7HQT6 >AC_C3LJW9 >AC_B7HQW9 >AC_C3L5S2 >AC_B7HPL8 >AC_C3LJ89 >AC_B7HQV1 >AC_C3LJX8 >AC_B7HQX8 >AC_C3LJ96 >AC_B7HQV8 >AC_C3L7A0 >AC_B7HLG0 >AC_C3L783 >AC_B7HLH7 >AC_C3LEJ7 >AC_B7HX62 >AC_C3L507 >AC_B7HS05 >AC_C3LJ77 >AC_B7HQT9 >AC_C3LJ95 >AC_B7HQV7 >AC_C3LJ78 >AC_B7HQU0 >AC_C3L7B9 >AC_B7HLE1 >AC_C3L7X5 >AC_B7HRG3 >AC_C3LJ82 >AC_B7HQU4 >AC…
Bacillus_caldotenax.	Bacillus_cereus_(strain_AH187).	>AC_P41009 >AC_B7HY64
Bacillus_cereus.	Bacillus_cereus_(strain_AH187).	>AC_Q4MPR6 >AC_B7HS05
Bacillus_cereus_(strain_03BB102).	Bacillus_cereus_(strain_AH187).	>AC_C1ESW4 >AC_B7HQH9 >AC_C1ET40 >AC_B7HQU5 >AC_C1ET31 >AC_B7HQT6 >AC_C1ET64 >AC_B7HQW9 >AC_C1ESL3 >AC_B7HPL8 >AC_C1ET46 >AC_B7HQV1 >AC_C1ET73 >AC_B7HQX8 >AC_C1ET53 >AC_B7HQV8 >AC_C1EP51 >AC_B7HLG0 >AC_C1EP68 >AC_B7HLH7 >AC_C1EZL5 >AC_B7HX62 >AC_C1EUB1 >AC_B7HS05 >AC_C1ET34 >AC_B7HQT9 >AC_C1ET52 >AC_B7HQV7 >AC_C1ET35 >AC_B7HQU0 >AC_C1EP30 >AC_B7HLE1 >AC_C1ETV9 >AC_B7HRG3 >AC_C1ET39 >AC_B7HQU4 >AC…
Acaryochloris_marina_(strain_MBIC_11017).	Bacillus_cereus_(strain_AH820).	>AC_B0C1D4 >AC_B7JKC0 >AC_B0BZH9 >AC_B7JM89
Acholeplasma_laidlawii.	Bacillus_cereus_(strain_AH820).	>AC_P29222 >AC_B7JKC4
Acholeplasma_laidlawii_(strain_PG-8A).	Bacillus_cereus_(strain_AH820).	>AC_A9NED4 >AC_B7JKC0 >AC_A9NEE7 >AC_B7JKD3 >AC_A9NHL6 >AC_B7JM60 >AC_A9NEN1 >AC_B7JKB4 >AC_A9NED8 >AC_B7JKC4 >AC_A9NEN1 >AC_B7JKB4
Acidithiobacillus_ferrooxidans_(strain_ATCC_23270_/_DSM_14882_/_CIP	Bacillus_cereus_(strain_AH820).	>AC_B7J468 >AC_B7JKC0 >AC_B7J4A1 >AC_B7JKE5 >AC_B7J9J8 >AC_B7JNV1
Acidithiobacillus_ferrooxidans_(strain_ATCC_53993)_(Leptospirillum	Bacillus_cereus_(strain_AH820).	>AC_B5ELY0 >AC_B7JKC0 >AC_B5EM96 >AC_B7JKE5 >AC_B5EQB5 >AC_B7JNV1
Acidobacterium_capsulatum_(strain_ATCC_51196_/_DSM_11244_/_JCM_7670_/	Bacillus_cereus_(strain_AH820).	>AC_C1F630 >AC_B7JKD1
Acidothermus_cellulolyticus_(strain_ATCC_43068_/_11B).	Bacillus_cereus_(strain_AH820).	>AC_A0LRP5 >AC_B7JKE5 >AC_A0LRN3 >AC_B7JKD2 >AC_A0LWX3 >AC_B7JIL5
Acidovorax_citrulli_(strain_AAC00-1)_(Acidovorax_avenae_subsp.	Bacillus_cereus_(strain_AH820).	>AC_A1TLE7 >AC_B7JNV1 >AC_A1TKK8 >AC_B7JQ54
Acidovorax_ebreus_(strain_TPSY)_(Diaphorobacter_sp._(strain_TPSY)).	Bacillus_cereus_(strain_AH820).	>AC_B9MDP9 >AC_B7JNV1 >AC_B9MIU6 >AC_B7JM32 >AC_B9MF68 >AC_B7JQ54
Acidovorax_sp._(strain_JS42).	Bacillus_cereus_(strain_AH820).	>AC_A1WAW8 >AC_B7JNV1 >AC_A1W7S2 >AC_B7JM32 >AC_A1WBR8 >AC_B7JQ54
Acinetobacter_baumannii_(strain_AB0057).	Bacillus_cereus_(strain_AH820).	>AC_B7IA38 >AC_B7JKC0 >AC_B7IA17 >AC_B7JKE5 >AC_B7I580 >AC_B7JNV1 >AC_B7I7S1 >AC_B7JKB6
Acinetobacter_baumannii_(strain_AB307-0294).	Bacillus_cereus_(strain_AH820).	>AC_B7GW03 >AC_B7JKC0 >AC_B7GW24 >AC_B7JKE5 >AC_B7GYS7 >AC_B7JNV1 >AC_B7GYM8 >AC_B7JKB6
Acinetobacter_baumannii_(strain_ACICU).	Bacillus_cereus_(strain_AH820).	>AC_B2HZM1 >AC_B7JKC0 >AC_B2HZ86 >AC_B7JKE5 >AC_B2HWQ2 >AC_B7JNV1 >AC_B2HUQ4 >AC_B7JKB6
Acinetobacter_baumannii_(strain_ATCC_17978_/_CIP_53.77_/_LMG_1025_/	Bacillus_cereus_(strain_AH820).	>AC_A3M982 >AC_B7JKC0 >AC_A3M962 >AC_B7JKE5 >AC_A3M7P5 >AC_B7JNV1 >AC_A3M306 >AC_B7JKB6
Acinetobacter_baumannii_(strain_AYE).	Bacillus_cereus_(strain_AH820).	>AC_B0V6W9 >AC_B7JKC0 >AC_B0V6U4 >AC_B7JKE5 >AC_B0VCT7 >AC_B7JNV1 >AC_B0V8Y3 >AC_B7JKB6
Acinetobacter_baumannii_(strain_SDF).	Bacillus_cereus_(strain_AH820).	>AC_B0VQR9 >AC_B7JKC0 >AC_B0VQU0 >AC_B7JKE5 >AC_B0VTM2 >AC_B7JNV1 >AC_B0VTG3 >AC_B7JKB6
Acinetobacter_baylyi_(strain_ATCC_33305_/_BD413_/_ADP1).	Bacillus_cereus_(strain_AH820).	>AC_Q6F7R3 >AC_B7JKC0 >AC_Q6F7T4 >AC_B7JKE5 >AC_Q6F9B9 >AC_B7JNV1 >AC_Q6FDS6 >AC_B7JKB6
Actinobacillus_pleuropneumoniae_serotype_3_(strain_JL03).	Bacillus_cereus_(strain_AH820).	>AC_B0BST2 >AC_B7JKC0
Actinobacillus_pleuropneumoniae_serotype_5b_(strain_L20).	Bacillus_cereus_(strain_AH820).	>AC_A3N359 >AC_B7JKC0 >AC_A3N379 >AC_B7JKE5
Actinobacillus_pleuropneumoniae_serotype_7_(strain_AP76).	Bacillus_cereus_(strain_AH820).	>AC_B3GZ12 >AC_B7JKC0
Actinobacillus_succinogenes_(strain_ATCC_55618_/_130Z).	Bacillus_cereus_(strain_AH820).	>AC_A6VLI9 >AC_B7JKC0
Aeromonas_hydrophila_subsp._hydrophila_(strain_ATCC_7966_/_DSM_30187_/	Bacillus_cereus_(strain_AH820).	>AC_A0KF22 >AC_B7JKC0 >AC_A0KF42 >AC_B7JKE5
Aeromonas_salmonicida_(strain_A449).	Bacillus_cereus_(strain_AH820).	>AC_A4ST05 >AC_B7JKC0 >AC_A4SSY4 >AC_B7JKE5
Agathobacter_rectalis_(strain_ATCC_33656_/_DSM_3377_/_JCM_17463_/_KCTC	Bacillus_cereus_(strain_AH820).	>AC_C4ZBD5 >AC_B7JKC0 >AC_C4ZBS6 >AC_B7JKC6 >AC_C4ZD46 >AC_B7JM60 >AC_C4ZI84 >AC_B7JKF4
Aggregatibacter_actinomycetemcomitans_(Actinobacillus	Bacillus_cereus_(strain_AH820).	>AC_P55836 >AC_B7JKC0
Agrobacterium_fabrum_(strain_C58_/_ATCC_33970)_(Agrobacterium	Bacillus_cereus_(strain_AH820).	>AC_Q8UE39 >AC_B7JKE5
Agrobacterium_vitis_(strain_S4_/_ATCC_BAA-846)_(Rhizobium_vitis	Bacillus_cereus_(strain_AH820).	>AC_B9JVQ9 >AC_B7JKE5
Akkermansia_muciniphila_(strain_ATCC_BAA-835_/_Muc).	Bacillus_cereus_(strain_AH820).	>AC_B2UNE3 >AC_B7JQ54
Alcanivorax_borkumensis_(strain_ATCC_700651_/_DSM_11573_/_NCIMB_13689	Bacillus_cereus_(strain_AH820).	>AC_Q0VSK2 >AC_B7JKC0 >AC_Q0VSI1 >AC_B7JKE5 >AC_Q0VSP6 >AC_B7JQ54
Aliivibrio_salmonicida_(strain_LFI1238)_(Vibrio_salmonicida_(strain	Bacillus_cereus_(strain_AH820).	>AC_B6EGV1 >AC_B7JGF0
Alkalilimnicola_ehrlichii_(strain_ATCC_BAA-1101_/_DSM_17681_/_MLHE-1).	Bacillus_cereus_(strain_AH820).	>AC_Q0ABH4 >AC_B7JKC0 >AC_Q0ABF3 >AC_B7JKE5 >AC_Q0A915 >AC_B7JPK2
Alkaliphilus_metalliredigens_(strain_QYMF).	Bacillus_cereus_(strain_AH820).	>AC_A6TWI1 >AC_B7JKC0 >AC_A6TWH5 >AC_B7JKC6 >AC_A6TWG8 >AC_B7JKD3 >AC_A6TWI2 >AC_B7JKB9 >AC_A6TJD8 >AC_B7JQ54 >AC_A6TR80 >AC_B7JJ50 >AC_A6TNP4 >AC_B7JR80 >AC_A6TS64 >AC_B7JK01
Alkaliphilus_oremlandii_(strain_OhILAs)_(Clostridium_oremlandii	Bacillus_cereus_(strain_AH820).	>AC_A8MLH6 >AC_B7JKF4 >AC_A8MHC1 >AC_B7JJT1 >AC_A8MLE0 >AC_B7JKB9 >AC_A8MLE7 >AC_B7JKC6 >AC_A8MLD9 >AC_B7JKB8 >AC_A8MLE0 >AC_B7JKB9 >AC_A8MLD5 >AC_B7JKB4 >AC_A8MLW9 >AC_B7JFI2 >AC_A8MH33 >AC_B7JK01
Alteromonas_mediterranea_(strain_DSM_17117_/_CIP_110805_/_LMG_28347_/	Bacillus_cereus_(strain_AH820).	>AC_B4S092 >AC_B7JKC0
Amoebophilus_asiaticus_(strain_5a2).	Bacillus_cereus_(strain_AH820).	>AC_B3ESU2 >AC_B7JNV1
Anabaena_variabilis_(strain_ATCC_29413_/_PCC_7937).	Bacillus_cereus_(strain_AH820).	>AC_Q3MFC0 >AC_B7JKC0 >AC_Q3M6G3 >AC_B7JM89 >AC_Q3MDM4 >AC_B7JKB6
Anaeromyxobacter_dehalogenans_(strain_2CP-1_/_ATCC_BAA-258).	Bacillus_cereus_(strain_AH820).	>AC_B8J861 >AC_B7JKC0 >AC_B8JAF3 >AC_B7JNV1 >AC_B8JFZ0 >AC_B7JJ85 >AC_B8JHC9 >AC_B7JM89
Anaeromyxobacter_dehalogenans_(strain_2CP-C).	Bacillus_cereus_(strain_AH820).	>AC_Q2IJ86 >AC_B7JKC0 >AC_Q2IIA6 >AC_B7JNV1 >AC_Q2IQ02 >AC_B7JJ85 >AC_Q2IKQ7 >AC_B7JM89
Anaeromyxobacter_sp._(strain_Fw109-5).	Bacillus_cereus_(strain_AH820).	>AC_A7HBL9 >AC_B7JKC0 >AC_A7H9F7 >AC_B7JJ85 >AC_A7HA60 >AC_B7JM89
Anaeromyxobacter_sp._(strain_K).	Bacillus_cereus_(strain_AH820).	>AC_B4UBA0 >AC_B7JKC0 >AC_B4UDQ7 >AC_B7JNV1 >AC_B4UHG4 >AC_B7JJ85 >AC_B4UJ61 >AC_B7JM89
Anaplasma_phagocytophilum_(strain_HZ).	Bacillus_cereus_(strain_AH820).	>AC_Q2GL38 >AC_B7JKE5 >AC_Q2GLF2 >AC_B7JM32
Anoxybacillus_flavithermus_(strain_DSM_21510_/_WK1).	Bacillus_cereus_(strain_AH820).	>AC_B7GJ68 >AC_B7JKC0 >AC_B7GJ92 >AC_B7JKE5 >AC_B7GKC4 >AC_B7JNV1 >AC_B7GJ32 >AC_B7JKF4 >AC_B7GJ81 >AC_B7JKD3 >AC_B7GG89 >AC_B7JJA5 >AC_B7GGE3 >AC_B7JJT1 >AC_B7GJ80 >AC_B7JKD2 >AC_B7GJ63 >AC_B7JKB5 >AC_B7GJ74 >AC_B7JKC6 >AC_B7GHE5 >AC_B7JM48 >AC_B7GGW8 >AC_B7JR67 >AC_B7GH35 >AC_B7JNG6 >AC_B7GMF3 >AC_B7JGN0 >AC_B7GJ68 >AC_B7JKC0 >AC_B7GHD3 >AC_B7JMV0 >AC_B7GGS9 >AC_B7JRX4 >AC_B7GJ71 >AC_B7JKC3 >AC…
Aquifex_aeolicus_(strain_VF5).	Bacillus_cereus_(strain_AH820).	>AC_O70089 >AC_B7JKB4 >AC_O67036 >AC_B7JM28
Aromatoleum_aromaticum_(strain_EbN1)_(Azoarcus_sp._(strain_EbN1)).	Bacillus_cereus_(strain_AH820).	>AC_Q5P331 >AC_B7JKC0 >AC_Q5P089 >AC_B7JNV1
Aster_yellows_witches'-broom_phytoplasma_(strain_AYWB).	Bacillus_cereus_(strain_AH820).	>AC_Q2NJ31 >AC_B7JM48
Azoarcus_sp._(strain_BH72).	Bacillus_cereus_(strain_AH820).	>AC_A1K601 >AC_B7JNV1
Azotobacter_vinelandii_(strain_DJ_/_ATCC_BAA-1303).	Bacillus_cereus_(strain_AH820).	>AC_C1DKL4 >AC_B7JKC0
Bacillus_anthracis.	Bacillus_cereus_(strain_AH820).	>AC_Q81VS9 >AC_B7JKC0 >AC_P62176 >AC_B7JKE5 >AC_Q81LR7 >AC_B7JNV1 >AC_Q81VS3 >AC_B7JKC6 >AC_Q81VP8 >AC_B7JKF4 >AC_Q81VR6 >AC_B7JKD3 >AC_Q81WK8 >AC_B7JJA5 >AC_Q81WJ3 >AC_B7JJT1 >AC_Q81WY7 >AC_B7JGF0 >AC_Q81VE1 >AC_B7JM60 >AC_Q81VT5 >AC_B7JKB4 >AC_Q81VR7 >AC_B7JKD2 >AC_Q81VT4 >AC_B7JKB5 >AC_Q81WM7 >AC_B7JJ85 >AC_Q81L74 >AC_B7JR24 >AC_Q81VT0 >AC_B7JKB9 >AC_Q81WJ6 >AC_B7JJS6 >AC_Q6KSL4 >AC_B7JPK2 >AC…
Bacillus_anthracis_(strain_A0248).	Bacillus_cereus_(strain_AH820).	>AC_C3P9Q6 >AC_B7JKC0 >AC_C3P9T0 >AC_B7JKE5 >AC_C3P8M5 >AC_B7JNV1 >AC_C3P9R2 >AC_B7JKC6 >AC_C3PAK4 >AC_B7JKF4 >AC_C3P9R9 >AC_B7JKD3 >AC_C3P5M9 >AC_B7JJA5 >AC_C3P5P5 >AC_B7JJT1 >AC_C3P178 >AC_B7JGF0 >AC_C3PAV1 >AC_B7JM60 >AC_C3P9Q0 >AC_B7JKB4 >AC_C3P9R8 >AC_B7JKD2 >AC_C3P9Q1 >AC_B7JKB5 >AC_C3PAA9 >AC_B7JR24 >AC_C3P9Q5 >AC_B7JKB9 >AC_C3P5P1 >AC_B7JJS6 >AC_C3PAW8 >AC_B7JPK2 >AC_C3P9Q8 >AC_B7JKC2 >AC…
Bacillus_anthracis_(strain_CDC_684_/_NRRL_3495).	Bacillus_cereus_(strain_AH820).	>AC_C3LJ83 >AC_B7JKC0 >AC_C3LJW9 >AC_B7JKE5 >AC_C3L5S2 >AC_B7JNV1 >AC_C3LJ89 >AC_B7JKC6 >AC_C3LJX8 >AC_B7JKF4 >AC_C3LJ96 >AC_B7JKD3 >AC_C3L7A0 >AC_B7JJA5 >AC_C3L783 >AC_B7JJT1 >AC_C3LEJ7 >AC_B7JGF0 >AC_C3L507 >AC_B7JM60 >AC_C3LJ77 >AC_B7JKB4 >AC_C3LJ95 >AC_B7JKD2 >AC_C3LJ78 >AC_B7JKB5 >AC_C3L7B9 >AC_B7JJ85 >AC_C3L7X5 >AC_B7JR24 >AC_C3LJ82 >AC_B7JKB9 >AC_C3L787 >AC_B7JJS6 >AC_C3LIE5 >AC_B7JPK2 >AC…
Bacillus_caldotenax.	Bacillus_cereus_(strain_AH820).	>AC_P41009 >AC_B7JGN0
[truncated: 363,294+ more rows]
